# Supplementary material for: Novel Seed Size: A Novel Seed-Developing Gene in Glycine max
Source: Int J Mol Sci. 2023 Feb 20;24(4):4189. doi: 10.3390/ijms24044189 (PMC9967547; doi:10.3390/ijms24044189)
Supplement: Supplementary file 1 [file ijms-24-04189-s001.zip]

Archive with 10 entries (10 files):
- Figure S1.jpg
- Figure S2.jpg
- Figure S3.jpg
- Figure S4.jpg
- Figure S5.jpg
- Supplementary data.pdf
- Table S1.xlsx
- Table S2.xlsx
- Table S3.xlsx
- Table S4.xlsx
