# Supplementary material for: Novel Seed Size: A Novel Seed-Developing Gene in Glycine max
Source: Int J Mol Sci. 2023 Feb 20;24(4):4189. doi: 10.3390/ijms24044189 (PMC9967547; doi:10.3390/ijms24044189)
Supplement: Supplementary file 1 [file ijms-24-04189-s001.zip › Table S1.xlsx]

## Sheet: Sheet1
Index	Formula	Compounds	Class I	Class II	CAS	Level	TZP1	TZP2	TZP3	SZP1	SZP2	SZP3	VIP	p_value	FDR	Fold_Change	Log2FC	Type
Lmgp002593	C7H6O2	3-hydroxybenzaldehyde	Phenolic acids	Phenolic acids	100-83-4	1	9	9	9	453100	321940	465700	1.3945	0.0121278	0.0958993	45953.3	15.4879	up
mws0628	C7H6O2	4-Hydroxybenzaldehyde	Phenolic acids	Phenolic acids	123-08-0	1	873960	904560	660080	2547000	1472600	2249500	1.28797	0.0507263	0.166616	2.57078	1.36221	up
pme2134	C4H10O4	D-Threitol	Others	Saccharides and Alcohols	2418-52-2	3	670280	647750	876200	307600	209090	457730	1.206	0.0165908	0.107428	0.444083	-1.1711	down
MWS0811	C6H11NO2	L-Pipecolic Acid	Organic acids	Organic acids	3105-95-1	1	12526000	10169000	7942700	17856000	19811000	25296000	1.26834	0.0215079	0.11693	2.05508	1.0392	up
Zmdp000376	C5H11N3O	4-Guanidinobutanal	Others	Others	-	2	7831300	11590000	12508000	23824000	15904000	27401000	1.2007	0.0581102	0.171717	2.10243	1.07206	up
mws0373	C6H10O3	4-Methyl-2-oxovalerate	Organic acids	Organic acids	816-66-0	3	9	9	9	17062	60236	35551	1.38905	0.0950751	0.220636	4179.59	12.0291	up
Lmmn000806	C5H8O4	Dimethylmalonic acid*	Organic acids	Organic acids	595-46-0	1	1424700	1834400	1651800	655740	486260	598800	1.36219	0.0056146	0.0675333	0.354477	-1.49624	down
Lmbn001288	C5H8O4	2-Hydroxy-2-methyl-3-oxobutanoic acid	Organic acids	Organic acids	71698-08-3	2	1355200	1686100	1694600	652100	489820	535520	1.36386	0.00509317	0.0659025	0.354197	-1.49738	down
pme0243	C5H8O4	Glutaric acid	Organic acids	Organic acids	110-94-1	3	1063400	938820	801750	1590200	2430900	1917800	1.29554	0.040808	0.152184	2.11803	1.08272	up
mws0473	C5H8O4	2-Methylsuccinic acid*	Organic acids	Organic acids	498-21-5	1	14364000	17954000	17127000	6609000	5034300	5631100	1.36871	0.0042577	0.0599265	0.349366	-1.51719	down
pme3034	C5H8O4	Ethylmalonic acid	Organic acids	Organic acids	601-75-2	3	40010	41548	27984	53477	91043	79271	1.20745	0.0605144	0.175062	2.04297	1.03067	up
pme2527	C5H12N2O2	L-Ornithine	Amino acids and derivatives	Amino acids and derivatives	70-26-8	3	632080	724430	1044200	2817100	1073900	1595900	1.07756	0.179072	0.321869	2.28553	1.19253	up
pme0033	C5H4N4O	Hypoxanthine	Nucleotides and derivatives	Nucleotides and derivatives	68-94-0	3	237180	188130	123130	327300	519860	425650	1.22467	0.0290828	0.130035	2.32078	1.21461	up
mws1078	C7H7NO2	Anthranilic Acid	Phenolic acids	Phenolic acids	118-92-3	3	694350	411520	428990	1761100	1131500	1567100	1.2991	0.0194505	0.1117	2.90561	1.53884	up
pme1002	C8H11NO	L-Tyramine	Alkaloids	Alkaloids	51-67-2	3	713070	771260	1202800	639120	260550	375060	1.09796	0.0752389	0.196495	0.474383	-1.07587	down
mws0749	C7H6O3	4-Hydroxybenzoic acid	Phenolic acids	Phenolic acids	99-96-7	2	1722500	1234800	1155000	4649100	4970600	5869700	1.36558	0.00300596	0.0530272	3.7666	1.91326	up
Hmgn001653	C7H6O3	Protocatechualdehyde	Phenolic acids	Phenolic acids	139-85-5	2	864470	697770	558790	2503800	2585300	3172300	1.36483	0.00449098	0.0599265	3.89499	1.96162	up
Lmgn001670	C7H6O3	Salicylic acid	Phenolic acids	Phenolic acids	69-72-7	2	36513	37293	29319	9	9	9	1.39454	0.00540994	0.0669578	0.000261818	-11.8991	down
MWSmce338	C6H11NO3	N-Hydroxypipecolic acid	Alkaloids	Piperidine alkaloids	115819-92-6	2	424850	222470	282080	433030	874310	712350	1.12859	0.0885232	0.214061	2.17311	1.11976	up
Lmqp000427	C6H11NO3	N-Methyl-Trans-4-Hydroxy-L-Proline	Amino acids and derivatives	Amino acids and derivatives	4252-82-8	3	164870	103370	147190	82499	42205	44324	1.21802	0.0257395	0.123492	0.406875	-1.29734	down
pme3146	C5H10N2O3	β-Ureidoisobutyric acid	Organic acids	Organic acids	2905-86-4	3	24410	20713	21449	63617	42259	46802	1.32758	0.043987	0.15652	2.29343	1.1975	up
mws2213	C9H8O2	Cinnamic acid	Phenolic acids	Phenolic acids	140-10-3	3	24884	13869	6655.8	203190	332830	226180	1.34337	0.0251321	0.123492	16.7853	4.06913	up
mws0921	C9H10O2	p-Coumaryl alcohol	Phenolic acids	Phenolic acids	3690-05-9	3	105080	123620	142190	47234	19948	30762	1.30283	0.00322604	0.0539576	0.264078	-1.92096	down
Lmxn006423	C7H5NOS	2(3H)-Benzothiazolone	Alkaloids	Alkaloids	934-34-9	3	56634	50214	53547	31992	18452	15935	1.26549	0.0152744	0.106051	0.413847	-1.27283	down
pme1109	C5H5N5O	Guanine	Nucleotides and derivatives	Nucleotides and derivatives	73-40-5	1	5373700	3233000	2799000	7887000	8721800	7838600	1.24854	0.0217898	0.11693	2.14344	1.09993	up
mws0458	C8H8O3	Vanillin; 4-Hydroxy-3-Methoxybenzaldehyde	Phenolic acids	Phenolic acids	121-33-5	3	165880	173140	141020	9	9	9	1.39467	0.00367394	0.0550447	5.62453e-05	-14.1179	down
pme0513	C5H12O5	Xylitol	Others	Saccharides and Alcohols	87-99-0	3	89192	54154	56461	91896	217320	173740	1.13531	0.113728	0.243739	2.41711	1.27328	up
mws0183	C7H6O4	3,4-Dihydroxybenzoic acid (Protocatechuic acid)	Phenolic acids	Phenolic acids	99-50-3	1	1195200	1123200	941570	3263200	2346300	3105200	1.35209	0.0179239	0.110122	2.67325	1.41859	up
MWSCX017	C9H8O3	4-hydroxyphenyl acrylaldehyde	Others	Others	-	3	4790900	4806200	4664400	347230	476180	368470	1.39082	2.58761e-07	0.000220982	0.0835733	-3.58081	down
MWSCX015	C9H8O3	Caffeic aldehyde	Phenolic acids	Phenolic acids	141632-15-7	2	7187700	6668400	7677600	479860	673520	567580	1.38993	0.00140625	0.0398534	0.0799194	-3.64531	down
pme1439	C9H8O3	p-Coumaric acid	Phenolic acids	Phenolic acids	501-98-4	3	4344800	4433300	4666000	297550	394740	341790	1.39193	0.000207387	0.0168363	0.076917	-3.70055	down
mws0159	C9H8O3	Phenylpyruvic acid	Organic acids	Organic acids	156-06-9	3	914940	810900	882210	77951	102720	77517	1.38977	0.000790469	0.0367079	0.0989966	-3.33648	down
Lmmn001643	C9H8O3	2-Hydroxycinnamic acid	Phenolic acids	Phenolic acids	583-17-5	2	38508000	36742000	36771000	2047200	3314500	2319700	1.38708	4.55935e-06	0.000973421	0.0685711	-3.86626	down
mws0854	C6H12O5	Rhamnose	Others	Saccharides and Alcohols	3615-41-6	3	106620	81607	71007	160510	209410	165290	1.29564	0.011156	0.0934509	2.06458	1.04585	up
pme3083	C8H7NO3	2-(Formylamino)benzoic acid	Phenolic acids	Phenolic acids	3342-77-6	3	8332600	7786400	8720600	629380	793620	640320	1.39188	0.000881697	0.0367079	0.0830657	-3.5896	down
MWS0274	C9H10O3	DL-3-Phenyllactic acid	Organic acids	Organic acids	828-01-3	3	169860	154820	177380	19942	15672	17136	1.39085	0.00143246	0.0398534	0.105067	-3.25062	down
mws0467	C9H10O3	3-(4-Hydroxyphenyl)-propionic acid	Phenolic acids	Phenolic acids	501-97-3	3	409710	332090	340840	39266	63850	57716	1.37508	0.00362171	0.0550447	0.148555	-2.75093	down
mws2125	C3H5O6P	Phosphoenolpyruvate	Organic acids	Organic acids	138-08-9	3	580490	712250	727480	420730	206230	264860	1.23973	0.0111616	0.0934509	0.441447	-1.17969	down
MWSmce490	C8H8O4	2',4',6'-Trihydroxyacetophenone	Phenolic acids	Phenolic acids	480-66-0	1	76235	38792	34240	1538200	2514200	2523300	1.37869	0.022348	0.11781	44.0533	5.46118	up
Zmsp001834	C8H8O4	2,6-Dimethoxy-1,4-benzoquinone	Quinones	Quinones	530-55-2	1	1567100	1687400	1861500	282270	321620	289670	1.39129	0.00315405	0.0538712	0.17466	-2.51738	down
mws0028	C8H8O4	Vanillic acid	Phenolic acids	Phenolic acids	121-34-6	2	115030	77963	71266	30119	46937	39737	1.25502	0.0555701	0.171324	0.441964	-1.178	down
Lmmp003042	C8H8O4	Protocatechuic Acid Methyl Ester	Phenolic acids	Phenolic acids	2150-43-8	1	74556	97917	113600	2019300	884620	1619500	1.36725	0.0509818	0.166814	15.8121	3.98296	up
MWSslk149	C8H8O4	5-Methoxysalicylic acid	Phenolic acids	Phenolic acids	2612-02-4	1	9	9	9	134480	219860	207300	1.39405	0.0196194	0.1117	20801.5	14.3444	up
pme1383	C8H11NO3	Pyridoxine	Others	Vitamin	65-23-6	1	1547600	1831700	1839400	6179700	3479600	4658300	1.31428	0.0584286	0.172062	2.74352	1.45603	up
pme3186	C3H7O6P	DL-Glyceraldehyde-3-phosphate	Organic acids	Organic acids	591-59-3	3	179550	289660	375010	153780	21892	90168	1.03827	0.055382	0.171324	0.314894	-1.66706	down
MWSslk138	C7H6O5	2,3,4-Trihydroxybenzoic acid	Phenolic acids	Phenolic acids	610-02-6	3	15098	15941	19066	127400	135570	156460	1.38962	0.00428205	0.0599265	8.37102	3.0654	up
mws0009	C10H10O3	Coniferaldehyde	Phenolic acids	Phenolic acids	20649-42-7	1	53009	56187	61311	9	9	9	1.39469	0.00180628	0.0398534	0.000158351	-12.6246	down
mws1195	C10H10O3	p-Coumaric acid methyl ester	Phenolic acids	Phenolic acids	3943-97-3	3	444960	745550	1099700	44830	28383	37210	1.36866	0.0615277	0.175735	0.0482152	-4.37437	down
mws1200	C10H10O3	Trans-4-Hydroxycinnamic Acid Methyl Ester	Phenolic acids	Phenolic acids	19367-38-5	3	556520	869390	1271700	42606	33646	44497	1.37599	0.0534232	0.170286	0.0447615	-4.4816	down
mws2212	C9H8O4	Caffeic acid	Phenolic acids	Phenolic acids	331-39-5	2	3673200	3321700	3588400	567050	459070	422170	1.38865	0.000267747	0.0190547	0.136847	-2.86937	down
Lmbn004847	C10H12O3	4-Methoxyphenylpropionic acid*	Phenolic acids	Phenolic acids	-	3	239950	276310	392980	12534	5154.8	14787	1.36395	0.0236754	0.118934	0.0357175	-4.80722	down
mws0093	C10H12O3	Coniferyl alcohol*	Phenolic acids	Phenolic acids	458-35-5	3	544320	778190	881720	37700	9660.5	31621	1.34897	0.0186703	0.1117	0.0358318	-4.80262	down
pme2237	C6H14O6	Dulcitol*	Others	Saccharides and Alcohols	608-66-2	3	57771	78154	51875	24902	21405	27897	1.33105	0.0355844	0.144024	0.395122	-1.33963	down
pmn001492	C11H8O3	Ayapin	Lignans and Coumarins	Coumarins	494-56-4	2	366940	235170	210780	487550	702190	561060	1.24375	0.019254	0.1117	2.1538	1.10688	up
mws0237	C9H16O4	Azelaic acid	Organic acids	Organic acids	123-99-9	1	5752200	3627200	2982200	6924700	11778000	8883100	1.19345	0.0479912	0.161994	2.23157	1.15806	up
pmf0348	C10H20O3	2,6-Dimethyl-7-octene-2,3,6-triol	Others	Saccharides and Alcohols	73815-21-1	3	578430	336550	274610	675070	1169700	911410	1.18066	0.0458372	0.15841	2.31692	1.21221	up
pme0278	C7H14N2O4	2,6-Diaminooimelic acid	Organic acids	Organic acids	583-93-7	3	375090	492710	415350	181210	166610	187840	1.36834	0.0161751	0.107428	0.417457	-1.2603	down
mws1189	C6H10O7	D-Galacturonic acid*	Others	Saccharides and Alcohols	685-73-4	3	603440	457630	365290	126050	214840	190610	1.27706	0.036679	0.145692	0.372627	-1.4242	down
pme3705	C6H10O7	D-Glucoronic acid*	Others	Saccharides and Alcohols	6556-12-3	3	930170	506660	383290	144520	197460	150940	1.27181	0.114768	0.24442	0.270817	-1.88461	down
mws0014	C10H10O4	Ferulic acid*	Phenolic acids	Phenolic acids	537-98-4	1	5753700	5424900	8965100	184490	317130	238010	1.38227	0.0290339	0.130035	0.0367177	-4.76738	down
pme0422	C10H10O4	Isoferulic Acid*	Phenolic acids	Phenolic acids	25522-33-2	1	8020400	7693700	7971100	228710	559710	333760	1.37619	7.53159e-07	0.000321599	0.047379	-4.39961	down
Lmdn003756	C10H10O4	Methyl caffeate	Phenolic acids	Phenolic acids	3843-74-1	3	26628	13268	11984	9	9	9	1.39132	0.0661767	0.182896	0.000520432	-10.908	down
pmf0319	C10H12O4	Acetosyringone	Others	Others	2478-38-8	3	65399	34284	39988	7577.8	5897.8	8149.5	1.35521	0.0536437	0.170304	0.154829	-2.69125	down
mws0027	C9H10O5	Syringic acid	Phenolic acids	Phenolic acids	530-57-4	1	3100600	1822400	1410200	894350	1019900	1076700	1.14946	0.1586	0.293805	0.472265	-1.08233	down
Lmcn002982	C9H10O5	Methyl 3-O-Methyl Gallate	Phenolic acids	Phenolic acids	3934-86-9	2	355940	164260	177120	33604	43477	37129	1.33686	0.0877918	0.214061	0.163784	-2.61013	down
Hmcp001105	C11H21NO2	5-(2-Hydroxypropyl)hygrine	Alkaloids	Pyrrole alkaloids	-	2	115530	83668	57528	40616	49210	31750	1.16571	0.104895	0.232295	0.473563	-1.07837	down
MWSmce083	C11H12O4	Ferulic acid methyl ester	Phenolic acids	Phenolic acids	2309-07-1	3	141900	191070	245880	11848	13702	18908	1.37621	0.0267697	0.125044	0.076804	-3.70267	down
pme3443	C11H12O4	Sinapinaldehyde	Phenolic acids	Phenolic acids	4206-58-0	3	354230	309310	310970	159360	84815	144400	1.28334	0.00350142	0.0543674	0.398739	-1.32648	down
Lmbn004790	C11H14O4	Methyl 3-(3-hydroxy-4-methoxyphenyl)propanoate*	Phenolic acids	Phenolic acids	129150-61-4	3	244180	284210	315500	44102	19252	33470	1.35873	0.0033355	0.0539576	0.114735	-3.12362	down
mws0853	C11H14O4	Sinapyl alcohol*	Phenolic acids	Phenolic acids	537-33-7	3	220760	302290	316180	44156	32336	28808	1.37705	0.0128749	0.098098	0.125472	-2.99456	down
pme3437	C10H12O5	Eudesmic acid (3,4,5-trimethoxybenzoic acid)	Phenolic acids	Phenolic acids	118-41-2	3	239410	189010	178870	20440	24072	33294	1.37567	0.00887456	0.0853736	0.12812	-2.96443	down
mws4174	C8H15NO6	N-Acetyl-D-mannosamine	Others	Saccharides and Alcohols	7772-94-3	3	119720	233580	143770	73877	72656	63360	1.25166	0.108525	0.235631	0.42226	-1.24379	down
mws0520	C11H13NO4	N-Acetyl-L-tyrosine	Amino acids and derivatives	Amino acids and derivatives	537-55-3	3	18349	22270	13129	22004	59838	34823	1.02534	0.19467	0.341519	2.17059	1.11809	up
Zmln002252	C10H8O6	Sideretin (5,7,8-Trihydroxy-6-methoxycoumarin)	Lignans and Coumarins	Coumarins	-	2	2258400	1996500	1544700	131070	182920	113210	1.38209	0.0126206	0.0970991	0.0736603	-3.76297	down
mws4085	C11H12O5	Sinapic acid	Phenolic acids	Phenolic acids	530-59-6	1	2243000	1655700	1539600	142810	163810	130750	1.3869	0.016481	0.107428	0.080424	-3.63623	down
HJAP051	C12H18O4	3-(3,4,5-Trimethoxyphenyl)propan-1-ol	Phenolic acids	Phenolic acids	-	3	123170	103850	99270	36201	20703	21021	1.34722	0.00126145	0.0398534	0.238821	-2.066	down
Lmhn003240	C11H10O6	Benzoylmalic acid	Phenolic acids	Phenolic acids	22138-51-8	1	2149300	1959400	1766000	4556700	9851900	6956000	1.30777	0.077033	0.199029	3.63671	1.86264	up
pmn001669	C12H14O5	Methyl sinapate	Phenolic acids	Phenolic acids	20733-94-2	3	48331	50686	67372	10250	13070	7979.6	1.3658	0.0132723	0.098098	0.188111	-2.41034	down
pme0428	C12H14O5	3,4,5-Trimethoxycinnamic acid	Phenolic acids	Phenolic acids	90-50-6	3	570070	461610	367650	93198	38505	59628	1.3424	0.0152318	0.106051	0.13673	-2.87059	down
mws1383	C12H10N4O2	Lumichrome	Alkaloids	Alkaloids	1086-80-2	1	161060	279360	186060	75126	51830	84204	1.29196	0.0531137	0.170286	0.337058	-1.56893	down
pme0264	C10H14N2O5	Thymidine	Nucleotides and derivatives	Nucleotides and derivatives	50-89-5	2	505930	338140	310570	619420	1383600	962010	1.19317	0.102965	0.231401	2.56793	1.3606	up
Hmmn007137	C15H14O3	3,4'-Dihydroxy-5-methoxystilbene	Others	Stilbene	42438-89-1	2	9	9	9	246400	181470	246310	1.39455	0.00913668	0.0853736	24969.6	14.6079	up
pme3732	C9H13N3O5	Cytidine	Nucleotides and derivatives	Nucleotides and derivatives	65-46-3	2	16030000	32133000	37641000	12438000	9871500	12441000	1.1735	0.11725	0.246023	0.404999	-1.30401	down
pmb2591	C13H14N2O3	N-Acetyl-L-Tryptophan	Amino acids and derivatives	Amino acids and derivatives	1218-34-4	1	3796100	4275700	2681800	810290	707030	404660	1.34038	0.0194355	0.1117	0.178729	-2.48415	down
pme2563	C8H14N2O5S	γ-Glu-Cys	Amino acids and derivatives	Amino acids and derivatives	636-58-8	3	5632.7	3169.9	8232.6	3872.2	1112.3	1530.4	1.03384	0.123819	0.254799	0.382438	-1.3867	down
pme3961	C10H13N5O3	2'-Deoxyadenosine	Nucleotides and derivatives	Nucleotides and derivatives	958-09-8	1	1029900	1003600	732990	1732000	3523700	2964500	1.2693	0.0710136	0.19071	2.97135	1.57112	up
Lmhn003373	C11H10O7	4-Hydroxybenzoylmalic acid	Phenolic acids	Phenolic acids	-	3	249300	253000	233630	879140	593960	746130	1.3646	0.0261456	0.124368	3.01554	1.59242	up
Hmlp005443	C15H10O4	6,7-Dihydroxyflavone	Flavonoids	Flavones	38183-04-9	2	76005	9753.5	15015	9	9	9	1.37628	0.254987	0.40103	0.000267928	-11.8659	down
mws1359	C16H16O3	Pterostilbene	Others	Stilbene	537-42-8	1	19867	20729	26207	2064800	947340	2013700	1.38427	0.0452843	0.15841	75.2337	6.23331	up
mws0120	C8H20NO6P	Choline Alfoscerate	Lipids	PC	28319-77-9	1	151470	228620	242300	113310	62257	117810	1.16412	0.0391312	0.148653	0.471372	-1.08506	down
MWS2442	C6H13O9P	D-Fructose 6-Phosphate	Others	Saccharides and Alcohols	643-13-0	1	7330700	10180000	11266000	7312800	1756900	4297300	1.00475	0.0667542	0.183897	0.464508	-1.10623	down
mws0866	C6H13O9P	D-Glucose 6-phosphate*	Others	Saccharides and Alcohols	56-73-5	1	10747000	14217000	17385000	10107000	2448500	5753100	1.03946	0.0534387	0.170286	0.432327	-1.20981	down
MWS4309	C13H15N3O3	Glycyl-tryptophan	Amino acids and derivatives	Amino acids and derivatives	2390-74-1	3	673330	380470	277040	659330	1374500	1054900	1.10172	0.0860727	0.213061	2.32089	1.21468	up
Lmlp003161	C14H20N2O3	N-Feruloylputrescine	Alkaloids	Phenolamine	501-13-3	3	50262	55839	59560	25713	28657	18534	1.32413	0.00164203	0.0398534	0.440079	-1.18416	down
Zmjp000966	C10H13N5O4	Vidarabine	Others	Others	5536-17-4	1	3675700	2056000	1512100	3470800	8476800	6927900	1.09974	0.103995	0.232237	2.60575	1.3817	up
pme0230	C10H13N5O4	Adenosine	Nucleotides and derivatives	Nucleotides and derivatives	58-61-7	1	3500900	2039900	1623700	3368900	8395700	6550600	1.10633	0.11315	0.243524	2.55638	1.3541	up
pme2890	C8H16N2O4S2	L-Homocystine	Amino acids and derivatives	Amino acids and derivatives	626-72-2	3	118050	108250	92107	43671	29688	68855	1.19846	0.0174664	0.109971	0.446642	-1.16281	down
mws0037	C16H12O4	Formononetin (7-Hydroxy-4'-methoxyisoflavone)	Flavonoids	Isoflavones	485-72-3	2	13288	18562	8965.5	34823	126560	34907	1.15183	0.231334	0.377742	4.8092	2.2658	up
MWSHY0012	C15H10O5	Genistein	Flavonoids	Isoflavones	446-72-0	3	54334	25867	15650	49597	423730	163540	1.0608	0.244044	0.389558	6.64434	2.73213	up
pme0376	C15H12O5	Naringenin (5,7,4'-Trihydroxyflavanone)*	Flavonoids	Flavanones	480-41-1	3	132650	68054	56661	604950	623250	602770	1.35259	0.00107306	0.0367079	7.11429	2.83072	up
mws0914	C15H12O5	Pinobanksin*	Flavonoids	Flavanonols	548-82-3	3	94950	57369	43078	452880	491250	491410	1.36079	4.2801e-05	0.00609201	7.34679	2.87711	up
pme3475	C15H12O5	Butin; 7,3',4'-Trihydroxyflavanone	Flavonoids	Flavanones	492-14-8	3	70515	52642	56844	627940	524150	595280	1.38976	0.00270097	0.0522974	9.70756	3.27911	up
Lmmn003323	C16H32O3	2-Hydroxyhexadecanoic acid	Organic acids	Organic acids	764-67-0	2	633290	536180	620050	1296300	1441900	1502900	1.37854	0.00141496	0.0398534	2.36997	1.24487	up
mws1422	C15H14O5	Epiafzelechin	Flavonoids	Flavanols	24808-04-6	3	168260	194480	261760	7772900	4771400	6383600	1.38613	0.0195255	0.1117	30.3089	4.92167	up
pme1201	C15H14O5	Phloretin	Flavonoids	Chalcones	60-82-2	3	88240	39072	28807	247670	586950	397840	1.29872	0.062829	0.177169	7.89436	2.98082	up
pmb1574	C18H28O2	9,12-Octadecadien-6-Ynoic Acid	Lipids	Free fatty acids	61481-29-6	3	66916	168640	137620	279720	385610	448690	1.22175	0.0192361	0.1117	2.98524	1.57785	up
Zmdp001663	C10H18N2O5S	γ-glutamylmethionine	Amino acids and derivatives	Amino acids and derivatives	17663-87-5	2	466460	218720	127180	476990	1404400	798620	1.09517	0.137178	0.269932	3.29904	1.72205	up
Lmhn002926	C13H12O7	p-Coumaroylmalic acid	Phenolic acids	Phenolic acids	-	3	8444800	7979900	9784400	405040	216530	339380	1.3847	0.00380245	0.0559879	0.0366647	-4.76946	down
Hmhp001812	C11H15N5O4	2'-O-Methyladenosine	Nucleotides and derivatives	Nucleotides and derivatives	2140-79-6	2	245730	203970	204310	453520	521980	565150	1.36644	0.00522982	0.0662834	2.3557	1.23615	up
MWS4354	C11H15N5O4	N6-methyladenosine	Nucleotides and derivatives	Nucleotides and derivatives	1867-73-8	2	54958	49770	26752	223290	382420	299140	1.34242	0.0268864	0.125044	6.88204	2.78284	up
MWSHY0114	C16H12O5	Acacetin	Flavonoids	Flavones	480-44-4	1	9	9	9	30453	54519	9247.3	1.38213	0.138369	0.271026	3489.6	11.7688	up
Zmjp006144	C16H12O5	1,3-dihydroxy-6-methoxy-7-methylanthraquinone	Quinones	Quinones	-	3	9	9	9	71169	118380	22647	1.38559	0.12476	0.255504	7859.11	12.9402	up
pme3250	C16H12O5	Biochanin A	Flavonoids	Isoflavones	491-80-5	1	9	9	9	42500	91831	18947	1.38615	0.140425	0.272552	5676.96	12.4709	up
Hmlp005105	C16H12O5	3,7-dihydroxy-4'-methoxyflavone	Flavonoids	Flavones	-	2	9	9	9	445920	219430	278200	1.3937	0.0435332	0.156207	34946.3	15.0929	up
MWSHY0196	C16H12O5	Genkwanin (Apigenin 7-methyl ether)	Flavonoids	Flavones	437-64-9	1	9	9	9	41097	52952	15378	1.38842	0.0813588	0.204957	4052.85	11.9847	up
MWSHY0051	C15H10O6	Kaempferol (3,5,7,4'-Tetrahydroxyflavone)	Flavonoids	Flavonols	520-18-3	1	473970	403360	396710	2200500	2235000	2309800	1.39171	2.95447e-06	0.000841038	5.29442	2.40447	up
MWSslk132	C16H30O4	Hexadecanedioic acid	Lipids	Free fatty acids	505-54-4	1	314820	148360	107560	695710	1282700	1219500	1.28841	0.0316114	0.136702	5.60309	2.48622	up
mws1094	C15H12O6	Aromadendrin (Dihydrokaempferol)	Flavonoids	Flavanonols	480-20-6	1	144890	95259	85238	2160900	2192300	2534400	1.38694	0.00246496	0.0489552	21.1674	4.40377	up
Lmdp003110	C15H12O6	2,6,7,4'-Tetrahydroxyisoflavanone	Flavonoids	Dihydroisoflavones	-	1	3115000	3394400	2810500	12829000	9512200	7033800	1.32551	0.056315	0.171369	3.15186	1.6562	up
pme3163	C7H15O10P	D-Sedoheptuiose 7-phosphate	Others	Saccharides and Alcohols	2646-35-7	3	3426800	4232000	2866400	2379900	1265000	1446200	1.20075	0.0269415	0.125044	0.483706	-1.0478	down
Lmjp003656	C15H14O6	Isoplumericin	Terpenoids	Monoterpenoids	31298-76-7	2	1925400	2896200	2194900	589850	450440	274900	1.33862	0.0155201	0.106889	0.187442	-2.41548	down
Zmdn001564	C14H18N2O5	γ-Glutamylphenylalanine	Amino acids and derivatives	Amino acids and derivatives	7432-24-8	1	146890	95060	74960	170450	630690	397660	1.1443	0.154266	0.288278	3.78278	1.91945	up
Zmyn004676	C18H30O3	17-Hydroxylinolenic acid	Lipids	Free fatty acids	-	1	950510	879730	637600	1481300	2410800	2212400	1.28061	0.0391651	0.148653	2.47362	1.30662	up
Zmyn004732	C18H30O3	2R-hydroxy-9Z,12Z,15Z-octadecatrienoic acid	Lipids	Free fatty acids	-	2	231920	181710	164650	324990	462550	453010	1.29483	0.0233906	0.118902	2.14524	1.10114	up
pmb0197	C11H15N5O5	N7-Methylguanosine	Nucleotides and derivatives	Nucleotides and derivatives	20244-86-4	3	47231	54491	52172	115670	106740	121130	1.38109	0.000931002	0.0367079	2.23232	1.15854	up
pmp000971	C16H12O6	6-Demethoxy-7-methylcapillarisin	Others	Others	-	1	299780	201070	160850	1675300	2473700	2023300	1.3705	0.0133215	0.098098	9.32794	3.22156	up
Zmhp002814	C16H12O6	5,7,8-Tetrahydroxy-6-methoxyflavone	Flavonoids	Flavones	-	2	20268	12934	22788	203130	262030	208070	1.37946	0.0071805	0.0806861	12.0241	3.58786	up
MWSHY0069	C16H12O6	Hispidulin (5,7,4'-Trihydroxy-6-methoxyflavone)	Flavonoids	Flavones	1447-88-7	3	27610	24959	17222	53979	63117	67052	1.32882	0.00185869	0.0398534	2.63856	1.39975	up
Zmhp003514	C16H12O6	6,7,8-Tetrahydroxy-5-methoxyflavone	Flavonoids	Flavones	-	2	24463	29605	27909	78629	75894	60326	1.36378	0.0118292	0.095435	2.62084	1.39003	up
pmp000548	C16H12O6	Pratensein	Flavonoids	Isoflavones	2284-31-3	3	24201	28550	21619	57844	63290	75321	1.35882	0.00835174	0.0853736	2.64159	1.40141	up
MWSHY0126	C16H12O6	Kaempferide (3,5,7-Trihydroxy-4'-methoxyflavone)	Flavonoids	Flavonols	491-54-3	1	103170	67934	49321	578480	863390	718570	1.36524	0.0133248	0.098098	9.80125	3.29297	up
Zmhp002714	C16H12O6	5,6,7-Tetrahydroxy-8-methoxyflavone	Flavonoids	Flavones	-	2	80471	104910	104240	991100	1032800	1070800	1.3904	0.00016663	0.0168363	10.6853	3.41756	up
pmb3142	C13H16O8	Salicylic acid-2-O-glucoside	Phenolic acids	Phenolic acids	10366-91-3	3	1712300	2377200	1781900	657700	405230	700330	1.32429	0.0122752	0.0961747	0.300313	-1.73546	down
Cmmn012461	C20H28O2	Dehydroabietic acid	Terpenoids	Ditepenoids	1740-19-8	2	903280	462050	629850	1369200	2355500	2336000	1.26332	0.0389839	0.148653	3.03767	1.60297	up
MWS5235	C18H36O3	12-Hydroxyoctadecanoic acid	Lipids	Free fatty acids	106-14-9	2	62522	41160	35929	97443	163100	164590	1.2817	0.0374351	0.146649	3.04513	1.6065	up
Zmpp002571	C15H10O7	Robinetin	Flavonoids	Flavonols	490-31-3	2	493910	444820	446510	2198300	1754500	4188400	1.33416	0.0948982	0.220636	5.8771	2.55511	up
Zmhn000892	C13H18O8	4-O-Glucosyl-3,4-dihydroxybenzyl alcohol	Phenolic acids	Phenolic acids	-	3	30904	33565	34387	9	9	9	1.39473	0.00101655	0.0367079	0.000273125	-11.8382	down
mws0042	C15H14O7	Epigallocatechin	Flavonoids	Flavanols	970-74-1	3	17915	14928	17366	276800	144110	233260	1.37798	0.0355645	0.144024	13.0289	3.70365	up
pmn001610	C20H36O2	Eicosadienoic acid	Lipids	Free fatty acids	5598-38-9	1	376820	353480	323030	538780	953790	781700	1.264	0.07513	0.196495	2.15912	1.11045	up
Lmhn003074	C14H14O8	Feruloylmalic acid	Phenolic acids	Phenolic acids	-	1	15529000	13274000	15662000	306690	178930	296940	1.38862	0.00275572	0.0522974	0.0175995	-5.82833	down
Zmdp001857	C14H18N2O6	γ-Glutamyltyrosine	Amino acids and derivatives	Amino acids and derivatives	7432-23-7	1	104540	55243	51576	114350	405490	242700	1.13664	0.15628	0.291404	3.6078	1.85112	up
pmp001214	C16H24NO5+	Sinapine	Alkaloids	Phenolamine	18696-26-9	3	114480	91647	142850	9	9	9	1.3941	0.0158274	0.107164	7.7369e-05	-13.6579	down
Lmcp002302	C12H17N5O5	N6-(2-Hydroxyethyl)adenosine	Nucleotides and derivatives	Nucleotides and derivatives	4338-48-1	2	120500	105760	106510	308510	495830	341430	1.3535	0.0416845	0.154106	3.44313	1.78372	up
pme3967	C12H17N5O5	2-(Dimethylamino)guanosine	Nucleotides and derivatives	Nucleotides and derivatives	2140-67-2	2	140380	119440	123370	285440	469460	310770	1.32683	0.0568474	0.171717	2.78105	1.47563	up
Rfmb087	C18H32O4	9-Hydroxy-13-oxo-10-octadecenoic Acid	Lipids	Free fatty acids	-	3	437530	311750	246700	505900	885570	899500	1.19229	0.061736	0.175742	2.30022	1.20177	up
Lmbn005287	C18H32O4	7S,8S-DiHODE; (9Z,12Z)-(7S,8S)-Dihydroxyoctadeca-9,12-dienoic acid	Lipids	Free fatty acids	143288-65-7	1	85369	48195	33778	177180	371900	339080	1.28597	0.0498392	0.16458	5.30745	2.40802	up
pmn001689	C18H32O4	9-Hydroxy-12-oxo-15(Z)-octadecenoic acid	Lipids	Free fatty acids	-	1	1676300	744410	670370	2069100	4248800	3659800	1.19907	0.0525951	0.170137	3.2279	1.6906	up
MWS80006	C18H32O4	9-Hydroperoxy-9Z,11E-Octadecadienoic Acid	Lipids	Free fatty acids	-	2	24679	27437	14981	91083	174600	139150	1.33606	0.0403895	0.151283	6.03355	2.59301	up
pmb2804	C18H32O4	13S-Hydroperoxy-9Z,11E-octadecadienoic acid	Lipids	Free fatty acids	33964-75-9	3	114680	84296	82018	162250	220290	253310	1.28826	0.0334629	0.140051	2.26286	1.17815	up
Hmxp007521	C17H14O6	3',4'-Dihydroxy-7,5'-dimethoxyflavone	Flavonoids	Flavones	-	2	9	9	9	17854	13439	18171	1.39439	0.00848015	0.0853736	1832	10.8392	up
Lmbn007891	C18H34O4	Hydroxy ricinoleic acid	Lipids	Free fatty acids	-	1	273030	123000	111640	353430	856360	768120	1.20917	0.0748006	0.196495	3.89605	1.96201	up
Lmbn005487	C18H34O4	12,13-DHOME; (9Z)-12,13-Dihydroxyoctadec-9-enoic acid	Lipids	Free fatty acids	263399-35-5	1	196150	108350	91595	683400	1395100	1228900	1.337	0.0429986	0.155358	8.35002	3.06178	up
MWSHY0068	C16H12O7	Isorhamnetin	Flavonoids	Flavonols	480-19-3	2	36226	29953	36177	111130	212820	180910	1.34929	0.0460021	0.15841	4.93239	2.30229	up
Zmzp006646	C16H12O7	Capillarisin	Others	Others	56365-38-9	1	8500800	7529500	7714600	29225000	48704000	42226000	1.3688	0.0300363	0.133215	5.06024	2.33921	up
mws0988	C16H12O7	Rhamnetin	Flavonoids	Flavonols	90-19-7	3	9	9	9	9271.1	17977	18058	1.39224	0.0353489	0.144024	1678	10.7125	up
pmb0751	C16H16O7	Trans-5-O-(p-Coumaroyl)shikimate	Phenolic acids	Phenolic acids	-	3	3406400	3422500	4560300	372410	116460	207940	1.35517	0.0092274	0.0853736	0.0611816	-4.03076	down
pmb3075	C16H16O7	3-O-p-Coumaroylshikimic acid	Phenolic acids	Phenolic acids	-	3	220920	211000	234090	9	9	9	1.39469	0.000906256	0.0367079	4.05399e-05	-14.5903	down
Zmhn002301	C15H18O8	p-Coumaric acid-4-O-glucoside	Phenolic acids	Phenolic acids	117405-48-8	2	318600	313940	283250	69251	72804	67229	1.3925	0.00183765	0.0398534	0.228528	-2.12955	down
Hmhn003067	C15H18O8	Phenylpropionic acid-O-β-D-glucopyranoside	Phenolic acids	Phenolic acids	-	1	301990	424190	348560	82897	77246	79980	1.38304	0.0158312	0.107164	0.223424	-2.16214	down
Lmsn003111	C15H18O8	1-O-p-Coumaroyl-β-D-glucose	Phenolic acids	Phenolic acids	7139-64-2	1	9174900	14450000	18175000	80682	37047	49472	1.38654	0.0336187	0.140051	0.00400003	-7.96577	down
Lmsp008264	C18H16O6	4'-Hydroxy-5,6,7-trimethoxyflavone	Flavonoids	Flavones	6938-18-7	2	20812	37811	30993	264170	302380	348220	1.3755	0.00602329	0.071443	10.2077	3.35158	up
Lmjn007168	C17H14O7	Quercetin-3,3'-dimethyl ether	Flavonoids	Flavonols	4382-17-6	1	368990	273690	185990	528200	1754100	1371700	1.1998	0.118597	0.24824	4.40948	2.14061	up
Lmgn003755	C17H14O7	5,7-Dihydroxy-2'-methoxy-3',4'-methyleneoxydihydroisoflavone	Flavonoids	Dihydroisoflavones	-	2	2752200	1830700	1244700	3846300	12425000	9303500	1.20022	0.115505	0.244927	4.38856	2.13375	up
Lmtn002565	C14H18O9	1-O-Vanilloyl-D-Glucose	Phenolic acids	Phenolic acids	-	1	483120	725200	741730	14850000	6660500	11869000	1.36852	0.0482613	0.162264	17.1173	4.09738	up
Zmhn001883	C14H18O9	Vanillic acid-4-O-glucoside	Phenolic acids	Phenolic acids	32142-31-7	3	9	9	9	222130	157080	182280	1.3945	0.0100829	0.0887715	20795.9	14.344	up
Hmqn003054	C18H34O5	9,10,11-Trihydroxy-12-octadecenoic acid	Lipids	Free fatty acids	61911-67-9	2	206110	116700	78131	264280	457710	415340	1.1972	0.031728	0.136702	2.83665	1.50419	up
Lmbn003970	C18H34O5	9,12,13-TriHOME; 9(S),12(S),13(S)-Trihydroxy-10(E)-octadecenoic acid	Lipids	Free fatty acids	97134-11-7	2	504850	246670	155470	543100	1421900	1199600	1.142	0.088916	0.214061	3.48912	1.80286	up
Lmbn004240	C18H34O5	9,10-Dihydroxy-12,13-epoxyoctadecanoic acid	Lipids	Free fatty acids	-	2	9	9	9	120040	276510	207770	1.39298	0.0469971	0.159268	22382.2	14.4501	up
pmn001694	C18H34O5	9,10,13-Trihydroxy-11-Octadecenoic Acid	Lipids	Free fatty acids	29907-57-1	1	2271100	1354100	959140	2437400	4667300	3923100	1.14348	0.0608624	0.175062	2.40554	1.26636	up
pmb0789	C14H21NO8	Pyridoxine-5'-O-glucoside	Others	Vitamin	-	3	334860	435070	568030	180350	155550	134560	1.32191	0.0458717	0.15841	0.351625	-1.50789	down
Zmyn000083	C6H14O12P2	D-Glucose 1,6-bisphosphate	Others	Saccharides and Alcohols	10139-18-1	3	114680	135780	147150	82250	39889	68581	1.19838	0.0136513	0.0996427	0.479666	-1.0599	down
Zmhn001793	C15H18O9	6-O-Caffeoyl-D-glucose	Phenolic acids	Phenolic acids	-	3	6769400	7466500	9715800	1039700	422800	549550	1.35989	0.0116878	0.095435	0.0840045	-3.57339	down
mws0906	C16H22O8	Coniferin	Phenolic acids	Phenolic acids	531-29-3	2	5299700	5865000	7033700	759710	302150	429020	1.36215	0.00552362	0.0673882	0.0819237	-3.60958	down
Lmmn000774	C15H20O9	Dihydrocaffeoylglucose	Phenolic acids	Phenolic acids	-	3	226270	276700	316280	15283	8513.4	20268	1.37112	0.00909816	0.0853736	0.0537863	-4.21662	down
mws0609	C10H12N5O7P	Guanosine 3',5'-cyclic monophosphate	Nucleotides and derivatives	Nucleotides and derivatives	7665-99-8	1	1867300	1349200	872350	2138800	3761400	2840400	1.14112	0.0597268	0.173492	2.13767	1.09604	up
pmb3107	C15H20O10	Glucosyringic Acid	Phenolic acids	Phenolic acids	-	1	10118000	8154600	6440200	2751900	3298100	2750800	1.34238	0.0346498	0.142951	0.356123	-1.48955	down
pmn001695	C16H20O10	Trihydroxycinnamoylquinic acid	Phenolic acids	Phenolic acids	-	2	8252.2	15082	15006	86765	51565	75718	1.33807	0.0256379	0.123492	5.58286	2.481	up
mws0011	C17H24O9	Syringin	Phenolic acids	Phenolic acids	118-34-3	2	433450	482500	521610	48094	19707	32804	1.36879	0.00151939	0.0398534	0.0699832	-3.83685	down
mws0232	C17H20N4O6	Riboflavin (Vitamin B2)	Others	Vitamin	83-88-5	1	167820	109260	119980	329020	335310	361040	1.34619	0.00175878	0.0398534	2.58241	1.36872	up
pme3337	C14H17N5O8	Succinyladenosine	Nucleotides and derivatives	Nucleotides and derivatives	4542-23-8	1	12676000	10018000	7757800	19179000	33938000	26659000	1.26906	0.049362	0.1645	2.61975	1.38943	up
pmn001423	C19H30O8	Roseoside	Others	Others	54835-70-0	2	268480	186480	99238	9	9	9	1.39226	0.0633918	0.178081	4.8719e-05	-14.3252	down
pmn001637	C20H18O10	Kaempferol-3-O-arabinoside (Juglanin)	Flavonoids	Flavonols	5041-67-8	1	193020	213740	227270	3583000	1811200	2796600	1.37707	0.0389528	0.148653	12.9186	3.69138	up
Lmbp003668	C20H18O10	Kaempferol-3-O-arabinoside	Flavonoids	Flavonols	-	1	2613900	3066400	3468700	44175000	32636000	43316000	1.38809	0.00967187	0.086945	13.1301	3.7148	up
Lmhp008337	C19H40NO7P	LysoPE 14:0(2n isomer)	Lipids	LPE	-	1	115180	46202	40186	95224	154450	164930	1.02874	0.0942236	0.220457	2.05689	1.04047	up
pmp000413	C21H20O10	Genistein-8-C-glucoside	Flavonoids	Isoflavones	66026-80-0	2	9	9	9	10911	10894	18878	1.39321	0.036395	0.145692	1506.78	10.5573	up
mws1434	C21H20O10	Apigenin-6-C-glucoside (Isovitexin)	Flavonoids	Flavonoid carbonoside	38953-85-4	2	9	9	9	15611	25896	19030	1.39361	0.0217485	0.11693	2242.11	11.1306	up
Lmyn003028	C19H28O11	Benzyl-β-gentiobioside	Phenolic acids	Phenolic acids	56775-64-5	2	9	9	9	662650	265410	431530	1.3932	0.0589453	0.172395	50355.2	15.6199	up
Lmtn002324	C19H28O11	Benzyl-(2''-O-glucosyl)glucoside	Phenolic acids	Phenolic acids	-	3	7477.7	7606.1	14686	624530	265190	369790	1.37337	0.0615038	0.175735	42.3083	5.40287	up
HJN087	C21H22O10	Naringenin-4'-O-glucoside	Flavonoids	Flavanones	-	2	227470	216660	199280	1720900	1409400	1899900	1.38914	0.00929172	0.0853736	7.81803	2.96681	up
Cmzn005251	C21H22O10	6-O-Caffeoylarbutin	Phenolic acids	Phenolic acids	136172-60-6	2	95688	44320	43889	134100	399810	255180	1.2121	0.113207	0.243524	4.29093	2.10129	up
mws1179	C21H22O10	Naringenin-7-O-glucoside (Prunin)	Flavonoids	Flavanones	529-55-5	1	105460	149410	118430	785960	375780	622600	1.3305	0.0570593	0.171717	4.77991	2.25698	up
HJN055	C21H24O10	Dihydrocharcone-4'-O-glucoside	Flavonoids	Chalcones	-	3	52493	44236	35430	582720	589050	586050	1.38957	1.14004e-05	0.00194719	13.3008	3.73344	up
Lmfn004093	C21H24O10	Phloretin-4'-O-glucoside (Trilobatin)	Flavonoids	Chalcones	4192-90-9	1	246760	325190	420020	10866000	5410700	13692000	1.37093	0.0578158	0.171717	30.2113	4.91702	up
mws2118	C21H24O10	Phloretin-2'-O-glucoside (Phlorizin)	Flavonoids	Chalcones	60-81-1	2	28924	29363	22968	300340	231780	286500	1.38831	0.00675152	0.0768773	10.0747	3.33267	up
pmp000415	C22H22O10	3'-Methoxydaidzin	Flavonoids	Isoflavones	200127-80-6	1	21966	16262	18352	43181	59034	54638	1.35336	0.0120087	0.0958453	2.77223	1.47105	up
pmp000573	C22H22O10	Acacetin-7-O-galactoside*	Flavonoids	Flavones	-	1	56643	77185	64289	217440	188350	216190	1.37285	0.000592666	0.0321434	3.13946	1.65052	up
pmp000575	C22H22O10	Acacetin-7-O-glucoside (Tilianin)*	Flavonoids	Flavones	4291-60-5	1	26082	31232	18421	71764	51581	85112	1.28578	0.03244	0.138519	2.75245	1.46072	up
pme3400	C22H22O10	Biochanin A-7-O-glucoside (Sissotrin)	Flavonoids	Isoflavones	5928-26-7	1	66186	63836	50537	180930	189100	180070	1.3784	0.000125504	0.0153115	3.04665	1.60722	up
Hmln003405	C20H16O12	Ellagic acid-4-O-rhamnoside	Tannins	Tannin	-	3	262920	328360	296630	1654900	1656300	1950300	1.38831	0.00347368	0.0543674	5.92571	2.56699	up
Xmyp005654	C21H20O11	Kaempferol-4'-O-glucoside	Flavonoids	Flavonols	-	1	2087300	2647300	2954800	26478000	18627000	25858000	1.3818	0.0132914	0.098098	9.22868	3.20612	up
mws0913	C21H20O11	Kaempferol-3-O-galactoside (Trifolin)	Flavonoids	Flavonols	23627-87-4	1	3987500	5245900	5659900	40368000	24259000	32652000	1.36894	0.026359	0.124368	6.53173	2.70746	up
mws0089	C21H20O11	Kaempferol-7-O-glucoside*	Flavonoids	Flavonols	16290-07-6	1	4101500	4965200	5060200	35319000	20849000	35274000	1.36711	0.0327477	0.139137	6.4729	2.69441	up
MWSHY0136	C21H20O11	Kaempferol-3-O-glucoside (Astragalin)*	Flavonoids	Flavonols	480-10-4	1	1966600	2722900	3246800	27923000	17602000	22261000	1.37145	0.0203166	0.113401	8.54126	3.09445	up
Hmpp003270	C21H20O11	Luteolin-4'-O-glucoside	Flavonoids	Flavones	6920-38-3	2	2204700	2833300	2880000	26177000	19145000	25104000	1.38482	0.0102705	0.0894997	8.89442	3.1529	up
MWSHY0104	C21H20O11	Luteolin-7-O-glucoside (Cynaroside)	Flavonoids	Flavones	5373-11-5	1	2088800	2782800	3380400	26724000	17440000	24016000	1.37289	0.0170842	0.109216	8.26224	3.04653	up
Lmtn002796	C21H22O11	Aromadendrin-7-O-glucoside	Flavonoids	Flavanonols	28189-90-4	2	4554600	6601000	5917700	25782000	20786000	28334000	1.36907	0.0090813	0.0853736	4.38708	2.13326	up
MWS20145	C21H22O11	Eriodictyol-7-O-glucoside	Flavonoids	Flavanones	38965-51-4	2	978820	1179400	1604400	11135000	7796800	10422000	1.37403	0.0118006	0.095435	7.80143	2.96374	up
Lmsp004301	C21H22O11	3',5,5',7-Tetrahydroxyflavanone-7-O-glucoside	Flavonoids	Flavanones	-	2	53281	61471	53968	3239300	3072200	3525600	1.39407	0.00167706	0.0398534	58.3043	5.86553	up
mws1361	C21H22O11	Taxifolin-3-O-rhamnoside (Astilbin)	Flavonoids	Flavanonols	29838-67-3	3	9	9	9	111830	82032	81231	1.39438	0.0118456	0.095435	10188.6	13.3147	up
HJN093	C20H20O12	2-O-Salicyl-6-O-Galloyl-D-Glucose	Phenolic acids	Phenolic acids	-	3	25001	33607	29234	106800	91306	124200	1.3701	0.010519	0.0898326	3.66916	1.87545	up
HJN041	C21H24O11	Epicatechin glucoside	Flavonoids	Flavanols	-	2	9	9	9	84063	68086	103930	1.39438	0.0144363	0.101889	9484.41	13.2113	up
Lmdn006811	C30H48O3	Soyasapogenol E	Terpenoids	Triterpene	6750-59-0	2	2967.4	1577.8	2333	3007.1	10670	6788	1.07447	0.173625	0.314811	2.97536	1.57306	up
mws4053	C30H48O3	Ursolic acid	Terpenoids	Triterpene	77-52-1	3	25265	10526	16013	10470	2555.7	3444.2	1.09733	0.0929611	0.219306	0.317927	-1.65323	down
Lmmp002795	C22H22O11	Pratensein-7-O-glucoside	Flavonoids	Isoflavones	36191-03-4	1	354420	441910	416150	5850900	4685600	6265600	1.38991	0.00803461	0.0853736	13.8576	3.79261	up
pmp000579	C22H22O11	Diosmetin-7-O-galactoside*	Flavonoids	Flavones	-	1	122920	140870	175710	1228300	2028100	1484300	1.3785	0.0255783	0.123492	10.7866	3.43117	up
Hmmp004965	C22H22O11	Diosmetin-7-O-glucoside*	Flavonoids	Flavones	20126-59-4	1	152290	122030	116790	898570	1788900	1304000	1.37066	0.04281	0.155358	10.2055	3.35127	up
Hmdn001667	C20H16O13	Ellagic acid-4-O-glucoside	Tannins	Tannin	-	2	155120	149810	256580	786110	438130	509390	1.2785	0.0549018	0.171324	3.08744	1.62641	up
mws0091	C21H20O12	Quercetin-3-O-glucoside (Isoquercitrin)	Flavonoids	Flavonols	482-35-9	2	19745	13500	22042	84382	39631	69984	1.27824	0.067711	0.184745	3.50891	1.81102	up
Lmzp002365	C22H24O11	Hesperetin-7-O-glucoside	Flavonoids	Flavanones	31712-49-9	3	71621	49384	53338	213470	186400	214250	1.37099	0.000333421	0.0219032	3.52248	1.81659	up
Lmjp002906	C22H22O12	Rhamnetin-3-O-Glucoside	Flavonoids	Flavonols	27875-34-9	1	16100000	22452000	24068000	63324000	66401000	72365000	1.36161	0.000216862	0.0168363	3.22724	1.6903	up
Hmcp002207	C22H22O12	Isorhamnetin-7-O-glucoside (Brassicin)	Flavonoids	Flavonols	6743-96-0	1	16414000	22293000	25079000	72581000	66409000	69154000	1.36282	0.000210371	0.0168363	3.26316	1.70627	up
Hmgp002036	C22H22O12	Nepetin-7-O-glucoside(Nepitrin)	Flavonoids	Flavones	569-90-4	1	17971000	23006000	26271000	63626000	65051000	74970000	1.36209	0.000874247	0.0367079	3.0283	1.59851	up
mws1454	C23H26O11	Persicoside	Flavonoids	Flavanones	28978-03-2	3	9735.7	15578	5122.1	166390	105620	146290	1.34962	0.0164116	0.107428	13.7437	3.7807	up
Lmmp003903	C23H22O12	Kaempferol-3-O-(2''-acetyl)glucoside	Flavonoids	Flavonols	-	2	21299	16533	27446	180410	107390	125360	1.3601	0.0318543	0.136702	6.32924	2.66203	up
Lmmn003398	C23H22O12	Kaempferol-3-O-(6''-acetyl)glucoside	Flavonoids	Flavonols	-	2	56447	60147	91611	197010	148270	125730	1.25323	0.0339634	0.1408	2.26224	1.17775	up
Lmtp004915	C24H26O11	3,5-Dihydroxy-3',4'-diacetoxylstilbene-3-O-glucoside	Others	Stilbene	-	3	15974	30445	21224	155640	149460	190390	1.367	0.00424064	0.0599265	7.32507	2.87284	up
pmd0132	C24H50NO7P	LysoPC 16:0(2n isomer)	Lipids	LPC	-	1	11585000	5805900	4834900	10491000	21832000	15495000	1.06196	0.105705	0.233262	2.15146	1.10532	up
Hmcp002187	C23H24O13	Limocitrin-3-O-galactoside	Flavonoids	Flavonols	-	2	278290	396800	445000	935770	790860	898170	1.31737	0.00170888	0.0398534	2.34338	1.22859	up
Zmjp004852	C23H24O13	5,6,3',4'-Tetrahydroxy-3,7-dimethoxyflavone-6-O-glucoside	Flavonoids	Flavones	-	2	328540	428020	573610	997930	725400	1011000	1.2337	0.0184607	0.1117	2.05562	1.03958	up
pmn001378	C26H32O11	Pinoresinol-4-O-glucoside	Lignans and Coumarins	Lignans	41607-20-9	2	164470	224300	110080	76001	65861	57425	1.24895	0.0903337	0.216092	0.399493	-1.32376	down
Lmsp003655	C26H32O11	Dehydrodiconiferyl alcohol-gamma'-O-glucoside	Phenolic acids	Phenolic acids	-	3	171420	204110	237310	46484	35710	55745	1.36352	0.00923712	0.0853736	0.225082	-2.15148	down
Lmdn004261	C25H32O12	6-O-Feruloylajugol	Terpenoids	Monoterpenoids	-	3	9	9	9	9592.5	10170	8709.2	1.39456	0.00200094	0.041678	1054.51	10.0424	up
Lmtn003096	C26H36O11	Secoisolariciresinol 4-O-glucoside	Lignans and Coumarins	Lignans	-	1	824800	750120	646090	335970	161500	294370	1.2748	0.00297457	0.0530272	0.356522	-1.48794	down
Zmhp006502	C25H24O14	Kaempferide-3-O-(6''-malonyl)glucoside	Flavonoids	Flavonols	-	1	1042400	1186400	1314600	8080000	4023900	6158300	1.34829	0.0519603	0.168723	5.15386	2.36565	up
Lmsn003628	C23H32O15	6'-O-Sinapoylsucrose	Phenolic acids	Phenolic acids	-	1	279450	126550	126470	9	9	9	1.39245	0.0735242	0.194395	5.07071e-05	-14.2675	down
Lmtp002474	C26H28O14	Apigenin-6-C-(2''-glucosyl)arabinoside	Flavonoids	Flavonoid carbonoside	-	3	13743	19602	23913	138930	55336	89767	1.29537	0.0872805	0.214061	4.96058	2.31051	up
HJAP148	C26H28O15	Kaempferol-3-O-sambubioside	Flavonoids	Flavonols	27661-51-4	2	95362	146880	140710	722860	600300	905620	1.36591	0.0175331	0.109971	5.82	2.54102	up
Zmhn001446	C28H36O13	Syringaresinol-4'-O-glucoside	Lignans and Coumarins	Lignans	7374-79-0	3	1112000	1040900	838150	187570	253230	189460	1.37621	0.00745013	0.0826287	0.210715	-2.24663	down
pmb2936	C28H32O14	Disinapoyl glucoside	Phenolic acids	Phenolic acids	-	3	9616.6	5468	5168.1	9	9	9	1.39193	0.0424667	0.154985	0.00133316	-9.55094	down
Lmyp003348	C28H24O15	Kaempferol-3-O-(6''-galloyl)galactoside	Flavonoids	Flavonols	-	1	55064	50452	16244	9	9	9	1.3886	0.0802415	0.203342	0.000221748	-12.1388	down
Lmyp003599	C28H24O15	Kaempferol-3-O-(6''-galloyl)glucoside	Flavonoids	Flavonols	56317-05-6	1	92706	64556	16640	9	9	9	1.38443	0.120754	0.250301	0.00015526	-12.653	down
Lmyp003500	C28H24O15	Kaempferol-3-O-(2''-galloyl)galactoside	Flavonoids	Flavonols	-	1	72156	65144	16669	9	9	9	1.38626	0.0987512	0.225121	0.00017536	-12.4774	down
Lmqn000780	C17H27N3O17P2	Uridine 5'-diphospho-N-acetylglucosamine	Nucleotides and derivatives	Nucleotides and derivatives	528-04-1	1	87525	157250	157640	78840	31719	53590	1.13881	0.0552747	0.171324	0.40791	-1.29368	down
Zmxp003107	C27H30O16	Luteolin-7,3'-di-O-glucoside	Flavonoids	Flavones	52187-80-1	3	6865400	5749800	6872900	26949000	39625000	39520000	1.37598	0.0199198	0.112659	5.44404	2.44468	up
Lmjp002461	C27H30O16	Quercetin-3-O-neohesperidoside	Flavonoids	Flavonols	117611-67-3	3	11406	17084	8937	9	9	9	1.39311	0.0354509	0.144024	0.000721404	-10.4369	down
Hmpp002612	C27H30O16	Luteolin-7-O-gentiobioside	Flavonoids	Flavones	-	1	6988900	5279900	6274400	29805000	38896000	39408000	1.38216	0.00936998	0.0853736	5.83012	2.54352	up
pme0001	C28H34O15	Hesperetin-7-O-neohesperidoside(Neohesperidin)	Flavonoids	Flavanones	13241-33-3	3	23376	21942	20838	9	9	9	1.39467	0.00110912	0.0367079	0.000408126	-11.2587	down
Rfmb26201	C30H38O14	Syringaresinol-4'-O-(6''-acetyl)glucoside	Lignans and Coumarins	Lignans	-	2	8286500	5418400	5479800	1032200	1599000	1052600	1.35546	0.0281228	0.128148	0.192018	-2.38069	down
Hmcp001578	C28H32O17	Isorhamnetin-3,7-O-diglucoside	Flavonoids	Flavonols	6758-51-6	1	8011.1	34516	52567	1216500	604900	1078600	1.32164	0.0365088	0.145692	30.4961	4.93055	up
Lmhp002800	C28H32O17	2'-Hydoxy-5-methoxyGenistein-4',7-O-diglucoside	Flavonoids	Isoflavones	-	2	1086400	1416000	1622700	8446000	11847000	13628000	1.37354	0.0216884	0.11693	8.22307	3.03968	up
Lmsp003252	C28H32O17	Isorhamnetin-3-O-sophoroside	Flavonoids	Flavonols	-	2	28951	49643	61484	1070100	659860	988160	1.37249	0.020123	0.11306	19.4043	4.27831	up
pmb0716	C29H34O17	Tricin-4'-O-glucoside-7-O-glucoside	Flavonoids	Flavones	-	1	72004	82947	72955	306200	779850	512970	1.33802	0.0793161	0.201595	7.01614	2.81068	up
Hmqp002870	C32H38O20	Luteolin-7-O-Sophoroside-5-O-arabinoside	Flavonoids	Flavones	-	3	3231.9	20324	20294	100480	88304	99214	1.21064	0.000585303	0.0321434	6.56781	2.71541	up
Lmpp003268	C33H40O20	Kaempferol-3-O-rutinoside-7-O-glucoside	Flavonoids	Flavonols	-	2	1868300	1720300	1444900	617780	764140	715520	1.36072	0.0093829	0.0853736	0.416696	-1.26293	down
Lmdp105647	C60H92O27	AcetylSoyasaponin A3	Terpenoids	Triterpene Saponin	117210-16-9	1	13930	13099	12881	1465.1	12430	2173	1.00584	0.153025	0.287217	0.402608	-1.31255	down
