# Supplementary material for: Novel Seed Size: A Novel Seed-Developing Gene in Glycine max
Source: Int J Mol Sci. 2023 Feb 20;24(4):4189. doi: 10.3390/ijms24044189 (PMC9967547; doi:10.3390/ijms24044189)
Supplement: Supplementary file 1 [file ijms-24-04189-s001.zip › Table S2.xlsx]

## Sheet: Sheet1
Index	Formula	Compounds	Class I	Class II	CAS	Level	TZZ1	TZZ2	TZZ3	SZZ1	SZZ2	SZZ3	VIP	p_value	FDR	Fold_Change	Log2FC	Type
pme3011	C4H9NO2	γ-Aminobutyric acid	Organic acids	Organic acids	56-12-2	3	5637800	15366000	12382000	21123000	29748000	25022000	1.08979	0.0211918	0.0904831	2.27321	1.18473	up
pme3033	C4H9NO2	N,N-Dimethylglycine	Amino acids and derivatives	Amino acids and derivatives	1118-68-9	3	4078700	9268800	7697900	13045000	17368000	14392000	1.12251	0.0177221	0.0877715	2.12897	1.09015	up
pmb0069	C7H7NO	Benzamide	Phenolic acids	Phenolic acids	55-21-0	3	9	9	9	31009	28339	110400	1.33908	0.170356	0.28404	6286.96	12.6181	up
Lmgp002593	C7H6O2	3-hydroxybenzaldehyde	Phenolic acids	Phenolic acids	100-83-4	1	9	9	9	214590	195910	213070	1.34392	0.000829354	0.0308698	23095.2	14.4953	up
mws0628	C7H6O2	4-Hydroxybenzaldehyde	Phenolic acids	Phenolic acids	123-08-0	1	259880	194120	275850	456180	447980	619030	1.24995	0.026571	0.104413	2.08699	1.06142	up
mws0373	C6H10O3	4-Methyl-2-oxovalerate	Organic acids	Organic acids	816-66-0	3	9	9	9	57522	70524	52769	1.34306	0.00766519	0.0668308	6696.85	12.7093	up
Zmpn000638	C4H9N3O2	3-Guanidinopropionic acid	Organic acids	Organic acids	353-09-3	2	59590	62735	54185	81294	155150	126630	1.16361	0.0997413	0.204987	2.05696	1.04051	up
pme0243	C5H8O4	Glutaric acid	Organic acids	Organic acids	110-94-1	3	742980	616150	578090	1464700	2066900	1612800	1.29598	0.0212601	0.0904831	2.65556	1.40902	up
pme3034	C5H8O4	Ethylmalonic acid	Organic acids	Organic acids	601-75-2	3	9	9	9	47403	74186	62167	1.34289	0.0156197	0.0843465	6805.78	12.7325	up
mws0341	C6H12O3	2-Hydroxyisocaproic acid	Organic acids	Organic acids	20312-37-2	3	165430	338590	270090	655990	835350	754010	1.24418	0.00247053	0.0451513	2.90056	1.53633	up
pme2527	C5H12N2O2	L-Ornithine	Amino acids and derivatives	Amino acids and derivatives	70-26-8	3	526660	492670	518010	2240600	1128900	2341500	1.26634	0.0697972	0.163912	3.71486	1.89331	up
Zmdp000972	C4H9NO2S	S-Methyl-L-cysteine	Amino acids and derivatives	Amino acids and derivatives	1187-84-4	2	603660	742220	689950	1401300	1240200	1525700	1.3113	0.00505603	0.0643806	2.04693	1.03346	up
pme0040	C5H5N5	Adenine	Nucleotides and derivatives	Nucleotides and derivatives	73-24-5	1	6968600	23707000	15761000	39814000	52957000	50543000	1.1516	0.00745242	0.0668308	3.08623	1.62585	up
HJKP000649	C8H9NO	N-benzylformamide	Alkaloids	Alkaloids	6343-54-0	2	676470	887770	764740	1639200	1524000	1778300	1.30965	0.000937875	0.0314	2.12174	1.08525	up
pme0033	C5H4N4O	Hypoxanthine	Nucleotides and derivatives	Nucleotides and derivatives	68-94-0	3	29825	69375	45628	124560	187550	153530	1.2239	0.0117778	0.0766313	3.21512	1.68487	up
mws1078	C7H7NO2	Anthranilic Acid	Phenolic acids	Phenolic acids	118-92-3	3	218520	380300	274750	1246900	1106700	1372200	1.31018	0.00112621	0.0325047	4.26503	2.09256	up
mws0749	C7H6O3	4-Hydroxybenzoic acid	Phenolic acids	Phenolic acids	99-96-7	2	425220	499690	458470	844670	1078100	1242600	1.28971	0.0321037	0.112903	2.28814	1.19418	up
Hmgn001653	C7H6O3	Protocatechualdehyde	Phenolic acids	Phenolic acids	139-85-5	2	268090	298940	244850	506360	625840	690320	1.29875	0.0182046	0.087899	2.24481	1.1666	up
pme2380	C5H6O5	α-Ketoglutaric acid	Organic acids	Organic acids	328-50-7	3	406300	530720	613260	867170	1481200	826530	1.12085	0.115724	0.221649	2.04795	1.03418	up
Wmzn000227	C6H10O4	2,2-Dimethylsuccinic acid	Organic acids	Organic acids	597-43-3	2	47412	64013	38563	178110	125170	198180	1.27925	0.0232743	0.0959634	3.34333	1.74129	up
mws2213	C9H8O2	Cinnamic acid	Phenolic acids	Phenolic acids	140-10-3	3	16313	21444	10288	132660	139740	172470	1.31789	0.00573063	0.0653762	9.25944	3.21093	up
pme1109	C5H5N5O	Guanine	Nucleotides and derivatives	Nucleotides and derivatives	73-40-5	1	2283800	4258400	2787000	6631700	6725700	8113600	1.22696	0.00680276	0.0668308	2.30148	1.20256	up
MWS2984	C4H4N6O	8-Azaguanine	Nucleotides and derivatives	Nucleotides and derivatives	134-58-7	3	226820	301940	258600	570100	511430	699030	1.29118	0.0165391	0.084928	2.26143	1.17724	up
mws0458	C8H8O3	Vanillin; 4-Hydroxy-3-Methoxybenzaldehyde	Phenolic acids	Phenolic acids	121-33-5	3	73545	48536	54842	9	9	9	1.34325	0.0158342	0.084928	0.000152609	-12.6779	down
pme0513	C5H12O5	Xylitol	Others	Saccharides and Alcohols	87-99-0	3	24240	114270	87074	159440	327630	333790	1.07365	0.0555258	0.141687	3.63882	1.86347	up
mws0183	C7H6O4	3,4-Dihydroxybenzoic acid (Protocatechuic acid)	Phenolic acids	Phenolic acids	99-50-3	1	162720	546110	309870	1567600	2254000	1736500	1.24232	0.00700346	0.0668308	5.45607	2.44786	up
MWSCX015	C9H8O3	Caffeic aldehyde	Phenolic acids	Phenolic acids	141632-15-7	2	705960	2494300	1869100	512400	656010	682930	1.00706	0.176029	0.288607	0.365202	-1.45323	down
pme1439	C9H8O3	p-Coumaric acid	Phenolic acids	Phenolic acids	501-98-4	3	437520	1496400	1194000	329530	374500	339870	1.06161	0.157897	0.268345	0.333736	-1.58322	down
Lmmn001643	C9H8O3	2-Hydroxycinnamic acid	Phenolic acids	Phenolic acids	583-17-5	2	3593400	13333000	9493700	2681600	3104600	3329100	1.02195	0.178093	0.290216	0.345014	-1.53527	down
pme3083	C8H7NO3	2-(Formylamino)benzoic acid	Phenolic acids	Phenolic acids	3342-77-6	3	876430	3030400	2044600	676030	733290	813820	1.02139	0.183529	0.296552	0.373547	-1.42064	down
MWSmce490	C8H8O4	2',4',6'-Trihydroxyacetophenone	Phenolic acids	Phenolic acids	480-66-0	1	9159.1	19371	9285.2	469740	904960	681850	1.3265	0.0330625	0.114353	54.3841	5.76511	up
Zmsp001834	C8H8O4	2,6-Dimethoxy-1,4-benzoquinone	Quinones	Quinones	530-55-2	1	1564500	1668300	1580100	323340	409320	545230	1.30793	0.000559207	0.0291815	0.265514	-1.91314	down
Lmmp003042	C8H8O4	Protocatechuic Acid Methyl Ester	Phenolic acids	Phenolic acids	2150-43-8	1	30130	27177	19221	307690	319350	325630	1.33592	7.78194e-06	0.00571951	12.4486	3.63792	up
MWSslk149	C8H8O4	5-Methoxysalicylic acid	Phenolic acids	Phenolic acids	2612-02-4	1	9	9	9	38463	51089	48980	1.34342	0.00707792	0.0668308	5130.81	12.325	up
MWStz091	C8H12N2O2	Cyclo(L-Ala-L-Pro)	Amino acids and derivatives	Amino acids and derivatives	36357-32-1	3	10383	35141	28918	46572	55308	72530	1.0347	0.035263	0.11759	2.3429	1.22829	up
pme1383	C8H11NO3	Pyridoxine	Others	Vitamin	65-23-6	1	1001200	1094000	1046400	2460200	2437500	2652100	1.34037	0.000627559	0.0291815	2.40317	1.26494	up
Zmzn000078	C3H7O6P	Dihydroxyacetone phosphate	Others	Saccharides and Alcohols	57-04-5	3	181920	89171	107410	57783	37206	60333	1.14023	0.111843	0.216796	0.410361	-1.28503	down
MWSslk138	C7H6O5	2,3,4-Trihydroxybenzoic acid	Phenolic acids	Phenolic acids	610-02-6	3	9	9	9	10798	17424	20239	1.34232	0.028755	0.106495	1794.85	10.8096	up
Lmbn003524	C9H16O3	9-Oxononanoic acid	Organic acids	Organic acids	2553-17-5	3	5778.6	6853	4735	28554	27086	33113	1.33042	0.00284647	0.0468615	5.11056	2.35348	up
mws0009	C10H10O3	Coniferaldehyde	Phenolic acids	Phenolic acids	20649-42-7	1	19932	22953	26215	9	9	9	1.34351	0.00615134	0.0665704	0.000390738	-11.3215	down
Lmbn004847	C10H12O3	4-Methoxyphenylpropionic acid*	Phenolic acids	Phenolic acids	-	3	74984	115520	99902	9	9	9	1.34334	0.0145482	0.0819767	9.29733e-05	-13.3928	down
Zmsp000878	C9H11NO3	4-Hydroxy-5-(2-oxo-1-pyrrolidinyl)benzoic acid	Alkaloids	Pyrrole alkaloids	-	1	8598200	10731000	10753000	20438000	20350000	23401000	1.31244	0.00121695	0.0335517	2.13379	1.09342	up
pmn001492	C11H8O3	Ayapin	Lignans and Coumarins	Coumarins	494-56-4	2	81254	91177	70794	273670	393240	406910	1.31791	0.0208927	0.0904831	4.41492	2.14239	up
pme0137	C7H12N2O4	N-Acetyl-L-Glutamine	Amino acids and derivatives	Amino acids and derivatives	2490-97-3	2	850300	1570300	1485500	2332000	2962100	2784400	1.17561	0.0099856	0.0714355	2.06818	1.04836	up
mws0237	C9H16O4	Azelaic acid	Organic acids	Organic acids	123-99-9	1	871050	1398900	1268700	4177900	5758900	6585200	1.30272	0.0212965	0.0904831	4.66901	2.22312	up
mws0736	C8H16N2O3	N-Glycyl-L-leucine*	Amino acids and derivatives	Amino acids and derivatives	869-19-2	1	1174300	4652200	3639500	9935800	12050000	11367000	1.14765	0.00530564	0.0645927	3.52343	1.81698	up
mws5041	C8H16N2O3	L-Glycyl-L-isoleucine*	Amino acids and derivatives	Amino acids and derivatives	19461-38-2	1	1069100	4468000	2433300	7966200	10159000	9211100	1.14746	0.00837158	0.0686962	3.42973	1.77809	up
pmf0348	C10H20O3	2,6-Dimethyl-7-octene-2,3,6-triol	Others	Saccharides and Alcohols	73815-21-1	3	84600	161350	112830	432640	619670	682350	1.29018	0.0188357	0.0890704	4.83488	2.27348	up
pme0075	C7H11NO5	N-Acetyl-L-glutamic acid	Amino acids and derivatives	Amino acids and derivatives	1188-37-0	2	3600400	3766200	4079300	10646000	6024600	9691900	1.23565	0.0703373	0.164122	2.30323	1.20366	up
MWSslk140	C7H13NO3S	N-Acetyl-L-Methionine	Amino acids and derivatives	Amino acids and derivatives	65-82-7	3	314360	890200	605360	1402900	2102400	1627700	1.15627	0.0152248	0.0829418	2.83604	1.50388	up
mws1189	C6H10O7	D-Galacturonic acid*	Others	Saccharides and Alcohols	685-73-4	3	1424800	584700	745480	197040	134420	176360	1.26375	0.0998735	0.204987	0.184328	-2.43965	down
pme3705	C6H10O7	D-Glucoronic acid*	Others	Saccharides and Alcohols	6556-12-3	3	1218800	599510	794790	201220	204070	156910	1.29012	0.0636735	0.154717	0.215147	-2.21661	down
mws0014	C10H10O4	Ferulic acid*	Phenolic acids	Phenolic acids	537-98-4	1	722590	1764200	1344600	303780	392710	377240	1.2242	0.0922255	0.19793	0.280246	-1.83524	down
MWSmce632	C10H10O4	Vanillin acetate	Phenolic acids	Phenolic acids	881-68-5	3	14225	21885	18873	39448	57808	71188	1.25526	0.047588	0.132578	3.06357	1.61521	up
pme0422	C10H10O4	Isoferulic Acid*	Phenolic acids	Phenolic acids	25522-33-2	1	1068700	2289500	1935400	504170	511900	466980	1.25723	0.0725141	0.167845	0.280159	-1.83568	down
Lmdn003756	C10H10O4	Methyl caffeate	Phenolic acids	Phenolic acids	3843-74-1	3	68215	37540	76230	7560.4	2521.4	9461.6	1.23979	0.0407087	0.124484	0.10739	-3.21907	down
pmf0319	C10H12O4	Acetosyringone	Others	Others	2478-38-8	3	33720	48746	51729	9	9	7681	1.07683	0.00777579	0.0670963	0.0573717	-4.12352	down
Lmcn002982	C9H10O5	Methyl 3-O-Methyl Gallate	Phenolic acids	Phenolic acids	3934-86-9	2	849890	1327200	724310	76356	83077	113260	1.31992	0.0407665	0.124484	0.0939867	-3.4114	down
Hmcp001105	C11H21NO2	5-(2-Hydroxypropyl)hygrine	Alkaloids	Pyrrole alkaloids	-	2	350560	297100	304700	81642	40967	59856	1.30201	0.000426076	0.0291815	0.191592	-2.38389	down
MWS0631	C3H7NO5S2	S-Sulfo-L-Cysteine	Amino acids and derivatives	Amino acids and derivatives	1637-71-4	3	38190	66501	50491	87249	107250	140300	1.18391	0.0409786	0.124484	2.15746	1.10933	up
mws5037	C9H18N2O3	L-Alanyl-L-leucine	Amino acids and derivatives	Amino acids and derivatives	3303-34-2	3	9	9	9	96596	57883	83238	1.34368	0.0199208	0.0901283	8804.33	13.104	up
pmp001236	C11H10O4	Clove chromone	Others	Others	-	3	142580	50322	24956	588950	307740	162130	1.07583	0.146339	0.256247	4.86014	2.281	up
mws4173	C11H10O4	5,7-Dimethoxycoumarin (Limettin)(Citropten)	Lignans and Coumarins	Coumarins	487-06-9	1	266190	102690	63431	1045700	560690	291330	1.07908	0.149294	0.25818	4.38971	2.13413	up
MA10107783	C10H8O5	3-[(1-Carboxyvinyl)oxy]benzoic acid	Phenolic acids	Phenolic acids	16929-37-6	3	24171	31349	20908	9	9	9	1.3433	0.0143487	0.0819156	0.000353274	-11.4669	down
MWSmce083	C11H12O4	Ferulic acid methyl ester	Phenolic acids	Phenolic acids	2309-07-1	3	47692	54614	56070	9712.6	10768	14910	1.31877	0.000512025	0.0291815	0.223459	-2.16192	down
pme3443	C11H12O4	Sinapinaldehyde	Phenolic acids	Phenolic acids	4206-58-0	3	117060	239180	233400	102520	77771	112360	1.05201	0.122759	0.229351	0.496321	-1.01065	down
Lmbn004790	C11H14O4	Methyl 3-(3-hydroxy-4-methoxyphenyl)propanoate*	Phenolic acids	Phenolic acids	129150-61-4	3	178050	208490	234440	47272	18347	39846	1.27069	0.00245719	0.0451513	0.169836	-2.55778	down
mws0853	C11H14O4	Sinapyl alcohol*	Phenolic acids	Phenolic acids	537-33-7	3	150490	171320	202700	37979	10902	43064	1.20506	0.00244944	0.0451513	0.175297	-2.51213	down
pme1654	C12H18O3	Jasmonic acid	Organic acids	Organic acids	77026-92-7	3	84071	150260	164400	379680	278130	350830	1.21552	0.00720114	0.0668308	2.52963	1.33892	up
MWStz261	C11H18N2O2	Cyclo(D-Leu-L-Pro)	Amino acids and derivatives	Amino acids and derivatives	36238-67-2	3	18666	55366	30952	76934	68176	93264	1.09395	0.0329544	0.114353	2.27057	1.18306	up
pme3437	C10H12O5	Eudesmic acid (3,4,5-trimethoxybenzoic acid)	Phenolic acids	Phenolic acids	118-41-2	3	370980	548630	440550	62272	50240	68644	1.32775	0.0160352	0.084928	0.133187	-2.90847	down
pmb2507	C5H11O7P	2-Deoxyribose-1-phosphate	Nucleotides and derivatives	Nucleotides and derivatives	17210-42-3	3	91472	222540	170220	277120	835380	538930	1.09822	0.130683	0.237879	3.41041	1.76995	up
mws0863	C5H11O7P	2-Deoxyribose-5'-phosphate	Nucleotides and derivatives	Nucleotides and derivatives	102916-66-5	3	84754	146880	105200	194940	269390	230970	1.19853	0.0140609	0.0819156	2.06422	1.0456	up
MWS4296	C11H14N2O3	Glycylphenylalanine	Amino acids and derivatives	Amino acids and derivatives	3321-03-7	1	1149900	3333200	2361700	5390400	6565000	6296700	1.15223	0.0119021	0.0766313	2.66656	1.41498	up
mws5042	C11H14N2O3	L-Glycyl-L-phenylalanine	Amino acids and derivatives	Amino acids and derivatives	721-66-4	1	1191600	3350000	2422000	5262400	6544300	6251400	1.14909	0.0116561	0.0766313	2.59321	1.37474	up
Zmln002252	C10H8O6	Sideretin (5,7,8-Trihydroxy-6-methoxycoumarin)	Lignans and Coumarins	Coumarins	-	2	846820	1349100	1019700	219270	252190	324090	1.30015	0.0274927	0.105001	0.247402	-2.01507	down
mws4085	C11H12O5	Sinapic acid	Phenolic acids	Phenolic acids	530-59-6	1	770610	1385300	916620	219680	247980	353980	1.2675	0.0501582	0.135866	0.267415	-1.90285	down
Cmsp002787	C11H14O5	3,4'-Dihydroxy-3',5'-dimethoxypropiophenone	Phenolic acids	Phenolic acids	136196-47-9	3	135060	104360	136630	67370	46904	65458	1.2441	0.00995434	0.0714355	0.477947	-1.06508	down
HJAP051	C12H18O4	3-(3,4,5-Trimethoxyphenyl)propan-1-ol	Phenolic acids	Phenolic acids	-	3	40877	63246	63433	13443	4410.9	26328	1.08797	0.0146179	0.0819767	0.263684	-1.92312	down
Lmhp001461	C11H20N2O3	L-Prolyl-L-Leucine	Amino acids and derivatives	Amino acids and derivatives	52899-07-7	2	607070	2900500	2136400	4714300	4812700	5799700	1.04282	0.023952	0.0977942	2.71559	1.44126	up
Lmhn003240	C11H10O6	Benzoylmalic acid	Phenolic acids	Phenolic acids	22138-51-8	1	5305700	5034000	5032500	10654000	13083000	9736600	1.30357	0.0254945	0.1021	2.17754	1.1227	up
pmn001669	C12H14O5	Methyl sinapate	Phenolic acids	Phenolic acids	20733-94-2	3	125220	104020	91432	15955	13626	13894	1.33646	0.0108618	0.0751347	0.135575	-2.88284	down
pme0428	C12H14O5	3,4,5-Trimethoxycinnamic acid	Phenolic acids	Phenolic acids	90-50-6	3	229180	430700	385470	36322	31218	39031	1.32065	0.035853	0.118161	0.101948	-3.2941	down
Hmmn007137	C15H14O3	3,4'-Dihydroxy-5-methoxystilbene	Others	Stilbene	42438-89-1	2	9	9	9	39987	46406	62417	1.34368	0.0176085	0.0877279	5511.48	12.4282	up
MWStz205	C14H16N2O2	Cyclo(D-Phe-L-Pro)	Amino acids and derivatives	Amino acids and derivatives	26488-24-4	3	6354.2	12434	7760.5	21596	25610	25741	1.24889	0.0033292	0.0489205	2.74767	1.45821	up
Zmdp001647	C10H18N2O5	γ-Glutamyl-L-valine	Amino acids and derivatives	Amino acids and derivatives	-	1	137310	263630	171180	342250	541400	427250	1.17346	0.029893	0.108314	2.2913	1.19617	up
MWS0700	C9H11N5O4	Neopterin	Alkaloids	Alkaloids	2009-64-5	2	9	9	9	5982.6	2867.9	986.85	1.31874	0.153903	0.26397	364.346	8.50917	up
Lmhn003373	C11H10O7	4-Hydroxybenzoylmalic acid	Phenolic acids	Phenolic acids	-	3	265650	232890	267490	1089200	859690	878180	1.33227	0.0099719	0.0714355	3.69055	1.88383	up
MWSHY0147	C15H10O4	Daidzein	Flavonoids	Isoflavones	486-66-8	1	343300	1049300	674530	1621300	3380300	2015100	1.13867	0.075658	0.173972	3.39442	1.76316	up
mws1359	C16H16O3	Pterostilbene	Others	Stilbene	537-42-8	1	9	9	9	72516	30651	84987	1.34208	0.0623184	0.152884	6968.67	12.7667	up
MWS2442	C6H13O9P	D-Fructose 6-Phosphate	Others	Saccharides and Alcohols	643-13-0	1	9981300	6001200	7133000	3105300	1534400	2358500	1.23419	0.0324138	0.113516	0.302749	-1.7238	down
mws1090	C6H13O9P	Glucose-1-phosphate*	Others	Saccharides and Alcohols	59-56-3	1	18742000	11312000	13251000	5016000	2852200	4579100	1.2558	0.0349487	0.1171	0.287433	-1.7987	down
mws0866	C6H13O9P	D-Glucose 6-phosphate*	Others	Saccharides and Alcohols	56-73-5	1	14194000	8290300	9898000	3795000	2159400	3245000	1.25677	0.0402948	0.124484	0.284087	-1.81559	down
MWS4309	C13H15N3O3	Glycyl-tryptophan	Amino acids and derivatives	Amino acids and derivatives	2390-74-1	3	116810	432890	261500	1040400	1079800	1204700	1.20334	0.00360801	0.0511848	4.09874	2.03518	up
Zmpn000095	C6H15O9P	Sorbitol-6-phosphate	Others	Saccharides and Alcohols	20479-58-7	3	101100	56370	53940	38747	25390	36066	1.11039	0.128791	0.236919	0.473975	-1.07712	down
Lmlp003161	C14H20N2O3	N-Feruloylputrescine	Alkaloids	Phenolamine	501-13-3	3	149860	126110	112850	53290	57636	43578	1.30698	0.0106184	0.0746854	0.397366	-1.33146	down
mws0037	C16H12O4	Formononetin (7-Hydroxy-4'-methoxyisoflavone)	Flavonoids	Isoflavones	485-72-3	2	6568.1	9804.5	8261.9	23447	15938	29240	1.24673	0.0554597	0.141687	2.78573	1.47805	up
pme1119	C10H12N4O5	Inosine	Nucleotides and derivatives	Nucleotides and derivatives	58-63-9	3	48926	54157	53683	16805	37948	16944	1.14747	0.0495818	0.13474	0.45735	-1.12863	down
pmp000344	C15H10O5	3',4',7-Trihydroxyflavone	Flavonoids	Flavones	2150-11-0	1	56118	233360	106230	260390	583700	311760	1.03421	0.110597	0.215935	2.92097	1.54645	up
MWSHY0012	C15H10O5	Genistein	Flavonoids	Isoflavones	446-72-0	3	61238	268080	113980	302870	659900	372850	1.04598	0.0940771	0.200281	3.01292	1.59116	up
mws1297	C13H18O6	Benzyl glucoside	Phenolic acids	Phenolic acids	4304-12-5	3	17958	15284	13750	46683	45849	57773	1.32418	0.00746335	0.0668308	3.19852	1.67741	up
MWSmce675	C12H16O7	Arbutin	Phenolic acids	Phenolic acids	497-76-7	1	9	9	9	26644	23699	28404	1.34404	0.00272471	0.0465424	2916.56	11.51	up
pme3285	C15H14O5	Afzelechin (3,5,7,4'-Tetrahydroxyflavan)	Flavonoids	Flavanols	2545-00-8	3	11134	6398	6195.2	25746	21050	25390	1.27046	0.00189437	0.0444176	3.04233	1.60518	up
mws1422	C15H14O5	Epiafzelechin	Flavonoids	Flavanols	24808-04-6	3	17815	25286	25812	1611700	2113800	2002000	1.34067	0.0064357	0.0668308	83.112	6.37699	up
pmb1574	C18H28O2	9,12-Octadecadien-6-Ynoic Acid	Lipids	Free fatty acids	61481-29-6	3	33172	34895	30111	159180	140330	149380	1.3406	0.00124266	0.0335517	4.57221	2.19289	up
Zmdp001663	C10H18N2O5S	γ-glutamylmethionine	Amino acids and derivatives	Amino acids and derivatives	17663-87-5	2	292750	1023000	650850	1549700	2200800	1876300	1.12302	0.0128071	0.0791828	2.86118	1.51661	up
pmb0889	C18H30O2	Punicic acid (9Z,11E,13Z-octadecatrienoic acid)	Lipids	Free fatty acids	544-72-9	1	448680	796620	775720	1813900	2071700	2212900	1.27067	0.00111806	0.0325047	3.01754	1.59337	up
Lmhn002926	C13H12O7	p-Coumaroylmalic acid	Phenolic acids	Phenolic acids	-	3	457130	1388400	1071700	123870	114460	128190	1.27112	0.0896602	0.194924	0.12564	-2.99264	down
MWS4354	C11H15N5O4	N6-methyladenosine	Nucleotides and derivatives	Nucleotides and derivatives	1867-73-8	2	34462	69157	38155	142330	194450	124640	1.23333	0.0201074	0.0904831	3.25462	1.70249	up
Hmlp005624	C16H12O5	3',7-dihydroxy-4'-methoxyflavone	Flavonoids	Flavones	-	1	120290	370110	218750	432790	1058100	473480	1.02186	0.16412	0.275841	2.77003	1.4699	up
Hmlp005105	C16H12O5	3,7-dihydroxy-4'-methoxyflavone	Flavonoids	Flavones	-	2	9	9	9	22465	13234	39256	1.34159	0.0817605	0.185651	2776.11	11.4388	up
MWSHY0051	C15H10O6	Kaempferol (3,5,7,4'-Tetrahydroxyflavone)	Flavonoids	Flavonols	520-18-3	1	14630	29042	20794	758740	801280	910970	1.33586	0.00297531	0.0468615	38.3301	5.26041	up
MWSslk132	C16H30O4	Hexadecanedioic acid	Lipids	Free fatty acids	505-54-4	1	10789	21637	11939	195510	255000	250510	1.32501	0.00620369	0.0665704	15.8012	3.98196	up
mws1094	C15H12O6	Aromadendrin (Dihydrokaempferol)	Flavonoids	Flavanonols	480-20-6	1	3087.7	11299	8655.3	874990	982130	952470	1.32654	0.00111537	0.0325047	121.933	6.92995	up
Lmdp003110	C15H12O6	2,6,7,4'-Tetrahydroxyisoflavanone	Flavonoids	Dihydroisoflavones	-	1	209500	411540	220220	4261300	4504400	3919300	1.32578	0.000537688	0.0291815	15.0786	3.91443	up
Zmyn004548	C18H28O3	12-Oxo-phytodienoic acid	Lipids	Free fatty acids	85551-10-6	2	19565	26440	26190	46043	52704	56927	1.28783	0.00295085	0.0468615	2.1563	1.10856	up
Zmdn001564	C14H18N2O5	γ-Glutamylphenylalanine	Amino acids and derivatives	Amino acids and derivatives	7432-24-8	1	131050	283400	241990	524680	790620	605580	1.20974	0.016356	0.084928	2.92621	1.54903	up
Zmyn004676	C18H30O3	17-Hydroxylinolenic acid	Lipids	Free fatty acids	-	1	98009	247880	164040	435480	687870	589710	1.21145	0.0152605	0.0829418	3.35941	1.74821	up
Zmpn003368	C18H30O3	13S-Hydroxy-9Z,11E,15Z-octadecatrienoic acid	Lipids	Free fatty acids	87984-82-5	3	165050	297560	247040	518140	652830	746420	1.24758	0.0112618	0.0759432	2.70188	1.43396	up
pmb2787	C18H30O3	9-Oxo-10E,12Z-octadecadienoic acid	Lipids	Free fatty acids	54232-59-6	3	39754	65094	53731	92937	115120	130180	1.22548	0.0136876	0.0812521	2.13292	1.09283	up
Zmyn004732	C18H30O3	2R-hydroxy-9Z,12Z,15Z-octadecatrienoic acid	Lipids	Free fatty acids	-	2	33697	57719	54463	87588	134850	129540	1.2045	0.026978	0.105001	2.41281	1.27071	up
Rfmb091	C18H32O3	9S-Hydroxy-10E,12Z-octadecadienoic acid*	Lipids	Free fatty acids	15514-85-9	1	426190	851690	676730	1284000	1903600	1898900	1.20406	0.0186926	0.088896	2.60231	1.37979	up
Lmbn005369	C18H32O3	13(S)-HODE;13(S)-Hydroxyoctadeca-9Z,11E-dienoic acid*	Lipids	Free fatty acids	10219-69-9	1	398970	800660	636880	1253500	1780200	1761200	1.21235	0.0123957	0.0777656	2.61088	1.38453	up
pmb0197	C11H15N5O5	N7-Methylguanosine	Nucleotides and derivatives	Nucleotides and derivatives	20244-86-4	3	23793	43196	44333	81138	77964	88946	1.2069	0.00951597	0.0714355	2.2282	1.15588	up
pmp000971	C16H12O6	6-Demethoxy-7-methylcapillarisin	Others	Others	-	1	9	9	9	403020	239180	611960	1.34339	0.060598	0.149618	46450.4	15.5034	up
Zmhp002814	C16H12O6	5,7,8-Tetrahydroxy-6-methoxyflavone	Flavonoids	Flavones	-	2	9	9	9	51916	22971	67779	1.3418	0.068397	0.161364	5283.93	12.3674	up
MWSHY0069	C16H12O6	Hispidulin (5,7,4'-Trihydroxy-6-methoxyflavone)	Flavonoids	Flavones	1447-88-7	3	1130	1284.3	563.11	9471.1	13042	17794	1.30811	0.0346132	0.11682	13.5376	3.7589	up
Zmhp003514	C16H12O6	6,7,8-Tetrahydroxy-5-methoxyflavone	Flavonoids	Flavones	-	2	9	9	9	9106.9	12298	23547	1.34116	0.0759179	0.174091	1664.89	10.7012	up
pmp000548	C16H12O6	Pratensein	Flavonoids	Isoflavones	2284-31-3	3	9	9	9	8500.1	13559	20680	1.34129	0.0564115	0.142218	1582.93	10.6284	up
MWSHY0126	C16H12O6	Kaempferide (3,5,7-Trihydroxy-4'-methoxyflavone)	Flavonoids	Flavonols	491-54-3	1	9	9	9	133940	86277	213080	1.34324	0.0597443	0.147947	16048	13.9701	up
Zmhp002714	C16H12O6	5,6,7-Tetrahydroxy-8-methoxyflavone	Flavonoids	Flavones	-	2	9	9	9	279360	202940	421140	1.34375	0.0422269	0.125779	33460.7	15.0302	up
mws0058	C16H12O6	Diosmetin (5,7,3'-Trihydroxy-4'-methoxyflavone)	Flavonoids	Flavones	520-34-3	2	3606.1	9468.1	6140.7	19152	33236	25144	1.2245	0.0275988	0.105001	4.03499	2.01257	up
mws0042	C15H14O7	Epigallocatechin	Flavonoids	Flavanols	970-74-1	3	9	9	9	37631	40718	51739	1.34387	0.00961452	0.0714355	4818.07	12.2342	up
Lmhn003074	C14H14O8	Feruloylmalic acid	Phenolic acids	Phenolic acids	-	1	771820	2802700	2026800	107710	98704	116530	1.29117	0.0969133	0.202791	0.057655	-4.11641	down
pmb2791	C18H30O4	9-Hydroperoxy-10E,12,15Z-octadecatrienoic acid	Lipids	Free fatty acids	111004-08-1	3	37733	58401	50224	103660	115890	135660	1.27639	0.00548418	0.0653762	2.42699	1.27917	up
Zmdp001857	C14H18N2O6	γ-Glutamyltyrosine	Amino acids and derivatives	Amino acids and derivatives	7432-23-7	1	81014	135610	260510	355980	457420	442110	1.12935	0.0209451	0.0904831	2.63136	1.39581	up
pmp001214	C16H24NO5+	Sinapine	Alkaloids	Phenolamine	18696-26-9	3	165370	105450	102480	9	9	9	1.3431	0.0260543	0.1033	7.23279e-05	-13.7551	down
Zmyn004449	C18H30O4	9-Hydroxy-12-oxo-10(E),15(Z)-octadecadienoic acid	Lipids	Free fatty acids	-	2	9	9	9	10525	17270	16197	1.34244	0.0197852	0.0901283	1629.33	10.6701	up
Lmcp002302	C12H17N5O5	N6-(2-Hydroxyethyl)adenosine	Nucleotides and derivatives	Nucleotides and derivatives	4338-48-1	2	83492	68584	60816	229260	209900	268820	1.32186	0.00532485	0.0645927	3.32554	1.73359	up
pme3967	C12H17N5O5	2-(Dimethylamino)guanosine	Nucleotides and derivatives	Nucleotides and derivatives	2140-67-2	2	78386	109570	75586	227510	239960	282490	1.3035	0.00227124	0.0451513	2.84569	1.50878	up
Rfmb087	C18H32O4	9-Hydroxy-13-oxo-10-octadecenoic Acid	Lipids	Free fatty acids	-	3	25621	70822	54018	254840	309730	369860	1.27337	0.00826758	0.0686962	6.21045	2.6347	up
Lmbn005287	C18H32O4	7S,8S-DiHODE; (9Z,12Z)-(7S,8S)-Dihydroxyoctadeca-9,12-dienoic acid	Lipids	Free fatty acids	143288-65-7	1	9734.3	16255	14709	74034	73139	88453	1.32166	0.00225669	0.0451513	5.78958	2.53346	up
pmn001689	C18H32O4	9-Hydroxy-12-oxo-15(Z)-octadecenoic acid	Lipids	Free fatty acids	-	1	87264	299450	293330	1152800	1662600	2158600	1.23793	0.0328612	0.114353	7.31423	2.87071	up
MWS80006	C18H32O4	9-Hydroperoxy-9Z,11E-Octadecadienoic Acid	Lipids	Free fatty acids	-	2	9	9	9	36404	25199	42626	1.34382	0.0208768	0.0904831	3860.33	11.9145	up
pmb2804	C18H32O4	13S-Hydroperoxy-9Z,11E-octadecadienoic acid	Lipids	Free fatty acids	33964-75-9	3	9094.3	21968	20542	70964	62793	77567	1.25281	0.000846371	0.0308698	4.09509	2.03389	up
Lmbn007891	C18H34O4	Hydroxy ricinoleic acid	Lipids	Free fatty acids	-	1	18903	64620	39804	199440	272530	304960	1.25205	0.0104792	0.0743313	6.29976	2.6553	up
Lmbn005487	C18H34O4	12,13-DHOME; (9Z)-12,13-Dihydroxyoctadec-9-enoic acid	Lipids	Free fatty acids	263399-35-5	1	11948	8221.9	10585	121100	69715	169830	1.31409	0.0624689	0.152884	11.7264	3.55169	up
MWSHY0068	C16H12O7	Isorhamnetin	Flavonoids	Flavonols	480-19-3	2	9	9	9	63841	105260	86513	1.34277	0.0191884	0.0897246	9467.19	13.2087	up
Zmzp006646	C16H12O7	Capillarisin	Others	Others	56365-38-9	1	77605	297520	159270	15553000	25259000	21712000	1.32417	0.0182729	0.087899	117	6.87036	up
pmb2871	C13H16O9	1-O-Gentisoyl-β-D-glucoside*	Phenolic acids	Phenolic acids	23445-11-6	1	1425600	1415300	1276400	2791900	2800200	3097600	1.33392	0.0010598	0.0325047	2.11053	1.07761	up
pmn001367	C13H16O9	Protocatechuic acid-4-O-glucoside*	Phenolic acids	Phenolic acids	-	1	1527300	1342900	1858900	3128200	3443000	2953700	1.28628	0.00156074	0.039826	2.0141	1.01014	up
mws0582	C11H19N3O6S	S-(Methyl)glutathione	Amino acids and derivatives	Amino acids and derivatives	2922-56-7	2	6604300	3508500	4967400	658880	564820	647130	1.32029	0.0387222	0.122767	0.124059	-3.01091	down
mws0983	C20H39NO2	N-Oleoylethanolamine	Alkaloids	Alkaloids	111-58-0	1	69850	114070	99444	167740	196170	257560	1.21211	0.0333535	0.114463	2.19319	1.13303	up
Hmhn003067	C15H18O8	Phenylpropionic acid-O-β-D-glucopyranoside	Phenolic acids	Phenolic acids	-	1	55345	92819	67512	29663	31405	40549	1.20607	0.0642337	0.154938	0.471156	-1.08572	down
Lmsn003111	C15H18O8	1-O-p-Coumaroyl-β-D-glucose	Phenolic acids	Phenolic acids	7139-64-2	1	492950	553620	585060	79207	35145	53844	1.31309	0.000666781	0.0293734	0.103085	-3.2781	down
Lmsp008264	C18H16O6	4'-Hydroxy-5,6,7-trimethoxyflavone	Flavonoids	Flavones	6938-18-7	2	9	9	9	43995	53314	78677	1.34342	0.0298261	0.108314	6518	12.6702	up
pmn001691	C18H32O5	9,12,13-Trihydroxy-10,15-octadecadienoic acid	Lipids	Free fatty acids	-	1	44038	178210	126870	398440	612880	769260	1.18843	0.0349762	0.1171	5.10022	2.35056	up
Lmjn007168	C17H14O7	Quercetin-3,3'-dimethyl ether	Flavonoids	Flavonols	4382-17-6	1	2015.4	8696.9	4141.8	255480	366340	493820	1.31626	0.033368	0.114463	75.1065	6.23087	up
Lmgn003755	C17H14O7	5,7-Dihydroxy-2'-methoxy-3',4'-methyleneoxydihydroisoflavone	Flavonoids	Dihydroisoflavones	-	2	17042	66045	33728	1793500	2486100	3633400	1.31757	0.0399908	0.124484	67.7396	6.08193	up
Lmtn002565	C14H18O9	1-O-Vanilloyl-D-Glucose	Phenolic acids	Phenolic acids	-	1	113540	136180	152140	2139800	1985700	2042700	1.34128	0.000274719	0.0291815	15.3491	3.94008	up
Zmhn001883	C14H18O9	Vanillic acid-4-O-glucoside	Phenolic acids	Phenolic acids	32142-31-7	3	9	9	9	3162.5	10828	6144.9	1.3344	0.0952197	0.200753	745.756	9.54256	up
Hmqn003054	C18H34O5	9,10,11-Trihydroxy-12-octadecenoic acid	Lipids	Free fatty acids	61911-67-9	2	8304.9	30542	20298	95856	140080	136030	1.24168	0.00836556	0.0686962	6.28906	2.65285	up
Lmbn003970	C18H34O5	9,12,13-TriHOME; 9(S),12(S),13(S)-Trihydroxy-10(E)-octadecenoic acid	Lipids	Free fatty acids	97134-11-7	2	20373	134650	69584	367920	852380	490060	1.17689	0.0699122	0.163912	7.6149	2.92883	up
Lmbn004240	C18H34O5	9,10-Dihydroxy-12,13-epoxyoctadecanoic acid	Lipids	Free fatty acids	-	2	9	9	9	112470	171090	159260	1.34319	0.0143866	0.0819156	16400.7	14.0015	up
pmn001694	C18H34O5	9,10,13-Trihydroxy-11-Octadecenoic Acid	Lipids	Free fatty acids	29907-57-1	1	89025	362630	255300	866080	1230400	1462800	1.19586	0.018254	0.087899	5.03466	2.3319	up
MWS2426	C16H19N3O5	Tryptophan glutamic acid	Amino acids and derivatives	Amino acids and derivatives	36099-95-3	2	130790	163230	148990	76778	58663	57462	1.29731	0.00302332	0.0468615	0.435437	-1.19946	down
mws0906	C16H22O8	Coniferin	Phenolic acids	Phenolic acids	531-29-3	2	1411700	1577800	1611400	855080	425440	766350	1.18367	0.0113416	0.0759432	0.444885	-1.1685	down
Lmmn000774	C15H20O9	Dihydrocaffeoylglucose	Phenolic acids	Phenolic acids	-	3	92905	118750	106520	21726	11899	23597	1.2952	0.002165	0.0451513	0.179844	-2.47518	down
mws0609	C10H12N5O7P	Guanosine 3',5'-cyclic monophosphate	Nucleotides and derivatives	Nucleotides and derivatives	7665-99-8	1	82579	374570	251340	1998300	1956500	2121800	1.25219	0.000228143	0.0291815	8.57684	3.10045	up
Lmgn002933	C18H18O7	5,7-Dihydroxy-2',3',4'-trimethoxydihydroisoflavone	Flavonoids	Dihydroisoflavones	-	3	9	9	9	12744	18742	23709	1.3427	0.0284533	0.106058	2044.26	10.9974	up
pmb0981	C10H14N5O7P	Adenosine 5'-monophosphate	Nucleotides and derivatives	Nucleotides and derivatives	61-19-8	3	15450000	18462000	19306000	8319600	4355300	7800000	1.2225	0.00311693	0.047434	0.384736	-1.37806	down
pmb0532	C10H13N4O8P	Inosine 5'-monophosphate	Nucleotides and derivatives	Nucleotides and derivatives	131-99-7	3	1108000	1290600	1730000	720370	481040	470120	1.23838	0.0316624	0.11182	0.404866	-1.30448	down
pmb3107	C15H20O10	Glucosyringic Acid	Phenolic acids	Phenolic acids	-	1	28138000	23676000	25329000	7753400	6045400	7693100	1.32606	0.0015702	0.039826	0.278598	-1.84374	down
pmb0998	C10H14N5O8P	Guanosine 5'-monophosphate	Nucleotides and derivatives	Nucleotides and derivatives	85-32-5	2	222520	322130	330330	148550	109090	114970	1.25663	0.0291887	0.107153	0.42585	-1.23158	down
Lmgp003270	C16H16O10	Scopoletin-7-O-glucuronide	Lignans and Coumarins	Coumarins	132752-65-9	2	216500	100690	227940	101720	71928	94475	1.00965	0.145433	0.255193	0.491851	-1.02371	down
pmn001695	C16H20O10	Trihydroxycinnamoylquinic acid	Phenolic acids	Phenolic acids	-	2	9885	8487.5	7666.8	38312	22620	33245	1.30037	0.036804	0.119864	3.61673	1.85468	up
mws0011	C17H24O9	Syringin	Phenolic acids	Phenolic acids	118-34-3	2	498150	441720	438320	71912	38240	86203	1.29787	0.000145678	0.0291815	0.142473	-2.81124	down
pme3337	C14H17N5O8	Succinyladenosine	Nucleotides and derivatives	Nucleotides and derivatives	4542-23-8	1	2540400	11162000	5529000	20864000	29343000	27463000	1.16867	0.00568552	0.0653762	4.03871	2.01389	up
pmn001423	C19H30O8	Roseoside	Others	Others	54835-70-0	2	409240	382580	379160	9	9	9	1.3438	0.000592872	0.0291815	2.30576e-05	-15.4044	down
Lmhn002573	C17H20O11	Sinapoylglucuronic acid	Phenolic acids	Phenolic acids	-	2	20631	18933	17148	92133	104180	81122	1.33281	0.00706146	0.0668308	4.892	2.29042	up
pmn001637	C20H18O10	Kaempferol-3-O-arabinoside (Juglanin)	Flavonoids	Flavonols	5041-67-8	1	9	9	9	439390	373830	482030	1.34404	0.00527024	0.0645927	47972.2	15.5499	up
Lmbp003668	C20H18O10	Kaempferol-3-O-arabinoside	Flavonoids	Flavonols	-	1	74685	118810	64178	6543900	7393800	9328900	1.33841	0.0113228	0.0759432	90.2951	6.49658	up
MWS20152	C22H26O8	Syringaresinol	Lignans and Coumarins	Lignans	21453-71-4	3	7757.3	14923	12745	3620.4	4900	2980.7	1.23614	0.0556929	0.141687	0.324658	-1.62301	down
Lmhp008337	C19H40NO7P	LysoPE 14:0(2n isomer)	Lipids	LPE	-	1	7816.7	29146	19718	44115	33845	56042	1.02693	0.0443832	0.12881	2.36416	1.24133	up
pmb0864	C19H40NO7P	LysoPE 14:0	Lipids	LPE	-	1	39254	100880	75987	157370	140010	160230	1.10803	0.0344501	0.11674	2.11738	1.08228	up
pmp000413	C21H20O10	Genistein-8-C-glucoside	Flavonoids	Isoflavones	66026-80-0	2	9	9	9	3350.5	7548.8	5022	1.33909	0.0491709	0.134497	589.678	9.20378	up
Lmyn003028	C19H28O11	Benzyl-β-gentiobioside	Phenolic acids	Phenolic acids	56775-64-5	2	9	9	9	202540	131700	202490	1.34391	0.0169675	0.0858886	19878.9	14.2789	up
Lmtn002324	C19H28O11	Benzyl-(2''-O-glucosyl)glucoside	Phenolic acids	Phenolic acids	-	3	9	9	9	189970	147630	196080	1.34403	0.00725459	0.0668308	19765.9	14.2707	up
HJN087	C21H22O10	Naringenin-4'-O-glucoside	Flavonoids	Flavanones	-	2	9	9	9	180650	187590	212470	1.34393	0.00248143	0.0451513	21507.8	14.3926	up
HJN055	C21H24O10	Dihydrocharcone-4'-O-glucoside	Flavonoids	Chalcones	-	3	9	9	9	93757	84437	115630	1.34405	0.0087934	0.0687531	10882.4	13.4097	up
Lmfn004093	C21H24O10	Phloretin-4'-O-glucoside (Trilobatin)	Flavonoids	Chalcones	4192-90-9	1	9	9	9	217220	308010	475370	1.34313	0.0477381	0.132578	37059.3	15.1775	up
mws2118	C21H24O10	Phloretin-2'-O-glucoside (Phlorizin)	Flavonoids	Chalcones	60-81-1	2	9	9	9	54832	47420	53711	1.34396	0.0019635	0.0444176	5776.41	12.496	up
Lmhp008273	C20H40NO7P	LysoPE 15:1(2n isomer)	Lipids	LPE	-	2	11922	23671	18477	36350	34131	46120	1.1807	0.0143443	0.0819156	2.15648	1.10868	up
Lmhp008440	C20H40NO7P	LysoPE 15:1	Lipids	LPE	-	2	8658	20189	17401	30853	35840	47426	1.15014	0.0238349	0.0977933	2.46754	1.30308	up
Lmhp009187	C20H42NO7P	LysoPE 15:0	Lipids	LPE	-	1	43196	100960	84031	158480	140100	199730	1.12174	0.0215834	0.0907805	2.18378	1.12683	up
Lmhn004960	C22H18O10	7-O-Galloyltricetiflavan	Flavonoids	Flavanols	-	3	9	9	9	3303	8617	29665	1.32437	0.227392	0.335082	1540.19	10.5889	up
Hmln003405	C20H16O12	Ellagic acid-4-O-rhamnoside	Tannins	Tannin	-	3	9	9	9	328920	338700	460600	1.34396	0.0124499	0.0777656	41785.9	15.3507	up
Xmyp005654	C21H20O11	Kaempferol-4'-O-glucoside	Flavonoids	Flavonols	-	1	90972	62354	70091	3939700	2862400	6037100	1.33687	0.0457704	0.130148	57.4674	5.84467	up
mws0913	C21H20O11	Kaempferol-3-O-galactoside (Trifolin)	Flavonoids	Flavonols	23627-87-4	1	97698	54878	61284	5906000	4481900	6894900	1.33887	0.0147891	0.0819767	80.8136	6.33653	up
mws0089	C21H20O11	Kaempferol-7-O-glucoside*	Flavonoids	Flavonols	16290-07-6	1	118560	58464	63878	5183100	4367300	6700100	1.33578	0.0159512	0.084928	67.4569	6.07589	up
MWSHY0136	C21H20O11	Kaempferol-3-O-glucoside (Astragalin)*	Flavonoids	Flavonols	480-10-4	1	91692	64894	64801	4133900	3111300	6069800	1.33809	0.0372969	0.120531	60.1435	5.91034	up
Hmpp003270	C21H20O11	Luteolin-4'-O-glucoside	Flavonoids	Flavones	6920-38-3	2	77575	45513	43053	4169800	3256600	5383000	1.33763	0.0206661	0.0904831	77.0996	6.26865	up
MWSHY0104	C21H20O11	Luteolin-7-O-glucoside (Cynaroside)	Flavonoids	Flavones	5373-11-5	1	81639	69368	49445	3386900	2827700	5446100	1.3363	0.0407778	0.124484	58.172	5.86225	up
Lmtn002796	C21H22O11	Aromadendrin-7-O-glucoside	Flavonoids	Flavanonols	28189-90-4	2	809840	824470	985230	13966000	14093000	13621000	1.34234	1.36667e-05	0.00571951	15.9112	3.99197	up
MWS20145	C21H22O11	Eriodictyol-7-O-glucoside	Flavonoids	Flavanones	38965-51-4	2	168160	126490	166260	1774800	1410700	2652000	1.32988	0.0395873	0.124484	12.6652	3.66279	up
Lmsp004301	C21H22O11	3',5,5',7-Tetrahydroxyflavanone-7-O-glucoside	Flavonoids	Flavanones	-	2	97898	41091	74644	484430	546770	688060	1.30296	0.00993729	0.0714355	8.04773	3.00858	up
mws1361	C21H22O11	Taxifolin-3-O-rhamnoside (Astilbin)	Flavonoids	Flavanonols	29838-67-3	3	9	9	9	18458	9410.2	17045	1.34283	0.0335135	0.114493	1663.45	10.7	up
HJN093	C20H20O12	2-O-Salicyl-6-O-Galloyl-D-Glucose	Phenolic acids	Phenolic acids	-	3	9	9	9	44337	48201	48298	1.34378	0.000771516	0.0308698	5216.15	12.3488	up
pmd0160	C21H44NO7P	LysoPE 16:0(2n isomer)	Lipids	LPE	-	1	1453600	3666600	1952100	5460800	6066700	6921800	1.18011	0.0131861	0.0794733	2.60867	1.38331	up
Lmmp002795	C22H22O11	Pratensein-7-O-glucoside	Flavonoids	Isoflavones	36191-03-4	1	9	9	9	1294900	865170	1742100	1.34391	0.0358576	0.118161	144525	17.141	up
pmp000579	C22H22O11	Diosmetin-7-O-galactoside*	Flavonoids	Flavones	-	1	108180	73528	65828	1410400	1761200	1515400	1.33477	0.00438949	0.0592581	18.9346	4.24295	up
Hmmp004965	C22H22O11	Diosmetin-7-O-glucoside*	Flavonoids	Flavones	20126-59-4	1	71014	56739	64465	2061400	1307100	888380	1.32414	0.0585651	0.146325	22.1461	4.46898	up
MWS0155	C14H18N5O11P	Adenylocuccinic Acid	Organic acids	Organic acids	19046-78-7	2	106720	439930	264710	581480	613120	646740	1.02197	0.0653854	0.157062	2.26945	1.18234	up
Hmdn001667	C20H16O13	Ellagic acid-4-O-glucoside	Tannins	Tannin	-	2	9	9	9	515930	266490	667830	1.34338	0.0538811	0.140014	53713	15.713	up
mws0091	C21H20O12	Quercetin-3-O-glucoside (Isoquercitrin)	Flavonoids	Flavonols	482-35-9	2	9	9	9	14194	15809	29333	1.34263	0.0541988	0.140014	2197.63	11.1017	up
Lmzp002365	C22H24O11	Hesperetin-7-O-glucoside	Flavonoids	Flavanones	31712-49-9	3	9	9	9	79156	76565	81251	1.3439	0.000294305	0.0291815	8776.74	13.0995	up
Lmhp010162	C22H46NO7P	LysoPE 17:0	Lipids	LPE	-	2	11049	19384	16092	32615	32232	44219	1.23003	0.0162457	0.084928	2.34425	1.22912	up
pmn001340	C23H22O11	Emodin-8-O-(6''-O-acetyl)glucoside	Quinones	Anthraquinone	-	2	3843.2	7924.2	5952.4	10549	14452	15968	1.17052	0.0211107	0.0904831	2.31205	1.20917	up
Lmjp002906	C22H22O12	Rhamnetin-3-O-Glucoside	Flavonoids	Flavonols	27875-34-9	1	188520	169210	142370	36734000	36317000	39295000	1.3433	0.000621553	0.0291815	224.647	7.81152	up
Hmcp002207	C22H22O12	Isorhamnetin-7-O-glucoside (Brassicin)	Flavonoids	Flavonols	6743-96-0	1	171890	158180	139660	37780000	32598000	38418000	1.34366	0.00259412	0.0452349	231.614	7.85558	up
Hmgp002036	C22H22O12	Nepetin-7-O-glucoside(Nepitrin)	Flavonoids	Flavones	569-90-4	1	180510	166940	147400	39726000	35671000	41423000	1.3437	0.00193037	0.0444176	236.072	7.88308	up
mws1454	C23H26O11	Persicoside	Flavonoids	Flavanones	28978-03-2	3	9	9	9	28773	38154	52144	1.3432	0.0280552	0.105776	4410.04	12.1066	up
Lmdp002969	C21H20O13	Myricetin-3-O-galactoside	Flavonoids	Flavonols	15648-86-9	3	9	9	9	140290	64628	125600	1.34312	0.0414808	0.125341	12241.4	13.5795	up
pmb2319	C23H48NO7P	LysoPC 15:0	Lipids	LPC	108273-89-8	1	172090	305230	232610	427260	430750	569480	1.19077	0.0181235	0.087899	2.01075	1.00773	up
pmb0883	C23H48NO7P	LysoPE 18:0	Lipids	LPE	69747-55-3	3	183180	485880	330890	761940	612330	969230	1.11269	0.0309996	0.110883	2.34362	1.22874	up
Lmmp003903	C23H22O12	Kaempferol-3-O-(2''-acetyl)glucoside	Flavonoids	Flavonols	-	2	6804.4	9137.4	3073.5	45549	59968	65309	1.28641	0.00873844	0.0687531	8.98361	3.16729	up
Lmtp004915	C24H26O11	3,5-Dihydroxy-3',4'-diacetoxylstilbene-3-O-glucoside	Others	Stilbene	-	3	9	9	9	29814	36067	41344	1.34368	0.00858542	0.0687531	3971.3	11.9554	up
Lmhp009802	C25H46NO7P	LysoPE 20:3(2n isomer)	Lipids	LPE	-	2	11093	13757	12760	25382	19475	37456	1.19709	0.103365	0.207478	2.18859	1.13	up
mws1589	C18H32O16	D-Panose*	Others	Saccharides and Alcohols	33401-87-5	3	5810	6500.2	12400	9	9	9	1.34037	0.058943	0.146831	0.00109267	-9.83793	down
Hmcp002187	C23H24O13	Limocitrin-3-O-galactoside	Flavonoids	Flavonols	-	2	9	9	9	131150	97051	208100	1.34357	0.047407	0.132578	16159.3	13.9801	up
Zmjp004852	C23H24O13	5,6,3',4'-Tetrahydroxy-3,7-dimethoxyflavone-6-O-glucoside	Flavonoids	Flavones	-	2	9	9	9	135550	134190	255500	1.34351	0.0489183	0.134497	19453.3	14.2477	up
pmn001378	C26H32O11	Pinoresinol-4-O-glucoside	Lignans and Coumarins	Lignans	41607-20-9	2	19001	18770	17672	48943	22946	39465	1.11322	0.133208	0.239774	2.00844	1.00608	up
Lmsp003655	C26H32O11	Dehydrodiconiferyl alcohol-gamma'-O-glucoside	Phenolic acids	Phenolic acids	-	3	21040	9456.8	16052	9	9	9	1.34098	0.0437457	0.127959	0.000580036	-10.7516	down
Lmdn004261	C25H32O12	6-O-Feruloylajugol	Terpenoids	Monoterpenoids	-	3	9	9	9	14281	20229	18681	1.3431	0.00995664	0.0714355	1970.04	10.944	up
Lmtn003096	C26H36O11	Secoisolariciresinol 4-O-glucoside	Lignans and Coumarins	Lignans	-	1	146150	123860	133230	82099	53176	61750	1.25581	0.00391576	0.0537294	0.488605	-1.03326	down
Lmhp007598	C27H52NO7P	LysoPC 19:2(2n isomer)	Lipids	LPC	-	2	230040	706720	343900	165890	218320	92500	1.01817	0.197892	0.304448	0.372238	-1.4257	down
Lmmp003817	C24H22O14	Kaempferol-3-O-(6''-malonyl)glucoside*	Flavonoids	Flavonols	-	1	64453	56040	61364	123520	121470	161640	1.30779	0.0257102	0.102474	2.23599	1.16091	up
Zmhp006502	C25H24O14	Kaempferide-3-O-(6''-malonyl)glucoside	Flavonoids	Flavonols	-	1	81242	59645	65873	2445800	2033200	2948300	1.34128	0.0118334	0.0766313	35.9223	5.16681	up
Lmsn003628	C23H32O15	6'-O-Sinapoylsucrose	Phenolic acids	Phenolic acids	-	1	322820	424410	328430	9	9	9	1.34367	0.00834906	0.0686962	2.51009e-05	-15.2819	down
Lmdn004263	C26H34O13	6-O-Sinapoylajugol	Terpenoids	Monoterpenoids	-	2	499480	512590	451020	214720	215090	247220	1.32506	0.000888136	0.0309737	0.46274	-1.11173	down
Rfmb25702	C28H34O12	Pinoresinol-4-O-(6''-acetyl)glucoside	Lignans and Coumarins	Lignans	-	2	108870	107120	116540	40184	42605	13415	1.1863	0.00887136	0.0687531	0.289309	-1.78932	down
HJAP064	C25H24O15	Isorhamnetin-3-O-(6''-malonyl)glucoside	Flavonoids	Flavonols	-	1	9	9	9	34440	37291	52038	1.34378	0.0170341	0.0858886	4584.04	12.1624	up
Lmtp002474	C26H28O14	Apigenin-6-C-(2''-glucosyl)arabinoside	Flavonoids	Flavonoid carbonoside	-	3	19036	17528	25548	85434	52898	90252	1.28739	0.0370765	0.120283	3.68019	1.87978	up
HJAP148	C26H28O15	Kaempferol-3-O-sambubioside	Flavonoids	Flavonols	27661-51-4	2	23302	30684	31298	224000	175460	299390	1.32775	0.0291689	0.107153	8.19439	3.03464	up
Zmhn001446	C28H36O13	Syringaresinol-4'-O-glucoside	Lignans and Coumarins	Lignans	7374-79-0	3	616340	690130	661200	317370	237500	355750	1.27314	0.00218684	0.0451513	0.462791	-1.11157	down
pmb2936	C28H32O14	Disinapoyl glucoside	Phenolic acids	Phenolic acids	-	3	23704	36167	22529	9	9	9	1.34297	0.0243352	0.0988765	0.00032767	-11.5755	down
Lmsn002815	C27H30O15	Kaempferol-3-O-rutinoside(Nicotiflorin)*	Flavonoids	Flavonols	17650-84-9	1	27244	35760	31734	99020	113350	109400	1.32936	0.000422465	0.0291815	3.39642	1.76401	up
Lmnp002413	C27H30O15	Luteolin-6-C-glucoside-7-O-rhamnoside	Flavonoids	Flavonoid carbonoside	-	3	19545	42160	29520	82796	64146	112280	1.20092	0.0397799	0.124484	2.84157	1.50669	up
MWSHY0080	C27H30O15	Luteolin-7-O-neohesperidoside (Lonicerin)*	Flavonoids	Flavones	25694-72-8	1	1398300	2052500	1713200	4266900	5007100	6586200	1.28973	0.027776	0.105197	3.0713	1.61885	up
MWSHY0061	C27H30O15	Kaempferol-3-O-neohesperidoside*	Flavonoids	Flavonols	32602-81-6	1	1277300	1811300	1444600	4173700	4295700	5237000	1.31338	0.00457071	0.0597763	3.02356	1.59625	up
pmp000593	C27H30O15	Luteolin-7-O-rutinoside*	Flavonoids	Flavones	3563-98-2	1	1053200	1648100	1132400	3228200	3622600	4129500	1.29088	0.00256962	0.0452349	2.86415	1.51811	up
Zmcp003989	C27H30O15	Kaempferol-3-O-rhamnosyl(1→2)glucoside	Flavonoids	Flavonols	-	1	1485300	2099200	1615900	4512000	4263000	6021100	1.29637	0.0194816	0.0900889	2.84518	1.50852	up
MWSHY0092	C27H32O15	Eriodictyol-7-O-Rutinoside (Eriocitrin)	Flavonoids	Flavanones	13463-28-0	3	33013	52232	36276	126480	150190	151840	1.30684	0.000848274	0.0308698	3.52622	1.81812	up
Lmyp003348	C28H24O15	Kaempferol-3-O-(6''-galloyl)galactoside	Flavonoids	Flavonols	-	1	54806	5741.2	5071.5	9	9	9	1.31356	0.315549	0.432974	0.000411468	-11.2469	down
Lmyp003599	C28H24O15	Kaempferol-3-O-(6''-galloyl)glucoside	Flavonoids	Flavonols	56317-05-6	1	61947	5736.8	4379.8	9	9	9	1.30817	0.333014	0.449461	0.000374669	-11.3821	down
Lmyp003500	C28H24O15	Kaempferol-3-O-(2''-galloyl)galactoside	Flavonoids	Flavonols	-	1	59169	8659.8	6546.8	9	9	9	1.32105	0.286311	0.404802	0.000363022	-11.4277	down
Lmbp002592	C27H30O16	Kaempferol-3,7-O-diglucoside	Flavonoids	Flavonols	25615-14-9	3	68760	40648	32874	221050	82844	198540	1.15098	0.0991326	0.204987	3.53125	1.82018	up
Zmjp003031	C27H30O16	Orientin-2''-O-galactoside	Flavonoids	Flavonoid carbonoside	-	3	35577	24918	19666	128620	58837	204430	1.19426	0.130349	0.237879	4.88875	2.28947	up
Rfmb26201	C30H38O14	Syringaresinol-4'-O-(6''-acetyl)glucoside	Lignans and Coumarins	Lignans	-	2	23114000	26907000	33211000	4787500	3317400	5116200	1.31765	0.0131981	0.0794733	0.158846	-2.6543	down
pmp000127	C28H32O16	Chrysoeriol-6,8-di-C-glucoside	Flavonoids	Flavonoid carbonoside	-	3	9	9	9	41472	33096	35648	1.34379	0.00452326	0.0597763	4082.07	11.9951	up
pme1540	C28H32O16	Isorhamnetin-3-O-neohesperidoside	Flavonoids	Flavonols	55033-90-4	3	9118.8	9152.2	11643	24064	35537	21450	1.2602	0.0541212	0.140014	2.70947	1.43801	up
Hmcp001578	C28H32O17	Isorhamnetin-3,7-O-diglucoside	Flavonoids	Flavonols	6758-51-6	1	9	9	9	101290	100510	184330	1.34355	0.0436594	0.127959	14301.1	13.8038	up
Lmhp002800	C28H32O17	2'-Hydoxy-5-methoxyGenistein-4',7-O-diglucoside	Flavonoids	Isoflavones	-	2	12901	31911	17360	2588900	2222100	3647700	1.33508	0.0225164	0.0937623	136.053	7.08803	up
Lmsp003252	C28H32O17	Isorhamnetin-3-O-sophoroside	Flavonoids	Flavonols	-	2	9	9	9	118770	61202	138630	1.3432	0.0446297	0.12881	11800.1	13.5265	up
pmb0716	C29H34O17	Tricin-4'-O-glucoside-7-O-glucoside	Flavonoids	Flavones	-	1	64229	54501	43583	572240	720350	737330	1.33576	0.00647008	0.0668308	12.5062	3.64457	up
Hmcp001618	C32H38O20	Quercetin-3-O-(2''-O-Xylosyl)rutinoside	Flavonoids	Flavonols	129235-39-8	3	9	9	9	11434	10138	16458	1.34371	0.0223743	0.0936363	1408.52	10.46	up
pmp000202	C48H76O19	Soyasaponin βd	Terpenoids	Triterpene Saponin	-	1	8369.3	11160	10842	14010	24858	30296	1.1361	0.109558	0.214754	2.27728	1.18731	up
HJN097	C54H86O25	Azukisaponin VI	Terpenoids	Triterpene Saponin	82801-39-6	3	107910	110190	89506	24569	28732	25386	1.33596	0.00577997	0.0653762	0.255805	-1.96689	down
