# Supplementary material for: Novel Seed Size: A Novel Seed-Developing Gene in Glycine max
Source: Int J Mol Sci. 2023 Feb 20;24(4):4189. doi: 10.3390/ijms24044189 (PMC9967547; doi:10.3390/ijms24044189)
Supplement: Supplementary file 1 [file ijms-24-04189-s001.zip › Table S3.xlsx]

## Sheet: Sheet1
Gene	Szp-1_count	Szp-2_count	Szp-3_count	baseMean	Tzp-1_count	Tzp-2_count	Tzp-3_count	FoldChange	Log2FoldChange	pval	padj	Up/Down	Significant	GeneName	Biotype	Position	NR:Seq-id	NR:Score	NR:Evalue	NR:Description	NT:Seq-id	NT:Score	NT:Evalue	NT:Description	Uniprot:UniProtKB-AC	Uniprot:Score	Uniprot:Evalue	Uniprot:Description	COG:gene	COG:Score	COG:Eval	COG:num	Pfam:pfam_ID	Pfam:pfam_Name	Pfam:pfam_Description	GO:biological_process	GO:cellular_component	GO:molecular_function	KEGG:KO	KEGG:Description
Glyma.01G002400.Wm82.a2.v1	81	50	80	54.8319	38	36	43	1.86749	0.901097	0.00719661	0.11983	up	yes	Glyma.01G002400	protein_coding	chrChr01:329019-331724:+	gi|359807321|ref|NP_001241376.1|	839	1e-110	uncharacterized protein LOC100797904 precursor [Glycine max]	gi|403044252|ref|NM_001254447.2|	678	0	Glycine max phospholipase A2 homolog 3-like (LOC100797904), mRNA	Q8S8N6	221	2e-70	Phospholipase A2-alpha	.	.	.	.	pfam00068	Phospholip_A2_1	Phospholipase A2. Phospholipase A2 releases fatty acids from the second carbon group of glycerol. Perhaps the best known members are secreted snake venoms, but also found in secreted pancreatic and membrane-associated forms. Structure is all-alpha, with two core disulfide-linked helices and a calcium-binding loop. This alignment represents the major family of PLA2s. A second minor family, defined…	GO:0050482|arachidonic acid secretion;GO:0016042|lipid catabolic process;GO:0006644|phospholipid metabolic process;	GO:0016023|cytoplasmic membrane-bounded vesicle;GO:0005576|extracellular region;GO:0005794|Golgi apparatus;GO:0005634|nucleus;GO:0005773|vacuole;	GO:0005509|calcium ion binding;GO:0004623|phospholipase A2 activity;	K01047	PLA2G, SPLA2; secretory phospholipase A2 [EC:3.1.1.4]
Glyma.01G003000.Wm82.a2.v1	11	11	17	8.14836	2	2	6	4.01593	2.00573	0.014655	NA	up	yes	Glyma.01G003000	protein_coding	chrChr01:363183-365184:-	gi|571433433|ref|XP_006572906.1|	1225	2e-165	PREDICTED: MYB transcription factor MYB128 isoform X1 [Glycine max]	gi|571433432|ref|XM_006572843.1|	1103	0	PREDICTED: Glycine max MYB transcription factor MYB128 (MYB128), transcript variant X1, mRNA	Q8S9H7	113	6e-27	Transcription factor DIVARICATA	.	.	.	.	pfam00249	Myb_DNA-binding	Myb-like DNA-binding domain. This family contains the DNA binding domains from Myb proteins, as well as the SANT domain family.	GO:0048262|determination of dorsal/ventral asymmetry;GO:0009908|flower development;GO:0006355|regulation of transcription, DNA-templated;GO:0006351|transcription, DNA-templated;	GO:0005634|nucleus;	GO:0003677|DNA binding;	.	.
Glyma.01G007900.Wm82.a2.v1	5	6	5	9.69258	14	11	18	0.384306	-1.37967	0.04444	NA	down	yes	Glyma.01G007900	protein_coding	chrChr01:774324-780026:+	gi|356497587|ref|XP_003517641.1|	2729	0	PREDICTED: uncharacterized protein LOC100800015 [Glycine max]	gi|571433549|ref|XM_003517593.2|	1988	0	PREDICTED: Glycine max uncharacterized LOC100800015 (LOC100800015), mRNA	.	.	.	.	.	.	.	.	pfam13506	Glyco_transf_21	Glycosyl transferase family 21. This is a family of ceramide beta-glucosyltransferases - EC:2.4.1.80.	.	.	.	.	.
Glyma.01G010200.Wm82.a2.v1	1751	1741	1827	2350.89	2120	3560	3188	0.616336	-0.69821	0.00031077	0.0150306	down	yes	Glyma.01G010200	protein_coding	chrChr01:993024-997480:-	gi|356495988|ref|XP_003516852.1|	2185	0	PREDICTED: phosphoribulokinase, chloroplastic-like [Glycine max]	gi|571433576|ref|XM_003516804.2|	1759	0	PREDICTED: Glycine max phosphoribulokinase, chloroplastic-like (LOC100777515), mRNA	P27774	697	0	Phosphoribulokinase, chloroplastic	sll1525	484	2e-166	COG0572	pfam00485	PRK	Phosphoribulokinase / Uridine kinase family. In Arabidopsis the region carries two binding domains, a phosphoribosylpyrophosphate-binding domain and, at the very C-terminus, a uracil-binding domain.	GO:0019253|reductive pentose-phosphate cycle;	GO:0009507|chloroplast;	GO:0005524|ATP binding;GO:0008974|phosphoribulokinase activity;	.	.
Glyma.01G011000.Wm82.a2.v1	40	57	33	64.3153	67	96	96	0.516388	-0.953472	0.00373375	0.0802527	down	yes	Glyma.01G011000	protein_coding	chrChr01:1053128-1053792:-	gi|734419907|gb|KHN40413.1|	433	1e-51	hypothetical protein glysoja_000911 [Glycine soja]	.	.	.	.	.	.	.	.	.	.	.	.	pfam05361	PP1_inhibitor	PKC-activated protein phosphatase-1 inhibitor. Contractility of vascular smooth muscle depends on phosphorylation of myosin light chains, and is modulated by hormonal control of myosin phosphatase activity. Signaling pathways activate kinases such as PKC or Rho-dependent kinases that phosphorylate the myosin phosphatase inhibitor protein called CPI-17. Phosphorylation of CPI-17 at Thr-38 enhances…	.	.	.	.	.
Glyma.01G011300.Wm82.a2.v1	161	147	142	196.766	200	269	268	0.630177	-0.666172	0.0015774	0.0456751	down	yes	Glyma.01G011300	protein_coding	chrChr01:1084424-1087061:+	gi|571433586|ref|XP_006572946.1|	3183	0	PREDICTED: pentatricopeptide repeat-containing protein At1g31920-like [Glycine max]	gi|571433585|ref|XM_006572883.1|	2395	0	PREDICTED: Glycine max pentatricopeptide repeat-containing protein At1g31920-like (LOC100795944), mRNA	Q9C6T2	724	0	Pentatricopeptide repeat-containing protein At1g31920	.	.	.	.	pfam14432	DYW_deaminase	DYW family of nucleic acid deaminases. A family of nucleic acid deaminases prototyped by the plant PPR DYW proteins that are implicated in chloroplast and mitochondrial RNA transcript maturation by numerous C to U editing events. The name derives from the DYW motif present at the C-terminus of the classical plant PPR DYW deaminases. Members of this family are present in bacteria, plants, Naegleri…	.	.	GO:0008270|zinc ion binding;	.	.
Glyma.01G013500.Wm82.a2.v1	693	774	800	974.76	984	1228	1420	0.641924	-0.639526	4.05e-05	0.00348753	down	yes	Glyma.01G013500	protein_coding	chrChr01:1284193-1292972:-	gi|356497629|ref|XP_003517662.1|	3302	0	PREDICTED: cysteine-rich receptor-like protein kinase 10-like [Glycine max]	gi|571433617|ref|XM_003517614.2|	2675	0	PREDICTED: Glycine max cysteine-rich receptor-like protein kinase 10-like (LOC100812828), mRNA	O65468	548	0	Cysteine-rich receptor-like protein kinase 8	Cgl2127_1	96.7	3e-20	COG0515	pfam07714	Pkinase_Tyr	Protein tyrosine kinase.	GO:0042742|defense response to bacterium;GO:0006468|protein phosphorylation;	GO:0016021|integral component of membrane;GO:0005886|plasma membrane;GO:0009506|plasmodesma;	GO:0005524|ATP binding;GO:0004674|protein serine/threonine kinase activity;	.	.
Glyma.01G021000.Wm82.a2.v1	44	58	48	36.8342	24	26	21	2.1692	1.11716	0.00194706	0.0522718	up	yes	Glyma.01G021000	protein_coding	chrChr01:2122589-2125447:+	gi|356496810|ref|XP_003517258.1|	1668	0	PREDICTED: probable mannitol dehydrogenase [Glycine max]	gi|571433741|ref|XM_003517210.2|	1415	0	PREDICTED: Glycine max probable mannitol dehydrogenase-like (LOC100816901), mRNA	Q9ZRF1	523	0	Probable mannitol dehydrogenase	AGc2867	284	7e-90	COG1064	pfam08240	ADH_N	Alcohol dehydrogenase GroES-like domain. This is the catalytic domain of alcohol dehydrogenases. Many of them contain an inserted zinc binding domain. This domain has a GroES-like structure.	.	.	GO:0046029|mannitol dehydrogenase activity;GO:0008270|zinc ion binding;	.	.
Glyma.01G028200.Wm82.a2.v1	55	45	71	76.7148	62	126	104	0.599882	-0.737249	0.0324179	0.297366	down	yes	Glyma.01G028200	protein_coding	chrChr01:2934903-2938421:-	gi|571433858|ref|XP_003517623.2|	1359	0	PREDICTED: 2-phytyl-1,4-beta-naphthoquinone methyltransferase, chloroplastic-like [Glycine max]	gi|571433857|ref|XM_003517575.2|	1039	0	PREDICTED: Glycine max 2-phytyl-1,4-beta-naphthoquinone methyltransferase, chloroplastic-like (LOC100789973), mRNA	Q3ED65	331	5e-111	2-phytyl-1,4-beta-naphthoquinone methyltransferase, chloroplastic	alr5252	251	5e-81	COG2226	pfam01209	Ubie_methyltran	ubiE/COQ5 methyltransferase family.	GO:0042372|phylloquinone biosynthetic process;	GO:0009507|chloroplast;	GO:0052624|2-phytyl-1,4-naphthoquinone methyltransferase activity;GO:0008757|S-adenosylmethionine-dependent methyltransferase activity;	K03183	ubiE; demethylmenaquinone methyltransferase / 2-methoxy-6-polyprenyl-1,4-benzoquinol methylase [EC:2.1.1.163 2.1.1.201]
Glyma.01G032600.Wm82.a2.v1	134	111	147	102.019	71	84	64	1.84153	0.880902	0.000476223	0.0203605	up	yes	Glyma.01G032600	protein_coding	chrChr01:3428092-3430571:-	gi|356497894|ref|XP_003517791.1|	1762	0	PREDICTED: uncharacterized protein LOC100816910 [Glycine max]	gi|571433936|ref|XM_003517743.2|	1403	0	PREDICTED: Glycine max uncharacterized LOC100816910 (LOC100816910), mRNA	P0C7P8	80.1	2e-14	Transcription factor EMB1444	.	.	.	.	pfam14215	bHLH-MYC_N	bHLH-MYC and R2R3-MYB transcription factors N-terminal. This is the N-terminal region of a family of MYB and MYC transcription factors. The DNA-binding HLH domain is further downstream, pfam00010. Members of the MYB and MYC family regulate the biosynthesis of phenylpropanoids in several plant species (DOI:10.1007/s11295-009-0232-y).	GO:0035556|intracellular signal transduction;GO:0006468|protein phosphorylation;GO:0006355|regulation of transcription, DNA-templated;GO:0048364|root development;GO:0006351|transcription, DNA-templated;	GO:0005829|cytosol;GO:0005634|nucleus;	GO:0003677|DNA binding;GO:0004674|protein serine/threonine kinase activity;	.	.
Glyma.01G040900.Wm82.a2.v1	63	77	64	55.7119	51	38	42	1.60482	0.682413	0.0214061	0.231031	up	yes	Glyma.01G040900	protein_coding	chrChr01:4396965-4402461:-	gi|734313059|gb|KHN01159.1|	4426	0	Putative pre-mRNA-splicing factor ATP-dependent RNA helicase DHX16 [Glycine soja]	gi|571461456|ref|XM_006581940.1|	1850	0	PREDICTED: Glycine max DEAH (Asp-Glu-Ala-His) box polypeptide 16 (DHX16), mRNA	O60231	941	0	Putative pre-mRNA-splicing factor ATP-dependent RNA helicase DHX16	YER013w_2	695	0	COG1643	pfam07717	OB_NTP_bind	Oligonucleotide/oligosaccharide-binding (OB)-fold. This family is found towards the C-terminus of the DEAD-box helicases (pfam00270). In these helicases it is apparently always found in association with pfam04408. There do seem to be a couple of instances where it occurs by itself. The structure PDB:3i4u adopts an OB-fold. helicases (pfam00270). In these helicases it is apparently always found in…	GO:0000398|mRNA splicing, via spliceosome;GO:0008380|RNA splicing;	GO:0005737|cytoplasm;GO:0005654|nucleoplasm;GO:0005634|nucleus;GO:0005681|spliceosomal complex;	GO:0005524|ATP binding;GO:0004004|ATP-dependent RNA helicase activity;GO:0016887|ATPase activity;GO:0044822|poly(A) RNA binding;GO:0003724|RNA helicase activity;	K12813	DHX16; pre-mRNA-splicing factor ATP-dependent RNA helicase DHX16 [EC:3.6.4.13]
Glyma.01G045200.Wm82.a2.v1	9	9	12	15.872	20	27	19	0.46555	-1.10299	0.0414239	0.340546	down	yes	Glyma.01G045200	protein_coding	chrChr01:5106053-5107135:+	gi|356498230|ref|XP_003517956.1|	920	1e-121	PREDICTED: uncharacterized protein LOC100819761 [Glycine max]	gi|571434109|ref|XM_003517908.2|	914	0	PREDICTED: Glycine max uncharacterized LOC100819761 (LOC100819761), mRNA	.	.	.	.	.	.	.	.	pfam14093	DUF4271	Domain of unknown function (DUF4271). This family of integral membrane proteins is functionally uncharacterized. This family of proteins is found in bacteria. Proteins in this family are typically between 221 and 326 amino acids in length.	.	.	.	.	.
Glyma.01G045800.Wm82.a2.v1	340	359	309	461.78	518	648	615	0.583264	-0.777779	2.6e-06	0.000467158	down	yes	Glyma.01G045800	protein_coding	chrChr01:5277237-5281549:-	gi|571434115|ref|XP_003517964.2|	1675	0	PREDICTED: peroxisomal adenine nucleotide carrier 1-like [Glycine max]	gi|571434114|ref|XM_003517916.2|	1707	0	PREDICTED: Glycine max peroxisomal adenine nucleotide carrier 1-like (LOC100787682), mRNA	B6ZJZ9	587	0	Peroxisomal adenine nucleotide carrier 1	.	.	.	.	pfam00153	Mito_carr	Mitochondrial carrier protein.	GO:0015866|ADP transport;GO:0015867|ATP transport;GO:0006635|fatty acid beta-oxidation;GO:0090351|seedling development;GO:0006412|translation;	GO:0016021|integral component of membrane;GO:0005778|peroxisomal membrane;GO:0005777|peroxisome;	GO:0015217|ADP transmembrane transporter activity;GO:0015297|antiporter activity;GO:0005347|ATP transmembrane transporter activity;GO:0003735|structural constituent of ribosome;	.	.
Glyma.01G052600.Wm82.a2.v1	25	22	21	58.0094	97	100	87	0.246869	-2.01818	1.71e-10	1.23e-07	down	yes	Glyma.01G052600	protein_coding	chrChr01:6429215-6439635:-	gi|356497930|ref|XP_003517809.1|	2098	0	PREDICTED: dual specificity protein kinase splA-like isoform X1 [Glycine max]	gi|571434196|ref|XM_006573067.1|	1778	0	PREDICTED: Glycine max dual specificity protein kinase splA-like (LOC100789273), transcript variant X2, mRNA	P18160	174	7e-44	Dual specificity protein kinase splA	.	.	.	.	pfam07714	Pkinase_Tyr	Protein tyrosine kinase.	GO:0009653|anatomical structure morphogenesis;GO:0030587|sorocarp development;GO:0030435|sporulation resulting in formation of a cellular spore;	.	GO:0005524|ATP binding;GO:0004715|non-membrane spanning protein tyrosine kinase activity;GO:0004712|protein serine/threonine/tyrosine kinase activity;GO:0004713|protein tyrosine kinase activity;	K08269	ULK1_2_3, ATG1; serine/threonine-protein kinase ULK/ATG1 [EC:2.7.11.1]
Glyma.01G061900.Wm82.a2.v1	94	134	116	201.259	203	329	345	0.401812	-1.31541	1.65e-07	5.27e-05	down	yes	Glyma.01G061900	protein_coding	chrChr01:8561723-8563024:+	gi|356499905|ref|XP_003518776.1|	684	2e-84	PREDICTED: uncharacterized protein LOC100806065 [Glycine max]	gi|571439767|ref|XM_003518728.2|	455	0	PREDICTED: Glycine max uncharacterized LOC100806065 (LOC100806065), mRNA	.	.	.	.	.	.	.	.	pfam02576	DUF150	Uncharacterized BCR, YhbC family COG0779.	.	.	.	.	.
Glyma.01G063100.Wm82.a2.v1	1020	881	938	776.637	772	535	509	1.61825	0.694431	0.000250361	0.0128174	up	yes	Glyma.01G063100	protein_coding	chrChr01:8957074-8960268:-	gi|734326765|gb|KHN05624.1|	1905	0	Salicylate O-methyltransferase [Glycine soja]	gi|571439780|ref|XR_413103.1|	1571	0	PREDICTED: Glycine max salicylate carboxymethyltransferase-like (LOC100810516), misc_RNA	Q9SPV4	273	2e-83	Salicylate carboxymethyltransferase	.	.	.	.	pfam03492	Methyltransf_7	SAM dependent carboxyl methyltransferase. This family of plant methyltransferases contains enzymes that act on a variety of substrates including salicylic acid, jasmonic acid and 7-Methylxanthine. Caffeine is synthesized through sequential three-step methylation of xanthine derivatives at positions 7-N, 3-N, and 1-N. The protein 7-methylxanthine methyltransferase (designated as CaMXMT) catalyses …	.	.	GO:0046872|metal ion binding;GO:0008168|methyltransferase activity;	.	.
Glyma.01G067100.Wm82.a2.v1	210	194	180	158.623	152	97	118	1.64929	0.721846	0.0015993	0.0458978	up	yes	Glyma.01G067100	protein_coding	chrChr01:10917771-10920690:+	gi|356498085|ref|XP_003517884.1|	2363	0	PREDICTED: UDP-glycosyltransferase 89A2-like isoform X1 [Glycine max]	gi|571434376|ref|XM_003517836.2|	1653	0	PREDICTED: Glycine max UDP-glycosyltransferase 89A2-like (LOC100780552), transcript variant X1, mRNA	Q9LZD8	417	1e-137	UDP-glycosyltransferase 89A2	.	.	.	.	pfam00201	UDPGT	UDP-glucoronosyl and UDP-glucosyl transferase.	GO:0009813|flavonoid biosynthetic process;GO:0052696|flavonoid glucuronidation;	GO:0043231|intracellular membrane-bounded organelle;	GO:0080043|quercetin 3-O-glucosyltransferase activity;GO:0080044|quercetin 7-O-glucosyltransferase activity;GO:0035251|UDP-glucosyltransferase activity;	.	.
Glyma.01G067200.Wm82.a2.v1	9185	8859	10352	7686.36	7879	5795	4081	1.64535	0.718395	0.000669366	0.0257386	up	yes	Glyma.01G067200	protein_coding	chrChr01:10956610-10960136:-	gi|356495474|ref|XP_003516602.1|	1817	0	PREDICTED: GDSL esterase/lipase At2g03980-like [Glycine max]	gi|571434379|ref|XM_003516554.2|	1367	0	PREDICTED: Glycine max GDSL esterase/lipase At2g03980-like (LOC100797896), mRNA	Q9SIF5	275	1e-85	GDSL esterase/lipase At2g03980	PA4921	73.9	1e-13	COG3240	pfam00657	Lipase_GDSL	GDSL-like Lipase/Acylhydrolase.	GO:0016042|lipid catabolic process;	GO:0005576|extracellular region;	GO:0016788|hydrolase activity, acting on ester bonds;	.	.
Glyma.01G069300.Wm82.a2.v1	39	53	37	32.0163	19	22	22	2.10672	1.075	0.00594265	0.107071	up	yes	Glyma.01G069300	protein_coding	chrChr01:11711976-11713011:+	gi|351721340|ref|NP_001236950.1|	980	9e-131	bZIP transcription factor bZIP35 [Glycine max]	gi|571439870|ref|XM_003518761.2|	818	0	PREDICTED: Glycine max ocs element-binding factor 1-like (LOC100778078), mRNA	Q9FMC2	119	1e-30	Basic leucine zipper 43	.	.	.	.	pfam00170	bZIP_1	bZIP transcription factor. The Pfam entry includes the basic region and the leucine zipper region.	GO:0006351|transcription, DNA-templated;	GO:0005634|nucleus;	GO:0043565|sequence-specific DNA binding;GO:0003700|transcription factor activity, sequence-specific DNA binding;	.	.
Glyma.01G074800.Wm82.a2.v1	38	52	42	58.6373	47	80	96	0.608069	-0.717692	0.0411229	0.340211	down	yes	Glyma.01G074800	protein_coding	chrChr01:16555204-16559087:-	gi|734373288|gb|KHN20171.1|	909	1e-119	hypothetical protein glysoja_045953 [Glycine soja]	gi|403043876|ref|NM_001255754.2|	908	0	Glycine max uncharacterized LOC100795590 (LOC100795590), mRNA	.	.	.	.	.	.	.	.	pfam14131	DUF4298	Domain of unknown function (DUF4298). This family of proteins is functionally uncharacterized. This family of proteins is found in bacteria and eukaryotes. Proteins in this family are typically between 94 and 105 amino acids in length. There are two completely conserved residues (Y and D) that may be functionally important.	.	.	.	.	.
Glyma.01G076900.Wm82.a2.v1	2	3	2	5.58935	8	9	10	0.26665	-1.90698	0.0394157	NA	down	yes	Glyma.01G076900	protein_coding	chrChr01:18297565-18303581:+	gi|356495899|ref|XP_003516808.1|	2031	0	PREDICTED: transcription factor UNE10-like [Glycine max]	gi|571434530|ref|XM_003516760.2|	1995	0	PREDICTED: Glycine max transcription factor UNE10-like (LOC100798775), mRNA	Q8GZ38	315	9e-99	Transcription factor UNE10	.	.	.	.	pfam00010	HLH	Helix-loop-helix DNA-binding domain.	GO:0009567|double fertilization forming a zygote and endosperm;GO:0006355|regulation of transcription, DNA-templated;GO:0006351|transcription, DNA-templated;	GO:0005634|nucleus;GO:0009506|plasmodesma;	GO:0003677|DNA binding;GO:0003700|transcription factor activity, sequence-specific DNA binding;	.	.
Glyma.01G084800.Wm82.a2.v1	142	165	170	130.163	126	99	81	1.60132	0.67926	0.00326845	0.0738557	up	yes	Glyma.01G084800	protein_coding	chrChr01:25124410-25128717:-	gi|356495960|ref|XP_003516838.1|	2218	0	PREDICTED: lysine histidine transporter-like 6-like [Glycine max]	gi|571434627|ref|XM_003516790.2|	1883	0	PREDICTED: Glycine max lysine histidine transporter-like 6-like (LOC100815493), mRNA	Q9C6M2	365	2e-121	Lysine histidine transporter-like 6	YER119c	52	3e-06	COG0814	pfam01490	Aa_trans	Transmembrane amino acid transporter protein. This transmembrane region is found in many amino acid transporters including UNC-47 and MTR. UNC-47 encodes a vesicular amino butyric acid (GABA) transporter, (VGAT). UNC-47 is predicted to have 10 transmembrane domains. MTR is a N system amino acid transporter system protein involved in methyltryptophan resistance. Other members of this family includ…	GO:0003333|amino acid transmembrane transport;	GO:0016021|integral component of membrane;GO:0005886|plasma membrane;	GO:0015171|amino acid transmembrane transporter activity;	.	.
Glyma.01G086900.Wm82.a2.v1	174	258	201	344.055	331	660	455	0.446462	-1.16339	1.35e-05	0.00156739	down	yes	Glyma.01G086900	protein_coding	chrChr01:26202665-26203932:-	gi|359807209|ref|NP_001241361.1|	1029	6e-137	allene oxide cyclase 4, chloroplastic-like [Glycine max]	gi|359807208|ref|NM_001254432.1|	998	0	Glycine max allene oxide cyclase 4, chloroplastic-like (AOC1), mRNA	Q93ZC5	246	5e-78	Allene oxide cyclase 4, chloroplastic	.	.	.	.	pfam06351	Allene_ox_cyc	Allene oxide cyclase. This family consists of several plant specific allene oxide cyclase proteins (EC:5.3.99.6). The allene oxide cyclase (AOC)-catalysed step in jasmonate (JA) biosynthesis is important in the wound response of tomato.	GO:0009695|jasmonic acid biosynthetic process;	GO:0009507|chloroplast;GO:0005886|plasma membrane;	GO:0046423|allene-oxide cyclase activity;	K10525	AOC; allene oxide cyclase [EC:5.3.99.6]
Glyma.01G089300.Wm82.a2.v1	22	30	35	48.9438	43	66	102	0.422944	-1.24146	0.00199105	0.0529932	down	yes	Glyma.01G089300	protein_coding	chrChr01:27014318-27023785:-	gi|571434710|ref|XP_006573276.1|	4229	0	PREDICTED: protein CHUP1, chloroplastic-like [Glycine max]	gi|571434709|ref|XM_006573213.1|	3500	0	PREDICTED: Glycine max protein CHUP1, chloroplastic-like (LOC100802696), mRNA	Q9LI74	1120	0	Protein CHUP1, chloroplastic	.	.	.	.	pfam05557	MAD	Mitotic checkpoint protein. This family consists of several eukaryotic mitotic checkpoint (Mitotic arrest deficient or MAD) proteins. The mitotic spindle checkpoint monitors proper attachment of the bipolar spindle to the kinetochores of aligned sister chromatids and causes a cell cycle arrest in prometaphase when failures occur. Multiple components of the mitotic spindle checkpoint have been ide…	GO:0009902|chloroplast relocation;	GO:0009507|chloroplast;GO:0009707|chloroplast outer membrane;	.	.	.
Glyma.01G091000.Wm82.a2.v1	51	38	54	37.2946	41	14	26	1.83262	0.873906	0.0473195	0.36442	up	yes	Glyma.01G091000	protein_coding	chrChr01:27462754-27476863:+	gi|571434735|ref|XP_006573282.1|	5110	0	PREDICTED: phosphoenolpyruvate carboxylase 4-like [Glycine max]	gi|571434734|ref|XM_006573219.1|	3578	0	PREDICTED: Glycine max phosphoenolpyruvate carboxylase 4-like (LOC100785020), mRNA	Q8GVE8	1504	0	Phosphoenolpyruvate carboxylase 4	STM4119	484	8e-152	COG2352	pfam00311	PEPcase	Phosphoenolpyruvate carboxylase.	GO:0015977|carbon fixation;GO:0015979|photosynthesis;GO:0006099|tricarboxylic acid cycle;	GO:0005829|cytosol;	GO:0008964|phosphoenolpyruvate carboxylase activity;	K01595	ppc; phosphoenolpyruvate carboxylase [EC:4.1.1.31]
Glyma.01G104100.Wm82.a2.v1	89	72	66	104.252	99	154	148	0.585598	-0.772016	0.0068454	0.116745	down	yes	Glyma.01G104100	protein_coding	chrChr01:35076719-35085254:-	gi|356496088|ref|XP_003516902.1|	3028	0	PREDICTED: isochorismate synthase, chloroplastic-like isoform X1 [Glycine max]	gi|571434866|ref|XM_006573255.1|	1927	0	PREDICTED: Glycine max isochorismate synthase, chloroplastic-like (LOC100804974), transcript variant X2, mRNA	Q9ZPC0	616	0	Isochorismate synthase, chloroplastic	VNG1083G	163	6e-43	COG1169	pfam00425	Chorismate_bind	chorismate binding enzyme. This family includes the catalytic regions of the chorismate binding enzymes anthranilate synthase, isochorismate synthase, aminodeoxychorismate synthase and para-aminobenzoate synthase.	GO:0009058|biosynthetic process;GO:0006952|defense response;	GO:0009507|chloroplast;	GO:0008909|isochorismate synthase activity;	K02552	menF; menaquinone-specific isochorismate synthase [EC:5.4.4.2]
Glyma.01G104600.Wm82.a2.v1	65	106	108	75.804	85	40	55	1.58897	0.668092	0.0462118	0.359446	up	yes	Glyma.01G104600	protein_coding	chrChr01:35249757-35254451:-	gi|356494867|ref|XP_003516304.1|	4295	0	PREDICTED: uncharacterized protein LOC100815294 isoform X1 [Glycine max]	gi|571434869|ref|XM_006573256.1|	3041	0	PREDICTED: Glycine max uncharacterized LOC100815294 (LOC100815294), transcript variant X2, mRNA	.	.	.	.	.	.	.	.	pfam10488	PP1c_bdg	Phosphatase-1 catalytic subunit binding region. This conserved C-terminus appears to be a protein phosphatase-1 catalytic subunit (PP1C) binding region, which may in some circumstances also be retroviral in origin since it is found in both herpes simplex virus and in mouse and man. This domain is found in Gadd-34 apoptosis-associated proteins as well as the constitutive repressor of eIF2-alpha ph…	.	.	.	.	.
Glyma.01G105400.Wm82.a2.v1	8	7	7	16.1973	21	31	24	0.297794	-1.74761	0.0018648	0.0508574	down	yes	Glyma.01G105400	protein_coding	chrChr01:35603002-35603796:+	gi|356496094|ref|XP_003516905.1|	355	1e-39	PREDICTED: uncharacterized protein LOC100806570 [Glycine max]	gi|571434878|ref|XM_003516857.2|	585	0	PREDICTED: Glycine max uncharacterized LOC100806570 (LOC100806570), mRNA	.	.	.	.	.	.	.	.	pfam03289	Pox_I1	Poxvirus protein I1.	.	.	.	.	.
Glyma.01G106100.Wm82.a2.v1	3110	3834	3427	4581.2	3494	8190	5552	0.614236	-0.703134	0.00633795	0.111342	down	yes	Glyma.01G106100	protein_coding	chrChr01:35881007-35883036:+	gi|571433234|ref|XP_006572808.1|	1200	4e-163	PREDICTED: uncharacterized protein LOC100306119 isoform X1 [Glycine max]	gi|571433233|ref|XM_006572745.1|	1010	0	PREDICTED: Glycine max uncharacterized LOC100306119 (LOC100306119), transcript variant X1, mRNA	P32110	292	7e-96	Probable glutathione S-transferase	XF0911	62.8	1e-10	COG0625	pfam13417	GST_N_3	Glutathione S-transferase, N-terminal domain.	GO:0006749|glutathione metabolic process;GO:0009737|response to abscisic acid;GO:0009733|response to auxin;GO:0009735|response to cytokinin;GO:0009739|response to gibberellin;GO:0009408|response to heat;GO:0010038|response to metal ion;GO:0009407|toxin catabolic process;	GO:0005737|cytoplasm;	GO:0004364|glutathione transferase activity;	K00799	GST, gst; glutathione S-transferase [EC:2.5.1.18]
Glyma.01G115900.Wm82.a2.v1	2006	1844	2220	2914.12	2208	4093	5270	0.540649	-0.887237	0.000516371	0.0215705	down	yes	Glyma.01G115900	protein_coding	chrChr01:40072016-40074796:-	gi|356496185|ref|XP_003516950.1|	1413	0	PREDICTED: chlorophyll a-b binding protein CP29.2, chloroplastic-like [Glycine max]	gi|571434997|ref|XM_003516902.2|	1267	0	PREDICTED: Glycine max chlorophyll a-b binding protein CP29.2, chloroplastic-like (LOC100785180), mRNA	Q9XF88	467	1e-161	Chlorophyll a-b binding protein CP29.2, chloroplastic	.	.	.	.	pfam00504	Chloroa_b-bind	Chlorophyll A-B binding protein.	GO:0009768|photosynthesis, light harvesting in photosystem I;GO:0018298|protein-chromophore linkage;GO:0009637|response to blue light;GO:0009735|response to cytokinin;GO:0010218|response to far red light;GO:0010114|response to red light;	GO:0009507|chloroplast;GO:0009941|chloroplast envelope;GO:0009534|chloroplast thylakoid;GO:0009535|chloroplast thylakoid membrane;GO:0016021|integral component of membrane;GO:0016020|membrane;GO:0009522|photosystem I;GO:0009523|photosystem II;GO:0010287|plastoglobule;GO:0009579|thylakoid;	GO:0016168|chlorophyll binding;GO:0046872|metal ion binding;GO:0031409|pigment binding;	K08915	LHCB4; light-harvesting complex II chlorophyll a/b binding protein 4
Glyma.01G116300.Wm82.a2.v1	30	20	32	18.8825	20	4	7	2.74858	1.45869	0.0213606	0.230703	up	yes	Glyma.01G116300	protein_coding	chrChr01:40139173-40153209:+	gi|571435001|ref|XP_006573352.1|	2125	0	PREDICTED: alcohol dehydrogenase-like 3-like [Glycine max]	gi|571435000|ref|XM_006573289.1|	1355	0	PREDICTED: Glycine max alcohol dehydrogenase-like 3-like (LOC100787307), mRNA	A1L4Y2	553	0	Alcohol dehydrogenase-like 3	YPO1502	354	3e-115	COG1062	pfam08240	ADH_N	Alcohol dehydrogenase GroES-like domain. This is the catalytic domain of alcohol dehydrogenases. Many of them contain an inserted zinc binding domain. This domain has a GroES-like structure.	.	GO:0005737|cytoplasm;	GO:0004022|alcohol dehydrogenase (NAD) activity;GO:0008270|zinc ion binding;	K00001	E1.1.1.1, adh; alcohol dehydrogenase [EC:1.1.1.1]
Glyma.01G117900.Wm82.a2.v1	175	190	208	279.863	229	427	465	0.524687	-0.930471	0.00037103	0.0169144	down	yes	Glyma.01G117900	protein_coding	chrChr01:40636080-40646114:-	gi|571435014|ref|XP_006573356.1|	4206	0	PREDICTED: G-type lectin S-receptor-like serine/threonine-protein kinase At4g27290-like isoform X1 [Glycine max]	gi|571435015|ref|XM_006573294.1|	3570	0	PREDICTED: Glycine max G-type lectin S-receptor-like serine/threonine-protein kinase At4g27290-like (LOC100796821), transcript variant X2, mRNA	O81832	72.4	1e-11	G-type lectin S-receptor-like serine/threonine-protein kinase At4g27290	BS_yloP_1	95.5	6e-20	COG0515	pfam07714	Pkinase_Tyr	Protein tyrosine kinase.	GO:0006952|defense response;GO:0006468|protein phosphorylation;GO:0048544|recognition of pollen;	GO:0005886|plasma membrane;GO:0009506|plasmodesma;	GO:0005524|ATP binding;GO:0005516|calmodulin binding;GO:0030246|carbohydrate binding;GO:0004674|protein serine/threonine kinase activity;	.	.
Glyma.01G118600.Wm82.a2.v1	30	42	45	53.0782	65	69	71	0.584793	-0.774003	0.0100163	0.147993	down	yes	Glyma.01G118600	protein_coding	chrChr01:40787607-40788130:+	.	.	.	.	.	.	.	.	.	.	.	.	.	.	.	.	pfam09852	DUF2079	Predicted membrane protein (DUF2079). This domain, found in various hypothetical prokaryotic proteins, has no known function.	.	.	.	.	.
Glyma.01G122800.Wm82.a2.v1	375	286	425	230.192	144	83	61	3.89139	1.96028	7.46e-11	6.08e-08	up	yes	Glyma.01G122800	protein_coding	chrChr01:42259238-42263866:-	gi|356496231|ref|XP_003516972.1|	2253	0	PREDICTED: vacuolar cation/proton exchanger 3-like isoform X1 [Glycine max]	gi|571435082|ref|XM_003516924.2|	1822	0	PREDICTED: Glycine max vacuolar cation/proton exchanger 3-like (LOC100797538), transcript variant X1, mRNA	Q93Z81	580	0	Vacuolar cation/proton exchanger 3	YDL128w	206	2e-58	COG0387	pfam01699	Na_Ca_ex	Sodium/calcium exchanger protein. This is a family of sodium/calcium exchanger integral membrane proteins. This family covers the integral membrane regions of the proteins. Sodium/calcium exchangers regulate intracellular Ca2+ concentrations in many cells; cardiac myocytes, epithelial cells, neurons retinal rod photoreceptors and smooth muscle cells. Ca2+ is moved into or out of the cytosol depen…	GO:0006874|cellular calcium ion homeostasis;GO:0030026|cellular manganese ion homeostasis;GO:0006882|cellular zinc ion homeostasis;GO:0055062|phosphate ion homeostasis;GO:0006793|phosphorus metabolic process;GO:0051592|response to calcium ion;GO:0009624|response to nematode;	GO:0016021|integral component of membrane;GO:0009705|plant-type vacuole membrane;GO:0005774|vacuolar membrane;GO:0005773|vacuole;	GO:0015369|calcium:proton antiporter activity;	K07300	chaA, CAX; Ca2+:H+ antiporter
Glyma.01G123400.Wm82.a2.v1	14	22	25	29.056	36	48	31	0.540273	-0.88824	0.0379791	0.324753	down	yes	Glyma.01G123400	protein_coding	chrChr01:42536233-42543841:-	gi|356496235|ref|XP_003516974.1|	2315	0	PREDICTED: ammonium transporter 2-like [Glycine max]	gi|571435086|ref|XM_003516926.2|	1733	0	PREDICTED: Glycine max ammonium transporter 2-like (LOC100798599), mRNA	Q9M6N7	654	0	Ammonium transporter 2	SSO1054	304	2e-93	COG0004	pfam00909	Ammonium_transp	Ammonium Transporter Family.	GO:0015696|ammonium transport;GO:0019740|nitrogen utilization;GO:0015695|organic cation transport;GO:0009624|response to nematode;	GO:0005887|integral component of plasma membrane;GO:0005886|plasma membrane;GO:0009506|plasmodesma;	GO:0015398|high-affinity secondary active ammonium transmembrane transporter activity;	K03320	amt, AMT, MEP; ammonium transporter, Amt family
Glyma.01G125000.Wm82.a2.v1	90	92	120	127.546	135	162	173	0.659759	-0.59999	0.00699078	0.118118	down	yes	Glyma.01G125000	protein_coding	chrChr01:43107561-43111619:+	gi|356495049|ref|XP_003516393.1|	2305	0	PREDICTED: protein YLS7 [Glycine max]	gi|571435113|ref|XM_003516345.2|	1866	0	PREDICTED: Glycine max uncharacterized LOC100789791 (LOC100789791), mRNA	Q8RXQ1	629	0	Protein trichome birefringence-like 35	.	.	.	.	pfam13839	PC-Esterase	GDSL/SGNH-like Acyl-Esterase family found in Pmr5 and Cas1p. The PC-Esterase family is comprised of Cas1p, the Homo sapiens C7orf58, Arabidopsis thaliana PMR5 and a group of plant freezing resistance/coldacclimatization proteins typified by Arabidopsis thaliana ESKIMO1. animal FAM55D proteins, and animal FAM113 proteins. The PC-Esterase family has features that are both similar and different from…	.	GO:0016021|integral component of membrane;	.	.	.
Glyma.01G132000.Wm82.a2.v1	6	18	16	7.76474	4	3	0	5.76905	2.52833	0.00951083	NA	up	yes	Glyma.01G132000	protein_coding	chrChr01:44901718-44908220:-	gi|356496301|ref|XP_003517007.1|	3254	0	PREDICTED: probable serine/threonine-protein kinase WNK5-like isoform X1 [Glycine max]	gi|571435167|ref|XM_003516959.2|	2336	0	PREDICTED: Glycine max probable serine/threonine-protein kinase WNK5-like (LOC100816187), transcript variant X1, mRNA	Q9SCU5	547	0	Probable serine/threonine-protein kinase WNK5	.	.	.	.	pfam00069	Pkinase	Protein kinase domain.	GO:0035556|intracellular signal transduction;GO:0048573|photoperiodism, flowering;GO:0006468|protein phosphorylation;	GO:0005829|cytosol;	GO:0005524|ATP binding;GO:0043424|protein histidine kinase binding;GO:0004672|protein kinase activity;GO:0004674|protein serine/threonine kinase activity;	K08867	WNK, PRKWNK; WNK lysine deficient protein kinase [EC:2.7.11.1]
Glyma.01G134300.Wm82.a2.v1	3	4	4	8.09332	10	17	11	0.29582	-1.75721	0.0247648	NA	down	yes	Glyma.01G134300	protein_coding	chrChr01:45567469-45574405:+	gi|571435212|ref|XP_006573411.1|	472	3e-63	PREDICTED: uncharacterized protein LOC100776989 isoform X2 [Glycine max]	gi|571435214|ref|XR_412875.1|	1121	0	PREDICTED: Glycine max uncharacterized LOC100776989 (LOC100776989), transcript variant X3, misc_RNA	.	.	.	.	.	.	.	.	pfam03004	Transposase_24	Plant transposase (Ptta/En/Spm family). Transposase proteins are necessary for efficient DNA transposition. This family includes various plant transposases from the Ptta and En/Spm families.	.	.	.	.	.
Glyma.01G150500.Wm82.a2.v1	162	204	192	153.345	143	100	123	1.5693	0.650122	0.00150929	0.0443671	up	yes	Glyma.01G150500	protein_coding	chrChr01:48751166-48753618:+	gi|356495258|ref|XP_003516496.1|	1342	0	PREDICTED: trihelix transcription factor GT-3b-like [Glycine max]	gi|571435449|ref|XM_003516448.2|	1467	0	PREDICTED: Glycine max trihelix transcription factor GT-3b-like (LOC100812635), mRNA	O80450	139	5e-36	Trihelix transcription factor GT-3b	.	.	.	.	pfam13837	Myb_DNA-bind_4	Myb/SANT-like DNA-binding domain. This presumed domain appears to be related to other Myb/SANT-like DNA binding domains. In particular pfam10545 seems most related. This family is greatly expanded in plants and appears in several proteins annotated as transposon proteins.	GO:0006355|regulation of transcription, DNA-templated;GO:0006351|transcription, DNA-templated;	GO:0016592|mediator complex;GO:0005730|nucleolus;GO:0005634|nucleus;	GO:0043565|sequence-specific DNA binding;GO:0003700|transcription factor activity, sequence-specific DNA binding;	.	.
Glyma.01G151300.Wm82.a2.v1	6	6	4	11.0489	14	17	20	0.324288	-1.62465	0.0140731	NA	down	yes	Glyma.01G151300	protein_coding	chrChr01:48808468-48813588:-	gi|356495264|ref|XP_003516499.1|	2809	0	PREDICTED: uncharacterized protein LOC100814771 [Glycine max]	gi|571435458|ref|XM_003516451.2|	2029	0	PREDICTED: Glycine max uncharacterized LOC100814771 (LOC100814771), mRNA	.	.	.	.	.	.	.	.	pfam06813	Nodulin-like	Nodulin-like. This family represents a conserved region within plant nodulin-like proteins.	.	.	.	.	.
Glyma.01G161200.Wm82.a2.v1	274	235	269	336.6	336	363	560	0.640059	-0.643723	0.00344462	0.0764157	down	yes	Glyma.01G161200	protein_coding	chrChr01:49945683-49947759:-	gi|734411600|gb|KHN35986.1|	1001	5e-133	Protein GDAP2 like [Glycine soja]	gi|351725274|ref|NM_001248110.1|	708	0	Glycine max uncharacterized LOC100499974 (LOC100499974), mRNA	.	.	.	.	.	.	.	.	pfam13716	CRAL_TRIO_2	Divergent CRAL/TRIO domain. This family includes divergent members of the CRAL-TRIO domain family. This family includes ECM25 that contains a divergent CRAL-TRIO domain identified by Gallego and colleagues.	.	.	.	.	.
Glyma.01G166500.Wm82.a2.v1	61	92	63	150.579	164	296	236	0.317553	-1.65493	1.04e-08	4.8e-06	down	yes	Glyma.01G166500	protein_coding	chrChr01:50441351-50442688:+	gi|356495364|ref|XP_003516548.1|	899	2e-118	PREDICTED: WEB family protein At2g17940-like [Glycine max]	gi|571435695|ref|XM_003516500.2|	997	0	PREDICTED: Glycine max WEB family protein At2g17940-like (LOC100808689), mRNA	Q9SD24	83.2	1e-17	WEB family protein At3g51220	.	.	.	.	pfam05701	WEMBL	Weak chloroplast movement under blue light. WEMBL consists of several plant proteins required for the chloroplast avoidance response under high intensity blue light. This avoidance response consists in the relocation of chloroplasts on the anticlinal side of exposed cells. Acts in association with PMI2 to maintain the velocity of chloroplast photo-relocation movement via the regulation of cp-acti…	GO:0009904|chloroplast accumulation movement;GO:0009903|chloroplast avoidance movement;	GO:0005829|cytosol;	.	.	.
Glyma.01G169200.Wm82.a2.v1	80	62	83	50.1209	23	27	24	3.13562	1.64875	8.78e-07	0.000194289	up	yes	Glyma.01G169200	protein_coding	chrChr01:50665857-50669296:-	gi|356496685|ref|XP_003517196.1|	2491	0	PREDICTED: cytochrome P450 84A1-like [Glycine max]	gi|571435742|ref|XM_003517148.2|	1992	0	PREDICTED: Glycine max cytochrome P450 84A1-like (LOC100783430), mRNA	Q42600	720	0	Cytochrome P450 84A1	BH0579	105	2e-23	COG2124	pfam00067	p450	Cytochrome P450. Cytochrome P450s are haem-thiolate proteins involved in the oxidative degradation of various compounds. They are particularly well known for their role in the degradation of environmental toxins and mutagens. They can be divided into 4 classes, according to the method by which electrons from NAD(P)H are delivered to the catalytic site. Sequence conservation is relatively low with…	GO:0009809|lignin biosynthetic process;GO:0009699|phenylpropanoid biosynthetic process;GO:0010224|response to UV-B;	GO:0005783|endoplasmic reticulum;GO:0016021|integral component of membrane;GO:0016020|membrane;	GO:0020037|heme binding;GO:0005506|iron ion binding;GO:0004497|monooxygenase activity;GO:0016709|oxidoreductase activity, acting on paired donors, with incorporation or reduction of molecular oxygen, NAD(P)H as one donor, and incorporation of one atom of oxygen;	K09755	CYP84A, F5H; ferulate-5-hydroxylase [EC:1.14.-.-]
Glyma.01G170000.Wm82.a2.v1	267	264	287	398.483	420	621	549	0.528617	-0.919706	1.29e-06	0.000260995	down	yes	Glyma.01G170000	protein_coding	chrChr01:50743009-50750309:+	gi|734411679|gb|KHN36065.1|	2188	0	3-epi-6-deoxocathasterone 23-monooxygenase [Glycine soja]	gi|571487630|ref|XM_003538820.2|	1363	0	PREDICTED: Glycine max 3-epi-6-deoxocathasterone 23-monooxygenase-like (LOC100799030), mRNA	Q9M066	496	2e-167	3-epi-6-deoxocathasterone 23-monooxygenase	slr0574	133	1e-32	COG2124	pfam00067	p450	Cytochrome P450. Cytochrome P450s are haem-thiolate proteins involved in the oxidative degradation of various compounds. They are particularly well known for their role in the degradation of environmental toxins and mutagens. They can be divided into 4 classes, according to the method by which electrons from NAD(P)H are delivered to the catalytic site. Sequence conservation is relatively low with…	GO:0016132|brassinosteroid biosynthetic process;GO:0010268|brassinosteroid homeostasis;GO:0048366|leaf development;GO:0009965|leaf morphogenesis;GO:0042814|monopolar cell growth;GO:0048441|petal development;GO:0048443|stamen development;GO:0016125|sterol metabolic process;	GO:0005789|endoplasmic reticulum membrane;GO:0016021|integral component of membrane;	GO:0020037|heme binding;GO:0005506|iron ion binding;GO:0016709|oxidoreductase activity, acting on paired donors, with incorporation or reduction of molecular oxygen, NAD(P)H as one donor, and incorporation of one atom of oxygen;	K12637	CYP90C1, ROT3; 3-epi-6-deoxocathasterone 23-monooxygenase [EC:1.14.13.112]
Glyma.01G172800.Wm82.a2.v1	208	265	259	420.358	456	930	416	0.412768	-1.2766	1.79e-05	0.00195486	down	yes	Glyma.01G172800	protein_coding	chrChr01:51016154-51018392:-	gi|734411709|gb|KHN36095.1|	1718	0	Isoflavone reductase [Glycine soja]	gi|571435771|ref|XM_003517172.2|	1187	0	PREDICTED: Glycine max isoflavone reductase-like protein-like (LOC100795239), mRNA	E1U332	422	3e-145	Isoflavone reductase-like protein	SMa1606	62.8	4e-10	COG0702	pfam05368	NmrA	NmrA-like family. NmrA is a negative transcriptional regulator involved in the post-translational modification of the transcription factor AreA. NmrA is part of a system controlling nitrogen metabolite repression in fungi. This family only contains a few sequences as iteration results in significant matches to other Rossmann fold families.	.	GO:0005737|cytoplasm;	GO:0016491|oxidoreductase activity;	.	.
Glyma.01G177000.Wm82.a2.v1	9	11	12	23.1993	21	57	30	0.301548	-1.72954	0.00185968	0.0508071	down	yes	Glyma.01G177000	protein_coding	chrChr01:51351296-51353967:+	gi|734411754|gb|KHN36140.1|	2167	0	Vicilin-like antimicrobial peptides 2-2 [Glycine soja]	gi|571435835|ref|XM_003516529.2|	2007	0	PREDICTED: Glycine max globulin-1 S allele-like (LOC100780895), mRNA	P13918	71.2	1e-11	Vicilin	.	.	.	.	pfam00190	Cupin_1	Cupin. This family represents the conserved barrel domain of the 'cupin' superfamily ('cupa' is the Latin term for a small barrel). This family contains 11S and 7S plant seed storage proteins, and germins. Plant seed storage proteins provide the major nitrogen source for the developing plant.	.	GO:0033095|aleurone grain;GO:0005773|vacuole;	GO:0045735|nutrient reservoir activity;	.	.
Glyma.01G177400.Wm82.a2.v1	515	469	554	688.248	587	1017	1014	0.604329	-0.726594	0.00105627	0.0346416	down	yes	Glyma.01G177400	protein_coding	chrChr01:51377575-51385172:-	gi|571435839|ref|XP_006573591.1|	1717	0	PREDICTED: G-box-binding factor 1-like isoform X2 [Glycine max]	gi|571435844|ref|XM_006573531.1|	2158	0	PREDICTED: Glycine max G-box-binding factor 1-like (LOC100808533), transcript variant X5, mRNA	P42774	275	9e-84	G-box-binding factor 1	.	.	.	.	pfam07777	MFMR	G-box binding protein MFMR. This region is found to the N-terminus of the pfam00170 transcription factor domain. It is between 150 and 200 amino acids in length. The N-terminal half is rather rich in proline residues and has been termed the PRD (proline rich domain), whereas the C-terminal half is more polar and has been called the MFMR (multifunctional mosaic region). It has been suggested that …	GO:0010629|negative regulation of gene expression;GO:0090342|regulation of cell aging;GO:0010310|regulation of hydrogen peroxide metabolic process;GO:0006351|transcription, DNA-templated;	GO:0005737|cytoplasm;GO:0005634|nucleus;	GO:0003677|DNA binding;GO:0043565|sequence-specific DNA binding;GO:0003700|transcription factor activity, sequence-specific DNA binding;GO:0044212|transcription regulatory region DNA binding;	K09060	GBF; plant G-box-binding factor
Glyma.01G177700.Wm82.a2.v1	7917	7080	8249	6464.88	5448	5451	4637	1.54164	0.624466	2.76e-06	0.000490961	up	yes	Glyma.01G177700	protein_coding	chrChr01:51414242-51422054:+	gi|734411760|gb|KHN36146.1|	3492	0	Putative Xaa-Pro aminopeptidase P [Glycine soja]	gi|210142610|dbj|AK285488.1|	2172	0	Glycine max cDNA, clone: GMFL01-10-I10	A4RF35	392	4e-125	Probable Xaa-Pro aminopeptidase P	SPAC22G7.01c	207	5e-59	COG0006	pfam00557	Peptidase_M24	Metallopeptidase family M24. This family contains metallopeptidases. It also contains non-peptidase homologues such as the N terminal domain of Spt16 which is a histone H3-H4 binding module.	.	GO:0005829|cytosol;GO:0005634|nucleus;	GO:0046872|metal ion binding;GO:0070006|metalloaminopeptidase activity;	K01262	pepP; Xaa-Pro aminopeptidase [EC:3.4.11.9]
Glyma.01G180300.Wm82.a2.v1	193	218	196	288.727	279	490	366	0.548266	-0.867053	0.000220783	0.0117627	down	yes	Glyma.01G180300	protein_coding	chrChr01:51663946-51664685:-	gi|734411785|gb|KHN36171.1|	360	1e-40	hypothetical protein glysoja_003294 [Glycine soja]	gi|571504100|ref|XR_417801.1|	287	7e-148	PREDICTED: Glycine max uncharacterized LOC102664667 (LOC102664667), transcript variant X1, ncRNA	.	.	.	.	.	.	.	.	pfam09015	NgoMIV_restric	NgoMIV restriction enzyme. Members of this family are prokaryotic DNA restriction enzymes, exhibiting an alpha/beta structure, with a central region comprising a mixed six-stranded beta-sheet with alpha-helices on each side. A long 'arm' protrudes out of the core of the domain between strands beta2 and beta3 and is mainly involved in the tetramerization interface of the protein. These restriction…	.	.	.	.	.
Glyma.01G180800.Wm82.a2.v1	856	798	819	1231.34	972	2005	1986	0.51317	-0.962491	0.0001256	0.00793435	down	yes	Glyma.01G180800	protein_coding	chrChr01:51698840-51700678:-	gi|359806573|ref|NP_001241522.1|	1631	0	uncharacterized protein LOC100820458 [Glycine max]	gi|210142542|dbj|AK285420.1|	1199	0	Glycine max cDNA, clone: GMFL01-09-D18	P14226	560	0	Oxygen-evolving enhancer protein 1, chloroplastic	.	.	.	.	pfam01716	MSP	Manganese-stabilizing protein / photosystem II polypeptide. This family consists of the 33 KDa photosystem II polypeptide from the oxygen evolving complex (OEC) of plants and cyanobacteria. The protein is also known as the manganese-stabilizing protein as it is associated with the manganese complex of the OEC and may provide the ligands for the complex.	GO:0015979|photosynthesis;GO:0042549|photosystem II stabilization;	GO:0009535|chloroplast thylakoid membrane;GO:0019898|extrinsic component of membrane;GO:0016021|integral component of membrane;GO:0009654|photosystem II oxygen evolving complex;	GO:0005509|calcium ion binding;	.	.
Glyma.01G184500.Wm82.a2.v1	67	78	72	93.0434	130	125	90	0.645973	-0.630454	0.014925	0.18575	down	yes	Glyma.01G184500	protein_coding	chrChr01:51973213-51992394:+	gi|571435954|ref|XP_006573624.1|	8169	0	PREDICTED: uncharacterized protein LOC100787845 [Glycine max]	gi|571435953|ref|XM_006573561.1|	4702	0	PREDICTED: Glycine max uncharacterized LOC100787845 (LOC100787845), mRNA	.	.	.	.	.	.	.	.	pfam15094	DUF4556	Domain of unknown function (DUF4556). This family of proteins is functionally uncharacterized. This family of proteins is found in vertebrates. This family includes human protein C1orf127.	.	.	.	.	.
Glyma.01G185300.Wm82.a2.v1	633	788	768	961.243	918	1360	1348	0.618721	-0.692638	0.000111981	0.00716852	down	yes	Glyma.01G185300	protein_coding	chrChr01:52063744-52070632:-	gi|356496878|ref|XP_003517292.1|	1920	0	PREDICTED: methionine aminopeptidase 1D, chloroplastic/mitochondrial isoform X1 [Glycine max]	gi|571435980|ref|XM_003517244.2|	1560	0	PREDICTED: Glycine max methionine aminopeptidase 1D, chloroplastic/mitochondrial-like (LOC100789968), transcript variant X1, mRNA	Q9FV50	577	0	Methionine aminopeptidase 1D, chloroplastic/mitochondrial	Rv2861c	285	9e-90	COG0024	pfam00557	Peptidase_M24	Metallopeptidase family M24. This family contains metallopeptidases. It also contains non-peptidase homologues such as the N terminal domain of Spt16 which is a histone H3-H4 binding module.	GO:0031365|N-terminal protein amino acid modification;GO:0070084|protein initiator methionine removal;GO:0009737|response to abscisic acid;	GO:0009507|chloroplast;GO:0005739|mitochondrion;	GO:0046872|metal ion binding;GO:0070006|metalloaminopeptidase activity;	K01265	map; methionyl aminopeptidase [EC:3.4.11.18]
Glyma.01G186800.Wm82.a2.v1	696	735	655	880.071	857	1012	1367	0.666241	-0.585883	0.001387	0.0420071	down	yes	Glyma.01G186800	protein_coding	chrChr01:52208115-52209161:+	gi|734411848|gb|KHN36234.1|	570	9e-70	hypothetical protein glysoja_003357 [Glycine soja]	gi|210141083|dbj|AK245002.1|	726	0	Glycine max cDNA, clone: GMFL01-18-M17	Q9FHA6	132	1e-35	Protein RALF-like 34	.	.	.	.	pfam05498	RALF	Rapid ALkalinization Factor (RALF). RALF, a 5-kDa ubiquitous polypeptide in plants, arrests root growth and development.	GO:0019722|calcium-mediated signaling;GO:0007267|cell-cell signaling;	GO:0048046|apoplast;GO:0005622|intracellular;GO:0009506|plasmodesma;	GO:0005179|hormone activity;GO:0004871|signal transducer activity;	.	.
Glyma.01G189000.Wm82.a2.v1	763	796	760	1086.68	934	1849	1451	0.561953	-0.831478	0.000318824	0.0152297	down	yes	Glyma.01G189000	protein_coding	chrChr01:52414650-52416227:+	gi|356496925|ref|XP_003517315.1|	1576	0	PREDICTED: protein IRREGULAR XYLEM 15-like [Glycine max]	gi|116812713|gb|AC170860.16|	1578	0	Glycine max clone gmw1-57d24, complete sequence	Q9FH92	441	8e-151	Protein IRX15-LIKE	.	.	.	.	pfam04669	Polysacc_synt_4	Polysaccharide biosynthesis. This family of proteins plays a role in xylan biosynthesis in plant cell walls. Its precise role in xylan biosynthesis is unknown. Its function in other organisms is unknown.	GO:0009834|plant-type secondary cell wall biogenesis;GO:0045492|xylan biosynthetic process;	GO:0005794|Golgi apparatus;GO:0000139|Golgi membrane;GO:0016021|integral component of membrane;	.	.	.
Glyma.01G189700.Wm82.a2.v1	125	109	124	100.164	118	55	71	1.52038	0.604427	0.0478253	0.365776	up	yes	Glyma.01G189700	protein_coding	chrChr01:52466590-52468770:+	gi|356495490|ref|XP_003516610.1|	1689	0	PREDICTED: cyclin-D3-2-like [Glycine max]	gi|571436031|ref|XM_003516562.2|	1886	0	PREDICTED: Glycine max cyclin-D3-2-like (LOC100802683), mRNA	Q9FGQ7	295	1e-91	Cyclin-D3-2	YGR109c	50.8	7e-06	COG5024	pfam00134	Cyclin_N	Cyclin, N-terminal domain. Cyclins regulate cyclin dependent kinases (CDKs). Human cyclin-O is a Uracil-DNA glycosylase that is related to other cyclins. Cyclins contain two domains of similar all-alpha fold, of which this family corresponds with the N-terminal domain.	GO:0007049|cell cycle;GO:0051301|cell division;GO:0048316|seed development;	GO:0005634|nucleus;	.	K14505	CYCD3; cyclin D3, plant
Glyma.01G191600.Wm82.a2.v1	188	215	227	271.915	263	366	386	0.637224	-0.650127	0.000927362	0.0320714	down	yes	Glyma.01G191600	protein_coding	chrChr01:52614477-52617676:-	gi|356496955|ref|XP_003517330.1|	1478	0	PREDICTED: uncharacterized protein LOC100811371 [Glycine max]	gi|571436046|ref|XM_003517282.2|	1584	0	PREDICTED: Glycine max uncharacterized LOC100811371 (LOC100811371), mRNA	P51273	132	2e-34	Uncharacterized protein ycf36	.	.	.	.	pfam06799	DUF1230	Protein of unknown function (DUF1230). This family consists of several hypothetical plant and photosynthetic bacterial proteins of around 160 residues in length. The function of this family is unknown although looking at the species distribution the protein may play a part in photosynthesis.	.	GO:0009507|chloroplast;	.	.	.
Glyma.01G195000.Wm82.a2.v1	412	430	465	342.936	373	185	197	1.78689	0.837449	0.000989818	0.033123	up	yes	Glyma.01G195000	protein_coding	chrChr01:52920865-52924028:+	gi|356497003|ref|XP_003517354.1|	2448	0	PREDICTED: galactomannan galactosyltransferase 1-like [Glycine max]	gi|571436103|ref|XM_003517306.2|	1649	0	PREDICTED: Glycine max galactomannan galactosyltransferase 1-like (LOC100778769), mRNA	Q564G7	605	0	Galactomannan galactosyltransferase 1	.	.	.	.	pfam05637	Glyco_transf_34	galactosyl transferase GMA12/MNN10 family. This family contains a number of glycosyltransferase enzymes that contain a DXD motif. This family includes a number of C. elegans homologues where the DXD is replaced by DXH. Some members of this family are included in glycosyltransferase family 34.	GO:0071555|cell wall organization;	GO:0000139|Golgi membrane;GO:0016021|integral component of membrane;	GO:0016757|transferase activity, transferring glycosyl groups;	.	.
Glyma.01G198100.Wm82.a2.v1	60	66	67	47.4833	42	26	24	2.16062	1.11145	0.00119292	0.0377177	up	yes	Glyma.01G198100	protein_coding	chrChr01:53209161-53212088:-	gi|571436161|ref|XP_006573686.1|	1520	0	PREDICTED: transcription factor bHLH25-like isoform X1 [Glycine max]	gi|571436160|ref|XM_006573623.1|	1203	0	PREDICTED: Glycine max transcription factor bHLH25-like (LOC100816551), transcript variant X1, mRNA	Q9T072	154	2e-40	Transcription factor bHLH25	.	.	.	.	pfam00010	HLH	Helix-loop-helix DNA-binding domain.	GO:0006355|regulation of transcription, DNA-templated;GO:0006351|transcription, DNA-templated;	GO:0005634|nucleus;	GO:0003677|DNA binding;GO:0003700|transcription factor activity, sequence-specific DNA binding;	.	.
Glyma.01G199700.Wm82.a2.v1	148	115	128	191.991	170	288	310	0.526379	-0.925827	0.000617641	0.0243238	down	yes	Glyma.01G199700	protein_coding	chrChr01:53347895-53349718:+	gi|351721381|ref|NP_001238231.1|	1065	1e-144	uncharacterized protein LOC100306654 [Glycine max]	gi|351721380|ref|NM_001251302.1|	766	0	Glycine max uncharacterized LOC100306654 (LOC100306654), mRNA	Q39732	211	7e-65	Glycine cleavage system H protein, mitochondrial	SPBP19A11.01	138	8e-39	COG0509	pfam01597	GCV_H	Glycine cleavage H-protein. This is a family of glycine cleavage H-proteins, part of the glycine cleavage multienzyme complex (GCV) found in bacteria and the mitochondria of eukaryotes. GCV catalyses the catabolism of glycine in eukaryotes. A lipoyl group is attached to a completely conserved lysine residue. The H protein shuttles the methylamine group of glycine from the P protein to the T prote…	GO:0019464|glycine decarboxylation via glycine cleavage system;	GO:0005960|glycine cleavage complex;GO:0005739|mitochondrion;	.	.	.
Glyma.01G200500.Wm82.a2.v1	192	193	221	256.448	324	243	382	0.659594	-0.600349	0.00206508	0.0543096	down	yes	Glyma.01G200500	protein_coding	chrChr01:53404235-53409242:-	gi|734424397|gb|KHN42625.1|	2362	0	Type I inositol-1,4,5-trisphosphate 5-phosphatase 2 [Glycine soja]	gi|571436198|ref|XR_412952.1|	1419	0	PREDICTED: Glycine max type I inositol 1,4,5-trisphosphate 5-phosphatase 2-like (LOC100778585), misc_RNA	Q9FUR2	212	1e-57	Type I inositol polyphosphate 5-phosphatase 2	YNL106c_2	162	2e-41	COG5411	pfam03372	Exo_endo_phos	Endonuclease/Exonuclease/phosphatase family. This large family of proteins includes magnesium dependent endonucleases and a large number of phosphatases involved in intracellular signalling. This family includes: AP endonuclease proteins EC:4.2.99.18, DNase I proteins EC:3.1.21.1, Synaptojanin an inositol-1,4,5-trisphosphate phosphatase EC:3.1.3.56, Sphingomyelinase EC:3.1.4.12 and Nocturnin.	GO:0009738|abscisic acid-activated signaling pathway;GO:0046855|inositol phosphate dephosphorylation;GO:0032957|inositol trisphosphate metabolic process;GO:0046856|phosphatidylinositol dephosphorylation;GO:0009737|response to abscisic acid;GO:0009845|seed germination;GO:0090351|seedling development;	.	GO:0052659|inositol-1,3,4,5-tetrakisphosphate 5-phosphatase activity;GO:0052658|inositol-1,4,5-trisphosphate 5-phosphatase activity;GO:0004445|inositol-polyphosphate 5-phosphatase activity;GO:0034485|phosphatidylinositol-3,4,5-trisphosphate 5-phosphatase activity;GO:0004439|phosphatidylinositol-4,5-bisphosphate 5-phosphatase activity;	.	.
Glyma.01G200800.Wm82.a2.v1	1362	1387	1404	1856.11	1913	2630	2516	0.605342	-0.724178	2.56e-06	0.000466359	down	yes	Glyma.01G200800	protein_coding	chrChr01:53438675-53445283:-	gi|571436201|ref|XP_006573692.1|	2880	0	PREDICTED: two-component response regulator-like APRR2-like isoform X1 [Glycine max]	gi|571436200|ref|XM_006573629.1|	2826	0	PREDICTED: Glycine max two-component response regulator-like APRR2-like (LOC100779121), transcript variant X1, mRNA	Q6LA43	401	3e-127	Two-component response regulator-like APRR2	.	.	.	.	pfam00072	Response_reg	Response regulator receiver domain. This domain receives the signal from the sensor partner in bacterial two-component systems. It is usually found N-terminal to a DNA binding effector domain.	GO:0000160|phosphorelay signal transduction system;GO:0006351|transcription, DNA-templated;	GO:0005634|nucleus;	GO:0003677|DNA binding;GO:0003700|transcription factor activity, sequence-specific DNA binding;	.	.
Glyma.01G206600.Wm82.a2.v1	42	37	78	35.7606	19	10	30	2.73868	1.45348	0.00268476	0.065335	up	yes	Glyma.01G206600	protein_coding	chrChr01:53876805-53878322:-	gi|571487156|ref|XP_003538752.2|	1084	7e-143	PREDICTED: ethylene-responsive transcription factor 1A-like [Glycine max]	gi|571436270|ref|XR_136256.2|	1296	0	PREDICTED: Glycine max ethylene-responsive transcription factor 1A-like (LOC100807643), misc_RNA	O80337	215	6e-64	Ethylene-responsive transcription factor 1A	.	.	.	.	pfam00847	AP2	AP2 domain. This 60 amino acid residue domain can bind to DNA and is found in transcription factor proteins.	GO:0051301|cell division;GO:0006952|defense response;GO:0009873|ethylene-activated signaling pathway;GO:0010200|response to chitin;GO:0006351|transcription, DNA-templated;GO:0001944|vasculature development;	GO:0005634|nucleus;	GO:0003677|DNA binding;GO:0003700|transcription factor activity, sequence-specific DNA binding;	K09286	EREBP; EREBP-like factor
Glyma.01G207100.Wm82.a2.v1	17	25	25	16.2461	11	8	12	2.21861	1.14965	0.0297855	0.283512	up	yes	Glyma.01G207100	protein_coding	chrChr01:53907445-53909543:+	gi|356495587|ref|XP_003516656.1|	1215	1e-161	PREDICTED: uncharacterized protein LOC100790327 [Glycine max]	gi|571436272|ref|XM_003516608.2|	1740	0	PREDICTED: Glycine max uncharacterized LOC100790327 (LOC100790327), mRNA	.	.	.	.	.	.	.	.	pfam13947	GUB_WAK_bind	Wall-associated receptor kinase galacturonan-binding. This cysteine-rich GUB_WAK_bind domain is the extracellular part of this serine/threonine kinase that binds to the cell-wall pectins.	.	.	.	.	.
Glyma.01G208200.Wm82.a2.v1	261	265	252	333.602	312	338	593	0.64836	-0.625133	0.0103936	0.150802	down	yes	Glyma.01G208200	protein_coding	chrChr01:53995308-53998115:-	gi|356497129|ref|XP_003517415.1|	1055	1e-139	PREDICTED: probable aquaporin TIP-type RB7-5A [Glycine max]	gi|571436288|ref|XM_003517367.2|	1009	0	PREDICTED: Glycine max uncharacterized LOC100527338 (LOC100527338), mRNA	P21653	318	7e-105	Probable aquaporin TIP-type RB7-5A	mll6943	69.7	1e-12	COG0580	pfam00230	MIP	Major intrinsic protein. MIP (Major Intrinsic Protein) family proteins exhibit essentially two distinct types of channel properties: (1) specific water transport by the aquaporins, and (2) small neutral solutes transport, such as glycerol by the glycerol facilitators.	.	GO:0016021|integral component of membrane;GO:0005774|vacuolar membrane;	GO:0005215|transporter activity;	.	.
Glyma.01G209700.Wm82.a2.v1	80	110	109	73.427	67	43	33	2.14312	1.09971	0.000590978	0.0236958	up	yes	Glyma.01G209700	protein_coding	chrChr01:54126055-54127290:-	gi|734424472|gb|KHN42700.1|	404	8e-45	hypothetical protein glysoja_018943 [Glycine soja]	gi|255647340|gb|BT098949.1|	875	0	Soybean clone JCVI-FLGm-13E14 unknown mRNA	.	.	.	.	.	.	.	.	pfam06306	CgtA	Beta-1,4-N-acetylgalactosaminyltransferase (CgtA). This family consists of several beta-1,4-N-acetylgalactosaminyltransferase proteins from Campylobacter jejuni.	.	.	.	.	.
Glyma.01G212700.Wm82.a2.v1	15	8	16	23.7989	24	40	41	0.382988	-1.38463	0.00567494	0.103635	down	yes	Glyma.01G212700	protein_coding	chrChr01:54401051-54403619:+	gi|356497177|ref|XP_003517439.1|	673	5e-85	PREDICTED: protein cornichon homolog 4 isoform X1 [Glycine max]	gi|571436376|ref|XM_006573678.1|	1013	0	PREDICTED: Glycine max protein cornichon homolog 4-like (LOC100780362), transcript variant X2, mRNA	Q84W04	194	1e-59	Protein cornichon homolog 4	.	.	.	.	pfam03311	Cornichon	Cornichon protein.	GO:0006810|transport;	GO:0016021|integral component of membrane;	.	.	.
Glyma.01G213700.Wm82.a2.v1	13	24	17	26.6319	33	31	44	0.513535	-0.961466	0.0269027	0.266376	down	yes	Glyma.01G213700	protein_coding	chrChr01:54486994-54489957:-	gi|356497187|ref|XP_003517444.1|	2594	0	PREDICTED: probable aminotransferase ACS10-like [Glycine max]	gi|571436394|ref|XM_003517396.2|	2321	0	PREDICTED: Glycine max probable aminotransferase ACS10-like (LOC100783063), mRNA	Q9LQ10	548	0	Probable aminotransferase ACS10	aq_1969	119	1e-27	COG0436	pfam00155	Aminotran_1_2	Aminotransferase class I and II.	GO:0009058|biosynthetic process;	.	GO:0030170|pyridoxal phosphate binding;GO:0008483|transaminase activity;	K14270	ACS10_12; aminotransferase
Glyma.01G214200.Wm82.a2.v1	7893	8198	8075	10259.4	10093	16808	10709	0.658262	-0.603265	0.00292279	0.0692741	down	yes	Glyma.01G214200	protein_coding	chrChr01:54530535-54532622:-	gi|358248024|ref|NP_001239794.1|	1854	0	anthocyanidin synthase [Glycine max]	gi|38679410|gb|AY382830.1|	1275	0	Glycine max anthocyanidin synthase 3 (ANS3) mRNA, complete cds	P51091	580	0	Leucoanthocyanidin dioxygenase	PA4191	103	7e-24	COG3491	pfam14226	DIOX_N	non-haem dioxygenase in morphine synthesis N-terminal. This is the highly conserved N-terminal region of proteins with 2-oxoglutarate/Fe(II)-dependent dioxygenase activity.	GO:0009718|anthocyanin-containing compound biosynthetic process;	.	GO:0031418|L-ascorbic acid binding;GO:0050589|leucocyanidin oxygenase activity;GO:0046872|metal ion binding;	.	.
Glyma.01G220500.Wm82.a2.v1	3	5	5	8.53666	14	12	13	0.341719	-1.54912	0.034095	NA	down	yes	Glyma.01G220500	protein_coding	chrChr01:54969086-54969580:+	.	.	.	.	gi|571461324|ref|XM_006581898.1|	227	1e-114	PREDICTED: Glycine max signal peptide peptidase-like 2-like (LOC100807599), transcript variant X4, mRNA	.	.	.	.	.	.	.	.	pfam14723	SSFA2_C	Sperm-specific antigen 2 C-terminus. This family includes the C-terminus of the actin-interacting protein sperm-specific antigen 2.	.	.	.	.	.
Glyma.01G221900.Wm82.a2.v1	8	10	10	15.7058	16	29	22	0.427642	-1.22552	0.0287315	0.277317	down	yes	Glyma.01G221900	protein_coding	chrChr01:55091318-55092471:+	gi|351726540|ref|NP_001237130.1|	400	5e-45	uncharacterized protein LOC100306586 [Glycine max]	gi|351726539|ref|NM_001250201.1|	614	0	Glycine max uncharacterized LOC100306586 (LOC100306586), mRNA	Q8LGD1	66.2	4e-12	Protein SPIRAL1-like 5	.	.	.	.	pfam04547	Anoctamin	Calcium-activated chloride channel. The family carries eight putative transmembrane domains, and, although it has no similarity to other known channel proteins, it is clearly a calcium-activated ionic channel. It is expressed in various secretory epithelia, the retina and sensory neurons, and mediates receptor-activated chloride currents in diverse physiological processes.	.	GO:0005874|microtubule;	.	K18635	SPR1; protein SPIRAL1 and related proteins
Glyma.01G222000.Wm82.a2.v1	35	33	39	26.469	26	10	16	2.12817	1.08961	0.0184985	0.211527	up	yes	Glyma.01G222000	protein_coding	chrChr01:55096892-55100326:-	gi|359807339|ref|NP_001241378.1|	1929	0	uncharacterized protein LOC100803024 [Glycine max]	gi|403043794|ref|NM_001254449.2|	1421	0	Glycine max mitogen-activated protein kinase 4-like (LOC100803024), mRNA	Q39024	619	0	Mitogen-activated protein kinase 4	.	.	.	.	pfam00069	Pkinase	Protein kinase domain.	GO:0043622|cortical microtubule organization;GO:0000911|cytokinesis by cell plate formation;GO:0006972|hyperosmotic response;GO:0042539|hypotonic salinity response;GO:0009861|jasmonic acid and ethylene-dependent systemic resistance;GO:0009868|jasmonic acid and ethylene-dependent systemic resistance, jasmonic acid mediated signaling pathway;GO:0007112|male meiosis cytokinesis;GO:0016310|phosphoryl…	GO:0009504|cell plate;GO:0005737|cytoplasm;GO:0005829|cytosol;GO:0005874|microtubule;GO:0005634|nucleus;	GO:0005524|ATP binding;GO:0016301|kinase activity;GO:0004707|MAP kinase activity;GO:0004672|protein kinase activity;	.	.
Glyma.01G224900.Wm82.a2.v1	116	107	105	167.639	221	232	233	0.493429	-1.01908	9.68e-08	3.33e-05	down	yes	Glyma.01G224900	protein_coding	chrChr01:55354540-55358846:-	gi|359807185|ref|NP_001240853.1|	353	1e-37	transcription factor CPC-like [Glycine max]	gi|571433398|ref|XM_006572826.1|	888	0	PREDICTED: Glycine max transcription factor CPC-like (LOC100814431), transcript variant X1, mRNA	O22059	89.4	4e-20	Transcription factor CPC	.	.	.	.	pfam00249	Myb_DNA-binding	Myb-like DNA-binding domain. This family contains the DNA binding domains from Myb proteins, as well as the SANT domain family.	GO:0007275|multicellular organismal development;GO:0006355|regulation of transcription, DNA-templated;GO:0006351|transcription, DNA-templated;GO:0010091|trichome branching;	GO:0005634|nucleus;	GO:0003677|DNA binding;GO:0003700|transcription factor activity, sequence-specific DNA binding;	K09422	MYBP; myb proto-oncogene protein, plant
Glyma.01G226600.Wm82.a2.v1	95	85	132	84.5833	96	61	40	1.62557	0.700948	0.0451221	0.355545	up	yes	Glyma.01G226600	protein_coding	chrChr01:55497641-55500565:+	gi|356497333|ref|XP_003517515.1|	2308	0	PREDICTED: scarecrow-like protein 3-like [Glycine max]	gi|571436603|ref|XM_003517467.2|	2551	0	PREDICTED: Glycine max scarecrow-like protein 3-like (LOC100775380), mRNA	Q9LPR8	559	0	Scarecrow-like protein 3	.	.	.	.	pfam03514	GRAS	GRAS domain family. Proteins in the GRAS (GAI, RGA, SCR) family are known as major players in gibberellin (GA) signaling, which regulates various aspects of plant growth and development. Mutation of the SCARECROW (SCR) gene results in a radial pattern defect, loss of a ground tissue layer, in the root. The PAT1 protein is involved in phytochrome A signal transduction. A sequence, structure and ev…	GO:0006355|regulation of transcription, DNA-templated;GO:0009739|response to gibberellin;GO:0006351|transcription, DNA-templated;	GO:0005634|nucleus;	GO:0043565|sequence-specific DNA binding;GO:0003700|transcription factor activity, sequence-specific DNA binding;GO:0000989|transcription factor activity, transcription factor binding;	.	.
Glyma.01G228700.Wm82.a2.v1	14019	15819	14966	9285.6	2739	3933	3989	4.31977	2.11096	3.52e-39	2.73e-35	up	yes	Glyma.01G228700	protein_coding	chrChr01:55659010-55660950:+	gi|356497361|ref|XP_003517529.1|	2095	0	PREDICTED: chalcone synthase 7 [Glycine max]	gi|571436642|ref|XM_003517481.2|	1443	0	PREDICTED: Glycine max chalcone synthase 7-like (CHS7), mRNA	P30081	811	0	Chalcone synthase 7	Rv1372	142	2e-36	COG3424	pfam00195	Chal_sti_synt_N	Chalcone and stilbene synthases, N-terminal domain. The C-terminal domain of Chalcone synthase is reported to be structurally similar to domains in thiolase and beta-ketoacyl synthase. The differences in activity are accounted for by differences in this N-terminal domain.	GO:0009813|flavonoid biosynthetic process;	.	GO:0016210|naringenin-chalcone synthase activity;	K00660	CHS; chalcone synthase [EC:2.3.1.74]
Glyma.01G233100.Wm82.a2.v1	18	12	16	26.2265	39	32	42	0.421617	-1.24599	0.00398001	0.0837572	down	yes	Glyma.01G233100	protein_coding	chrChr01:55944331-55948011:+	gi|571436725|ref|XP_003516749.2|	1539	0	PREDICTED: uncharacterized protein LOC100805144 [Glycine max]	gi|571436724|ref|XM_003516701.2|	1099	0	PREDICTED: Glycine max uncharacterized LOC100805144 (LOC100805144), mRNA	.	.	.	.	.	.	.	.	pfam00069	Pkinase	Protein kinase domain.	.	.	.	.	.
Glyma.01G238000.Wm82.a2.v1	188	152	139	204.781	155	251	350	0.658272	-0.603245	0.0441919	0.351921	down	yes	Glyma.01G238000	protein_coding	chrChr01:56259741-56260558:+	gi|351725193|ref|NP_001236060.1|	688	2e-88	uncharacterized protein LOC100500300 [Glycine max]	gi|402746570|ref|NM_001249131.2|	667	0	Glycine max uncharacterized LOC100500300 (LOC100500300), mRNA	Q9ZQG8	94.7	4e-22	Ferredoxin-3, chloroplastic	alr0784	92.4	2e-22	COG0633	pfam00111	Fer2	2Fe-2S iron-sulfur cluster binding domain.	GO:0022900|electron transport chain;	GO:0009507|chloroplast;GO:0009536|plastid;	GO:0051537|2 iron, 2 sulfur cluster binding;GO:0009055|electron carrier activity;GO:0071949|FAD binding;GO:0046872|metal ion binding;GO:0016491|oxidoreductase activity;	K02639	petF; ferredoxin
Glyma.01G238500.Wm82.a2.v1	25	35	26	40.57	39	68	52	0.55397	-0.852121	0.0258185	0.259983	down	yes	Glyma.01G238500	protein_coding	chrChr01:56288820-56291432:-	gi|734398140|gb|KHN30471.1|	317	1e-32	hypothetical protein glysoja_033209 [Glycine soja]	gi|593788195|ref|XM_007157075.1|	281	4e-144	Phaseolus vulgaris hypothetical protein (PHAVU_002G045900g) mRNA, complete cds	.	.	.	.	.	.	.	.	pfam05158	RNA_pol_Rpc34	RNA polymerase Rpc34 subunit. Subunit specific to RNA Pol III, the tRNA specific polymerase. The C34 subunit of yeast RNA Pol III is part of a subcomplex of three subunits which have no counterpart in the other two nuclear RNA polymerases. This subunit interacts with TFIIIB70 and is therefore participates in Pol III recruitment.	.	.	.	.	.
Glyma.01G240100.Wm82.a2.v1	94	83	119	72.0138	88	22	27	2.23476	1.16012	0.0137728	0.178614	up	yes	Glyma.01G240100	protein_coding	chrChr01:56405423-56412746:-	gi|356497482|ref|XP_003517589.1|	3785	0	PREDICTED: homeobox-leucine zipper protein MERISTEM L1-like isoform X1 [Glycine max]	gi|571436836|ref|XM_003517541.2|	3369	0	PREDICTED: Glycine max homeobox-leucine zipper protein MERISTEM L1-like (LOC100815499), transcript variant X1, mRNA	Q8RWU4	64.3	6e-09	Homeobox-leucine zipper protein MERISTEM L1	.	.	.	.	pfam01852	START	START domain.	GO:0048825|cotyledon development;GO:0090627|plant epidermal cell differentiation;GO:0009845|seed germination;GO:0006351|transcription, DNA-templated;	GO:0005634|nucleus;	GO:0003677|DNA binding;GO:0008289|lipid binding;GO:0043565|sequence-specific DNA binding;GO:0003700|transcription factor activity, sequence-specific DNA binding;	.	.
Glyma.01G243400.Wm82.a2.v1	711	851	639	1198.43	953	2256	1824	0.448615	-1.15645	2.55e-05	0.00253652	down	yes	Glyma.01G243400	protein_coding	chrChr01:56632794-56634546:+	gi|356497506|ref|XP_003517601.1|	154	2e-09	PREDICTED: leucine-rich repeat extensin-like protein 3-like [Glycine max]	gi|571436878|ref|XM_003517553.2|	990	0	PREDICTED: Glycine max leucine-rich repeat extensin-like protein 3-like (LOC100776105), mRNA	.	.	.	.	.	.	.	.	pfam10318	7TM_GPCR_Srh	Serpentine type 7TM GPCR chemoreceptor Srh. Chemoreception is mediated in Caenorhabditis elegans by members of the seven-transmembrane G-protein-coupled receptor class (7TM GPCRs) of proteins which are of the serpentine type. Srh is part of the Str superfamily of chemoreceptors. Chemoperception is one of the central senses of soil nematodes like C. elegans which are otherwise 'blind' and 'deaf'.	.	.	.	.	.
Glyma.02G001100.Wm82.a2.v1	771	907	834	693.832	563	489	611	1.55681	0.63859	5.64e-07	0.00013757	up	yes	Glyma.02G001100	protein_coding	chrChr02:132932-134901:-	gi|356500043|ref|XP_003518844.1|	2444	0	PREDICTED: benzyl alcohol O-benzoyltransferase [Glycine max]	gi|571438154|ref|XM_003518796.2|	1804	0	PREDICTED: Glycine max benzyl alcohol O-benzoyltransferase-like (LOC100797017), mRNA	Q8GT20	722	0	Benzyl alcohol O-benzoyltransferase	.	.	.	.	pfam02458	Transferase	Transferase family. This family includes a number of transferase enzymes. These include anthranilate N-hydroxycinnamoyl/benzoyltransferase that catalyses the first committed reaction of phytoalexin biosynthesis. Deacetylvindoline 4-O-acetyltransferase EC:2.3.1.107 catalyses the last step in vindoline biosynthesis is also a member of this family. The motif HXXXD is probably part of the active site…	.	.	GO:0016747|transferase activity, transferring acyl groups other than amino-acyl groups;	.	.
Glyma.02G001400.Wm82.a2.v1	33	34	38	56.3082	51	106	78	0.45742	-1.12841	0.00198085	0.0529493	down	yes	Glyma.02G001400	protein_coding	chrChr02:156643-162087:+	gi|571438160|ref|XP_006574498.1|	5312	0	PREDICTED: U-box domain-containing protein 44-like isoform X2 [Glycine max]	gi|571438159|ref|XM_006574435.1|	3512	0	PREDICTED: Glycine max U-box domain-containing protein 44-like (LOC100816935), transcript variant X2, mRNA	Q9SFX2	147	1e-34	U-box domain-containing protein 43	.	.	.	.	pfam04564	U-box	U-box domain. This domain is related to the Ring finger pfam00097 but lacks the zinc binding residues.	.	GO:0005886|plasma membrane;	GO:0016874|ligase activity;GO:0004842|ubiquitin-protein transferase activity;	.	.
Glyma.02G001500.Wm82.a2.v1	9	10	8	5.388	2	3	0	5.53206	2.46782	0.0205739	NA	up	yes	Glyma.02G001500	protein_coding	chrChr02:175310-178604:+	gi|356500378|ref|XP_003519009.1|	2801	0	PREDICTED: 3-ketoacyl-CoA synthase 11-like [Glycine max]	gi|571438161|ref|XM_003518961.2|	2017	0	PREDICTED: Glycine max 3-ketoacyl-CoA synthase 11-like (LOC100797395), mRNA	O48780	825	0	3-ketoacyl-CoA synthase 11	DRA0326	81.3	2e-15	COG3424	pfam08392	FAE1_CUT1_RppA	FAE1/Type III polyketide synthase-like protein. The members of this family are described as 3-ketoacyl-CoA synthases, type III polyketide synthases, fatty acid elongases and fatty acid condensing enzymes, and are found in both prokaryotic and eukaryotic (mainly plant) species. The region featured in this family contains the active site residues, as well as motifs involved in substrate binding.	GO:0006633|fatty acid biosynthetic process;GO:0009409|response to cold;GO:0009416|response to light stimulus;	GO:0016021|integral component of membrane;	.	K15397	KCS; 3-ketoacyl-CoA synthase [EC:2.3.1.199]
Glyma.02G004600.Wm82.a2.v1	179	190	201	250.928	213	419	311	0.618804	-0.692444	0.00695971	0.117889	down	yes	Glyma.02G004600	protein_coding	chrChr02:503799-505923:-	gi|571438062|ref|XP_006574456.1|	1868	0	PREDICTED: uncharacterized protein LOC100810189 isoform X1 [Glycine max]	gi|363807955|ref|NM_001255782.1|	1402	0	Glycine max uncharacterized LOC100810189 (LOC100810189), mRNA	Q8L4D8	71.6	5e-12	Protein IQ-DOMAIN 31	.	.	.	.	pfam13178	DUF4005	Protein of unknown function (DUF4005). This is a C-terminal region of plant IQ-containing putative calmodulin-binding proteins.	.	GO:0005829|cytosol;GO:0005875|microtubule associated complex;GO:0005886|plasma membrane;	.	.	.
Glyma.02G005600.Wm82.a2.v1	4	6	10	3.79435	0	0	3	6.84731	2.77554	0.047499	NA	up	yes	Glyma.02G005600	protein_coding	chrChr02:604825-607323:-	gi|356498363|ref|XP_003518022.1|	1420	0	PREDICTED: myb-related protein Myb4-like [Glycine max]	gi|571438206|ref|XM_003517974.2|	1445	0	PREDICTED: Glycine max myb-related protein Myb4-like (LOC100794205), mRNA	Q7XBH4	237	2e-72	Myb-related protein Myb4	ECU11g1690	105	8e-25	COG5147	pfam00249	Myb_DNA-binding	Myb-like DNA-binding domain. This family contains the DNA binding domains from Myb proteins, as well as the SANT domain family.	GO:0006355|regulation of transcription, DNA-templated;GO:0006351|transcription, DNA-templated;	GO:0005634|nucleus;	GO:0003677|DNA binding;	K09422	MYBP; myb proto-oncogene protein, plant
Glyma.02G006800.Wm82.a2.v1	95	121	130	163.442	147	296	198	0.549971	-0.862572	0.00266147	0.0649196	down	yes	Glyma.02G006800	protein_coding	chrChr02:713900-716175:-	gi|356501821|ref|XP_003519722.1|	2077	0	PREDICTED: transcription factor MYB86-like [Glycine max]	gi|571438220|ref|XM_003519674.2|	1675	0	PREDICTED: Glycine max transcription factor MYB86-like (LOC100782199), mRNA	Q8LPH6	256	8e-77	Transcription factor MYB86	ECU11g1690	115	6e-28	COG5147	pfam00249	Myb_DNA-binding	Myb-like DNA-binding domain. This family contains the DNA binding domains from Myb proteins, as well as the SANT domain family.	GO:0006355|regulation of transcription, DNA-templated;GO:0006351|transcription, DNA-templated;	GO:0005634|nucleus;	GO:0003677|DNA binding;	K09422	MYBP; myb proto-oncogene protein, plant
Glyma.02G009500.Wm82.a2.v1	205	162	159	120.028	117	21	52	2.89858	1.53535	0.000796344	0.0291039	up	yes	Glyma.02G009500	protein_coding	chrChr02:932321-933067:+	gi|351723047|ref|NP_001237265.1|	377	3e-42	uncharacterized protein LOC100306595 [Glycine max]	gi|210143931|dbj|AK286713.1|	654	0	Glycine max cDNA, clone: GMFL01-35-A05	.	.	.	.	.	.	.	.	pfam13853	7tm_4	Olfactory receptor. The members of this family are transmembrane olfactory receptors.	.	.	.	.	.
Glyma.02G010100.Wm82.a2.v1	50	62	67	44.7994	38	21	32	2.02448	1.01755	0.00323789	0.0736224	up	yes	Glyma.02G010100	protein_coding	chrChr02:960154-964560:-	gi|356499745|ref|XP_003518697.1|	1872	0	PREDICTED: gibberellin 2-beta-dioxygenase 2-like [Glycine max]	gi|571438266|ref|XM_003518649.2|	1468	0	PREDICTED: Glycine max gibberellin 2-beta-dioxygenase 2-like (LOC100809097), mRNA	Q9XHM5	558	0	Gibberellin 2-beta-dioxygenase 2	PA0147	90.1	5e-19	COG3491	pfam03171	2OG-FeII_Oxy	2OG-Fe(II) oxygenase superfamily. This family contains members of the 2-oxoglutarate (2OG) and Fe(II)-dependent oxygenase superfamily. This family includes the C-terminal of prolyl 4-hydroxylase alpha subunit. The holoenzyme has the activity EC:1.14.11.2 catalyzing the reaction: Procollagen L-proline + 2-oxoglutarate + O2 <=> procollagen trans- 4-hydroxy-L-proline + succinate + CO2. The full enzy…	GO:0009686|gibberellin biosynthetic process;	.	GO:0045543|gibberellin 2-beta-dioxygenase activity;GO:0046872|metal ion binding;	.	.
Glyma.02G010900.Wm82.a2.v1	86	94	82	72.3007	58	40	75	1.5681	0.649016	0.0283683	0.275418	up	yes	Glyma.02G010900	protein_coding	chrChr02:1024235-1026549:-	gi|734338009|gb|KHN08624.1|	1383	0	Putative WRKY transcription factor 23 [Glycine soja]	gi|403043873|ref|NM_001255065.2|	1259	0	Glycine max probable WRKY transcription factor 23-like (LOC100784158), mRNA	O22900	192	3e-54	Probable WRKY transcription factor 23	.	.	.	.	pfam03106	WRKY	WRKY DNA -binding domain.	GO:0009733|response to auxin;GO:0009624|response to nematode;GO:0006351|transcription, DNA-templated;	GO:0005634|nucleus;	GO:0043565|sequence-specific DNA binding;GO:0003700|transcription factor activity, sequence-specific DNA binding;	.	.
Glyma.02G011900.Wm82.a2.v1	43	53	37	59.9201	66	99	63	0.598603	-0.740328	0.0274927	0.269904	down	yes	Glyma.02G011900	protein_coding	chrChr02:1090795-1092208:+	gi|571438287|ref|XP_003519744.2|	1269	4e-171	PREDICTED: uncharacterized protein LOC100794387 [Glycine max]	gi|571438286|ref|XM_003519696.2|	1083	0	PREDICTED: Glycine max uncharacterized LOC100794387 (LOC100794387), mRNA	.	.	.	.	.	.	.	.	pfam09372	PRANC	PRANC domain. This presumed domain is found at the C-terminus of a variety of Pox virus proteins. The PRANC (Pox proteins Repeats of ANkyrin - C terminal) domain is also found on its own in some proteins. The function of this domain is unknown, but it appears to be related to the F-box domain and may play a similar role.	.	.	.	.	.
Glyma.02G013400.Wm82.a2.v1	231	298	255	209.584	170	176	129	1.693	0.759579	0.000177159	0.0100246	up	yes	Glyma.02G013400	protein_coding	chrChr02:1213614-1217771:+	gi|734398791|gb|KHN30647.1|	728	2e-87	Putative beta-D-xylosidase 2 [Glycine soja]	gi|571481174|ref|XR_136880.2|	467	0	PREDICTED: Glycine max uncharacterized LOC100780225 (LOC100780225), misc_RNA	.	.	.	.	.	.	.	.	pfam04276	DUF443	Protein of unknown function (DUF443). Family of uncharacterized proteins.	.	.	.	.	.
Glyma.02G015500.Wm82.a2.v1	648	705	707	1171.76	1544	1421	2098	0.420092	-1.25122	1.08e-15	1.43e-12	down	yes	Glyma.02G015500	protein_coding	chrChr02:1385007-1391937:+	gi|571438329|ref|XP_006574541.1|	5123	0	PREDICTED: kinesin-4-like [Glycine max]	gi|571438328|ref|XM_006574478.1|	3775	0	PREDICTED: Glycine max kinesin-4-like (LOC100801279), mRNA	O81635	989	0	Kinesin-like protein KIN-14G	SPAC664.10	274	2e-76	COG5059	pfam00225	Kinesin	Kinesin motor domain.	GO:0007018|microtubule-based movement;	GO:0005737|cytoplasm;GO:0005871|kinesin complex;GO:0005874|microtubule;	GO:0005524|ATP binding;GO:0016887|ATPase activity;GO:0008017|microtubule binding;GO:0003777|microtubule motor activity;	K10406	KIFC2_3; kinesin family member C2/C3
Glyma.02G019300.Wm82.a2.v1	574	783	740	912.328	868	1286	1271	0.626529	-0.674547	0.000285011	0.0140546	down	yes	Glyma.02G019300	protein_coding	chrChr02:1715837-1723736:+	gi|356501908|ref|XP_003519765.1|	2413	0	PREDICTED: pre-mRNA-splicing factor CEF1-like isoform X1 [Glycine max]	gi|571438365|ref|XM_006574486.1|	2942	0	PREDICTED: Glycine max pre-mRNA-splicing factor CEF1-like (LOC100807667), transcript variant X2, mRNA	P10244	114	7e-25	Myb-related protein B	ECU11g1690	88.6	3e-18	COG5147	pfam13921	Myb_DNA-bind_6	Myb-like DNA-binding domain. This family contains the DNA binding domains from Myb proteins, as well as the SANT domain family.	GO:0030154|cell differentiation;GO:0090307|mitotic spindle assembly;GO:0045944|positive regulation of transcription from RNA polymerase II promoter;GO:0051726|regulation of cell cycle;	GO:0031523|Myb complex;GO:0005654|nucleoplasm;	GO:0000978|RNA polymerase II core promoter proximal region sequence-specific DNA binding;GO:0001135|transcription factor activity, RNA polymerase II transcription factor recruiting;GO:0003700|transcription factor activity, sequence-specific DNA binding;GO:0001077|transcriptional activator activity, RNA polymerase II core promoter proximal region sequence-specific binding;	K09421	MYBL; myb-related protein
Glyma.02G021000.Wm82.a2.v1	80	92	158	147.4	125	188	253	0.59532	-0.748262	0.0187631	0.21337	down	yes	Glyma.02G021000	protein_coding	chrChr02:1893083-1894561:+	gi|720078274|ref|XP_010241301.1|	122	3e-06	PREDICTED: high mobility group B protein 14-like isoform X1 [Nelumbo nucifera]	gi|571438403|ref|XR_413037.1|	703	0	PREDICTED: Glycine max uncharacterized LOC102662684 (LOC102662684), transcript variant X1, ncRNA	.	.	.	.	.	.	.	.	pfam00045	Hemopexin	Hemopexin. Hemopexin is a heme-binding protein that transports heme to the liver. Hemopexin-like repeats occur in vitronectin and some matrix metallopeptidases family (matrixins). The HX repeats of some matrixins bind tissue inhibitor of metallopeptidases (TIMPs).	.	.	.	.	.
Glyma.02G021200.Wm82.a2.v1	495	647	613	746.919	717	807	1253	0.650358	-0.620694	0.00262124	0.0642422	down	yes	Glyma.02G021200	protein_coding	chrChr02:1895801-1897655:-	gi|356500513|ref|XP_003519076.1|	307	4e-48	PREDICTED: hypersensitive-induced response protein 2 isoform X1 [Glycine max]	gi|571438409|ref|XM_003519030.2|	291	7e-150	PREDICTED: Glycine max hypersensitive-induced response protein 1-like (LOC100790880), mRNA	Q9CAR7	104	1e-37	Hypersensitive-induced response protein 2	SP2156	58.2	4e-15	COG0330	pfam01145	Band_7	SPFH domain / Band 7 family. This family has been called SPFH, Band 7 or PHB domain. Recent phylogenetic analysis has shown this domain to be a slipin or Stomatin-like integral membrane domain conserved from protozoa to mammals.	.	GO:0009507|chloroplast;GO:0005886|plasma membrane;GO:0009506|plasmodesma;GO:0005774|vacuolar membrane;GO:0005773|vacuole;	GO:0043424|protein histidine kinase binding;	.	.
Glyma.02G023800.Wm82.a2.v1	109	106	125	76.7243	81	20	19	2.93159	1.55168	0.0014774	0.0436787	up	yes	Glyma.02G023800	protein_coding	chrChr02:2138736-2141008:-	gi|223452603|gb|ACM89628.1|	1384	0	TIR-NBS-LRR type disease resistance protein [Glycine max]	gi|351724126|ref|NM_001249094.1|	936	0	Glycine max TIR-like (GSTIR), mRNA	Q40392	171	1e-43	TMV resistance protein N	.	.	.	.	pfam01582	TIR	TIR domain. The Toll/interleukin-1 receptor (TIR) homology domain is an intracellular signalling domain found in MyD88, interleukin 1 receptor and the Toll receptor. It contains three highly-conserved regions, and mediates protein-protein interactions between the Toll-like receptors (TLRs) and signal-transduction components. TIR-like motifs are also found in plant proteins thought to be involved …	GO:0009626|plant-type hypersensitive response;GO:0007165|signal transduction;	GO:0005737|cytoplasm;	GO:0043531|ADP binding;GO:0005524|ATP binding;	.	.
Glyma.02G023900.Wm82.a2.v1	8	9	15	6.46647	2	1	4	4.69609	2.23146	0.0165465	NA	up	yes	Glyma.02G023900	protein_coding	chrChr02:2141632-2142916:+	gi|358248004|ref|NP_001239789.1|	1377	0	uncharacterized protein LOC100500254 [Glycine max]	gi|255629848|gb|BT091164.1|	809	0	Soybean clone JCVI-FLGm-7E20 unknown mRNA	Q40392	161	8e-42	TMV resistance protein N	.	.	.	.	pfam01582	TIR	TIR domain. The Toll/interleukin-1 receptor (TIR) homology domain is an intracellular signalling domain found in MyD88, interleukin 1 receptor and the Toll receptor. It contains three highly-conserved regions, and mediates protein-protein interactions between the Toll-like receptors (TLRs) and signal-transduction components. TIR-like motifs are also found in plant proteins thought to be involved …	GO:0009626|plant-type hypersensitive response;GO:0007165|signal transduction;	GO:0005737|cytoplasm;	GO:0043531|ADP binding;GO:0005524|ATP binding;	.	.
Glyma.02G027100.Wm82.a2.v1	153	183	168	227.222	204	345	320	0.594941	-0.749182	0.0014272	0.0427251	down	yes	Glyma.02G027100	protein_coding	chrChr02:2447419-2452843:+	gi|571438472|ref|XP_006574579.1|	2432	0	PREDICTED: neurofilament heavy polypeptide-like isoform X1 [Glycine max]	gi|571438471|ref|XM_006574516.1|	2276	0	PREDICTED: Glycine max neurofilament heavy polypeptide-like (LOC100781467), transcript variant X1, mRNA	.	.	.	.	.	.	.	.	pfam06886	TPX2	Targeting protein for Xklp2 (TPX2). This family represents a conserved region approximately 60 residues long within the eukaryotic targeting protein for Xklp2 (TPX2). Xklp2 is a kinesin-like protein localized on centrosomes throughout the cell cycle and on spindle pole microtubules during metaphase. In Xenopus, it has been shown that Xklp2 protein is required for centrosome separation and mainten…	.	.	.	.	.
Glyma.02G032200.Wm82.a2.v1	38	52	49	66.8397	79	96	91	0.535728	-0.900427	0.00115664	0.036872	down	yes	Glyma.02G032200	protein_coding	chrChr02:2937372-2942616:-	gi|356501465|ref|XP_003519545.1|	1951	0	PREDICTED: serine/threonine-protein kinase PBS1-like isoform X1 [Glycine max]	gi|571438523|ref|XM_003519497.2|	2194	0	PREDICTED: Glycine max serine/threonine-protein kinase PBS1-like (LOC100777910), transcript variant X1, mRNA	Q0WRY5	284	2e-86	Serine/threonine-protein kinase CDL1	Cgl2127_1	107	1e-23	COG0515	pfam00069	Pkinase	Protein kinase domain.	GO:0006952|defense response;GO:0042742|defense response to bacterium;GO:0009816|defense response to bacterium, incompatible interaction;GO:0045087|innate immune response;GO:0002221|pattern recognition receptor signaling pathway;GO:0046777|protein autophosphorylation;	GO:0005886|plasma membrane;	GO:0005524|ATP binding;GO:0004672|protein kinase activity;GO:0004674|protein serine/threonine kinase activity;	K13430	PBS1; serine/threonine-protein kinase PBS1 [EC:2.7.11.1]
Glyma.02G032300.Wm82.a2.v1	3608	2532	3081	4532.86	6276	4679	7280	0.526809	-0.924647	2.2e-06	0.000405773	down	yes	Glyma.02G032300	protein_coding	chrChr02:2949914-2951107:+	gi|359807353|ref|NP_001241124.1|	801	4e-105	uncharacterized protein LOC100783267 [Glycine max]	gi|403044024|ref|NM_001254195.2|	771	0	Glycine max MLP-like protein 423-like (LOC100783267), mRNA	Q93VR4	183	1e-55	MLP-like protein 423	.	.	.	.	pfam00407	Bet_v_1	Pathogenesis-related protein Bet v I family. This family is named after Bet v 1, the major birch pollen allergen. This protein belongs to family 10 of plant pathogenesis-related proteins (PR-10), cytoplasmic proteins of 15-17 kd that are wide-spread among dicotyledonous plants. In recent years, a number of diverse plant proteins with low sequence similarity to Bet v 1 was identified. A classifica…	GO:0006952|defense response;GO:0009607|response to biotic stimulus;	GO:0016020|membrane;	.	.	.
Glyma.02G032500.Wm82.a2.v1	308	343	376	284.679	238	295	149	1.53853	0.62155	0.0131616	0.173881	up	yes	Glyma.02G032500	protein_coding	chrChr02:2971305-2974840:-	gi|571438535|ref|XP_006574595.1|	1608	0	PREDICTED: WAT1-related protein At3g28050-like [Glycine max]	gi|571438534|ref|XM_006574532.1|	1381	0	PREDICTED: Glycine max WAT1-related protein At3g28050-like (LOC100792641), mRNA	Q945L4	209	9e-61	WAT1-related protein At5g40210	.	.	.	.	pfam00892	EamA	EamA-like transporter family. This family includes many hypothetical membrane proteins of unknown function. Many of the proteins contain two copies of the aligned region. The family used to be known as DUF6.	GO:0006810|transport;	GO:0016021|integral component of membrane;GO:0005886|plasma membrane;	GO:0022857|transmembrane transporter activity;	.	.
Glyma.02G034400.Wm82.a2.v1	111	124	135	169.965	173	251	234	0.576759	-0.793958	0.000277492	0.013854	down	yes	Glyma.02G034400	protein_coding	chrChr02:3181390-3188282:-	gi|571438593|ref|XP_006574618.1|	2440	0	PREDICTED: deoxynucleoside triphosphate triphosphohydrolase SAMHD1 homolog isoform X1 [Glycine max]	gi|571438594|ref|XM_006574556.1|	2136	0	PREDICTED: Glycine max deoxynucleoside triphosphate triphosphohydrolase SAMHD1 homolog (LOC100796869), transcript variant X2, mRNA	B0G107	263	2e-77	Deoxynucleoside triphosphate triphosphohydrolase SAMHD1 homolog	PAB2116	138	3e-34	COG1078	pfam01966	HD	HD domain. HD domains are metal dependent phosphohydrolases.	GO:0051607|defense response to virus;GO:0006203|dGTP catabolic process;	GO:0005634|nucleus;	GO:0008832|dGTPase activity;GO:0046872|metal ion binding;	.	.
Glyma.02G037100.Wm82.a2.v1	203	179	199	293.647	435	354	409	0.501211	-0.996511	1.9e-09	1.03e-06	down	yes	Glyma.02G037100	protein_coding	chrChr02:3446096-3451464:-	gi|571437782|ref|XP_006574321.1|	3181	0	PREDICTED: protein kinase family protein isoform X1 [Glycine max]	gi|571437781|ref|XM_006574258.1|	3050	0	PREDICTED: Glycine max protein kinase family protein (LOC100305420), transcript variant X1, mRNA	Q9CAL3	208	2e-55	Cysteine-rich receptor-like protein kinase 2	MYPU_6850	102	3e-22	COG0515	pfam07714	Pkinase_Tyr	Protein tyrosine kinase.	GO:0006952|defense response;GO:0046777|protein autophosphorylation;GO:0010193|response to ozone;	GO:0016021|integral component of membrane;GO:0005886|plasma membrane;GO:0009506|plasmodesma;	GO:0005524|ATP binding;GO:0004674|protein serine/threonine kinase activity;	.	.
Glyma.02G037200.Wm82.a2.v1	697	619	746	560.043	618	409	271	1.63728	0.711303	0.0064689	0.11258	up	yes	Glyma.02G037200	protein_coding	chrChr02:3453573-3457418:-	gi|356502033|ref|XP_003519826.1|	3339	0	PREDICTED: cysteine-rich receptor-like protein kinase 3-like [Glycine max]	gi|571438631|ref|XM_003519778.2|	2311	0	PREDICTED: Glycine max cysteine-rich receptor-like protein kinase 3-like (LOC100802190), mRNA	Q9CAL2	702	0	Cysteine-rich receptor-like protein kinase 3	MYPU_6850	108	2e-24	COG0515	pfam00069	Pkinase	Protein kinase domain.	.	GO:0016021|integral component of membrane;GO:0005886|plasma membrane;	GO:0005524|ATP binding;GO:0004674|protein serine/threonine kinase activity;	.	.
Glyma.02G040100.Wm82.a2.v1	53	45	41	33.9339	34	8	22	2.26753	1.18112	0.0168597	0.200259	up	yes	Glyma.02G040100	protein_coding	chrChr02:3776461-3777774:+	gi|571438677|ref|XP_003519839.2|	1291	7e-175	PREDICTED: ZF-HD homeobox protein At4g24660-like [Glycine max]	gi|571438676|ref|XM_003519791.2|	1269	0	PREDICTED: Glycine max ZF-HD homeobox protein At4g24660-like (LOC100808910), mRNA	Q6YXH5	222	2e-67	Zinc-finger homeodomain protein 1	.	.	.	.	pfam04770	ZF-HD_dimer	ZF-HD protein dimerization region. This family of proteins has are plant transcription factors, and have been named ZF-HD for zinc finger homeodomain proteins, on the basis of similarity to proteins of known structure. This region is thought to be involved in the formation of homo and heterodimers, and may form a zinc finger.	GO:0006355|regulation of transcription, DNA-templated;GO:0006351|transcription, DNA-templated;	GO:0005634|nucleus;	GO:0003677|DNA binding;GO:0046872|metal ion binding;	.	.
Glyma.02G047400.Wm82.a2.v1	23	41	39	23.5098	14	10	15	2.70375	1.43496	0.00225812	0.0580547	up	yes	Glyma.02G047400	protein_coding	chrChr02:4356203-4358686:-	gi|571438782|ref|XP_006574674.1|	1485	0	PREDICTED: thaumatin-like protein 1-like [Glycine max]	gi|571438781|ref|XM_006574611.1|	1191	0	PREDICTED: Glycine max thaumatin-like protein 1-like (LOC100778987), mRNA	P50699	231	8e-72	Thaumatin-like protein	.	.	.	.	pfam00314	Thaumatin	Thaumatin family.	GO:0007005|mitochondrion organization;GO:0022400|regulation of rhodopsin mediated signaling pathway;	GO:0005829|cytosol;GO:0005794|Golgi apparatus;GO:0005634|nucleus;	GO:0018025|calmodulin-lysine N-methyltransferase activity;	.	.
Glyma.02G047600.Wm82.a2.v1	545	552	595	783.28	617	1284	1135	0.571697	-0.806677	0.00105646	0.0346416	down	yes	Glyma.02G047600	protein_coding	chrChr02:4376285-4379912:-	gi|356502850|ref|XP_003520228.1|	1868	0	PREDICTED: ferredoxin--NADP reductase, leaf isozyme, chloroplastic-like isoform 1 [Glycine max]	gi|571438784|ref|XM_003520180.2|	1452	0	PREDICTED: Glycine max ferredoxin--NADP reductase, leaf isozyme, chloroplastic-like (LOC100798467), transcript variant 1, mRNA	P10933	641	0	Ferredoxin--NADP reductase, leaf isozyme, chloroplastic	slr1643	373	1e-123	COG0369	pfam00175	NAD_binding_1	Oxidoreductase NAD-binding domain. Xanthine dehydrogenases, that also bind FAD/NAD, have essentially no similarity.	GO:0015979|photosynthesis;	GO:0009570|chloroplast stroma;GO:0009535|chloroplast thylakoid membrane;	GO:0004324|ferredoxin-NADP+ reductase activity;	.	.
Glyma.02G048300.Wm82.a2.v1	274	264	267	344.422	343	431	502	0.651068	-0.619121	0.000822582	0.0298498	down	yes	Glyma.02G048300	protein_coding	chrChr02:4426937-4434315:-	gi|356502120|ref|XP_003519869.1|	2651	0	PREDICTED: calcium-dependent protein kinase 28-like isoform X1 [Glycine max]	gi|571438791|ref|XM_003519821.2|	2000	0	PREDICTED: Glycine max calcium-dependent protein kinase 28-like (LOC100781666), transcript variant X1, mRNA	Q9FKW4	826	0	Calcium-dependent protein kinase 28	.	.	.	.	pfam00069	Pkinase	Protein kinase domain.	GO:0009738|abscisic acid-activated signaling pathway;GO:0035556|intracellular signal transduction;GO:0018105|peptidyl-serine phosphorylation;GO:0046777|protein autophosphorylation;	GO:0005737|cytoplasm;GO:0005634|nucleus;GO:0005886|plasma membrane;	GO:0005524|ATP binding;GO:0005509|calcium ion binding;GO:0009931|calcium-dependent protein serine/threonine kinase activity;GO:0005516|calmodulin binding;GO:0004683|calmodulin-dependent protein kinase activity;	K13412	CPK; calcium-dependent protein kinase [EC:2.7.11.1]
Glyma.02G048400.Wm82.a2.v1	26747	29540	27862	38565.1	35278	62444	50860	0.58082	-0.783837	7.39e-05	0.00539567	down	yes	Glyma.02G048400	protein_coding	chrChr02:4440520-4451775:-	gi|351724303|ref|NP_001236797.1|	2022	0	flavanone 3-hydroxylase [Glycine max]	gi|6578768|gb|AF198451.1|	1432	0	Glycine max flavanone 3' hydroxylase (F3'H1) psuedogene, mRNA sequence	Q7XZQ7	193	9e-54	Flavanone 3-dioxygenase	PA4191	129	1e-32	COG3491	pfam14226	DIOX_N	non-haem dioxygenase in morphine synthesis N-terminal. This is the highly conserved N-terminal region of proteins with 2-oxoglutarate/Fe(II)-dependent dioxygenase activity.	GO:0009813|flavonoid biosynthetic process;	.	GO:0031418|L-ascorbic acid binding;GO:0046872|metal ion binding;GO:0045486|naringenin 3-dioxygenase activity;	.	.
Glyma.02G048800.Wm82.a2.v1	40	37	73	69.1223	51	123	94	0.569151	-0.813116	0.0443568	0.352643	down	yes	Glyma.02G048800	protein_coding	chrChr02:4458411-4459296:+	gi|356502912|ref|XP_003520258.1|	665	4e-84	PREDICTED: uncharacterized protein LOC100782207 [Glycine max]	gi|571438800|ref|XM_003520210.2|	886	0	PREDICTED: Glycine max uncharacterized LOC100782207 (LOC100782207), mRNA	.	.	.	.	.	.	.	.	pfam10999	DUF2839	Protein of unknown function (DUF2839). This bacterial family of unknown function appear to be restricted to Cyanobacteria.	.	.	.	.	.
Glyma.02G051300.Wm82.a2.v1	2	0	4	5.94522	8	14	8	0.204027	-2.29317	0.0282647	NA	down	yes	Glyma.02G051300	protein_coding	chrChr02:4650348-4652337:-	gi|356502142|ref|XP_003519880.1|	2088	0	PREDICTED: LRR receptor-like serine/threonine-protein kinase GSO1-like [Glycine max]	gi|571438831|ref|XM_003519832.2|	1843	0	PREDICTED: Glycine max LRR receptor-like serine/threonine-protein kinase GSO1-like (LOC100787530), mRNA	P93194	120	1e-26	Receptor-like protein kinase	.	.	.	.	pfam13855	LRR_8	Leucine rich repeat.	GO:0006468|protein phosphorylation;	GO:0005576|extracellular region;GO:0016021|integral component of membrane;GO:0005886|plasma membrane;	GO:0005524|ATP binding;GO:0004674|protein serine/threonine kinase activity;GO:0019199|transmembrane receptor protein kinase activity;	.	.
Glyma.02G051500.Wm82.a2.v1	384	447	406	553.58	533	859	713	0.602679	-0.730538	0.000245374	0.0127012	down	yes	Glyma.02G051500	protein_coding	chrChr02:4665410-4670463:+	gi|356502944|ref|XP_003520274.1|	2557	0	PREDICTED: aldehyde dehydrogenase family 3 member F1-like [Glycine max]	gi|571438835|ref|XM_003520226.2|	1814	0	PREDICTED: Glycine max aldehyde dehydrogenase family 3 member F1-like (LOC100809812), mRNA	Q70E96	651	0	Aldehyde dehydrogenase family 3 member F1	alr3672	405	1e-133	COG1012	pfam00171	Aldedh	Aldehyde dehydrogenase family. This family of dehydrogenases act on aldehyde substrates. Members use NADP as a cofactor. The family includes the following members: The prototypical members are the aldehyde dehydrogenases EC:1.2.1.3. Succinate-semialdehyde dehydrogenase EC:1.2.1.16. Lactaldehyde dehydrogenase EC:1.2.1.22. Benzaldehyde dehydrogenase EC:1.2.1.28. Methylmalonate-semialdehyde dehydrog…	GO:0006081|cellular aldehyde metabolic process;	GO:0005783|endoplasmic reticulum;GO:0016020|membrane;	GO:0004028|3-chloroallyl aldehyde dehydrogenase activity;GO:0004029|aldehyde dehydrogenase (NAD) activity;GO:0004030|aldehyde dehydrogenase [NAD(P)+] activity;	K00128	E1.2.1.3; aldehyde dehydrogenase (NAD+) [EC:1.2.1.3]
Glyma.02G056100.Wm82.a2.v1	0	0	0	2.10884	2	3	8	0.0440234	-4.50559	0.0179303	NA	down	yes	Glyma.02G056100	protein_coding	chrChr02:5041625-5043927:-	gi|356503018|ref|XP_003520309.1|	1257	2e-165	PREDICTED: ZF-HD homeobox protein At4g24660-like [Glycine max]	gi|571438877|ref|XM_003520261.2|	1528	0	PREDICTED: Glycine max ZF-HD homeobox protein At4g24660-like (LOC100810719), mRNA	Q9ZPW7	190	1e-53	Zinc-finger homeodomain protein 6	.	.	.	.	pfam04770	ZF-HD_dimer	ZF-HD protein dimerization region. This family of proteins has are plant transcription factors, and have been named ZF-HD for zinc finger homeodomain proteins, on the basis of similarity to proteins of known structure. This region is thought to be involved in the formation of homo and heterodimers, and may form a zinc finger.	GO:0006355|regulation of transcription, DNA-templated;GO:0006351|transcription, DNA-templated;	GO:0005634|nucleus;	GO:0003677|DNA binding;GO:0046872|metal ion binding;GO:0042803|protein homodimerization activity;	.	.
Glyma.02G056700.Wm82.a2.v1	47	58	47	67.0745	74	82	98	0.61641	-0.698038	0.0121278	0.166329	down	yes	Glyma.02G056700	protein_coding	chrChr02:5096432-5100481:-	gi|356503038|ref|XP_003520319.1|	987	4e-132	PREDICTED: maf-like protein DDB_G0281937-like isoform X1 [Glycine max]	gi|571438883|ref|XM_003520271.2|	922	0	PREDICTED: Glycine max maf-like protein DDB_G0281937-like (LOC100820329), transcript variant X1, mRNA	Q54TC5	124	2e-32	Maf-like protein DDB_G0281937	CT349	72.4	2e-14	COG0424	pfam02545	Maf	Maf-like protein. Maf is a putative inhibitor of septum formation in eukaryotes, bacteria, and archaea.	.	GO:0005737|cytoplasm;	.	K06287	maf; septum formation protein
Glyma.02G059600.Wm82.a2.v1	31	49	40	24.7644	6	4	19	4.2732	2.09532	0.0002851	0.0140546	up	yes	Glyma.02G059600	protein_coding	chrChr02:5370648-5371762:+	gi|351722500|ref|NP_001237758.1|	727	3e-92	uncharacterized protein LOC100306370 [Glycine max]	gi|210142045|dbj|AK245964.1|	995	0	Glycine max cDNA, clone: GMFL01-47-F17	Q8L3R2	152	3e-42	Probable calcium-binding protein CML41	SPAC3A12.14	77.4	4e-16	COG5126	pfam13833	EF-hand_8	EF-hand domain pair.	.	.	GO:0005509|calcium ion binding;	K13448	CML; calcium-binding protein CML
Glyma.02G060100.Wm82.a2.v1	10	9	5	14.4712	10	31	22	0.392953	-1.34757	0.0435509	NA	down	yes	Glyma.02G060100	protein_coding	chrChr02:5441222-5441836:+	gi|734312394|gb|KHN00572.1|	409	4e-47	BEL1-like homeodomain protein 2 [Glycine soja]	gi|571438933|ref|XM_006574651.1|	615	0	PREDICTED: Glycine max BEL1-like homeodomain protein 2-like (LOC100807143), mRNA	Q94KL5	58.9	5e-09	BEL1-like homeodomain protein 4	.	.	.	.	pfam12768	Rax2	Cortical protein marker for cell polarity. Diploid yeast cells repeatedly polarize and bud from their poles, due probably to the presence of highly stable membrane markers, and Rax2 is one such marker. It is inherited immutably at the cell cortex for multiple generations, and has a half-life exceeding several generations. The persistent inheritance of cortical protein markers would provide a mean…	GO:0009965|leaf morphogenesis;GO:0006351|transcription, DNA-templated;	GO:0005634|nucleus;	GO:0003677|DNA binding;GO:0003700|transcription factor activity, sequence-specific DNA binding;	.	.
Glyma.02G061100.Wm82.a2.v1	950	830	987	1181.98	911	1511	1954	0.652805	-0.615276	0.0108122	0.154387	down	yes	Glyma.02G061100	protein_coding	chrChr02:5550741-5553382:-	gi|359807375|ref|NP_001240871.1|	1615	0	uncharacterized protein LOC100811386 [Glycine max]	gi|359807374|ref|NM_001253942.1|	1157	0	Glycine max oxygen-evolving enhancer protein 1, chloroplastic-like (LOC100811386), mRNA	P14226	560	0	Oxygen-evolving enhancer protein 1, chloroplastic	.	.	.	.	pfam01716	MSP	Manganese-stabilizing protein / photosystem II polypeptide. This family consists of the 33 KDa photosystem II polypeptide from the oxygen evolving complex (OEC) of plants and cyanobacteria. The protein is also known as the manganese-stabilizing protein as it is associated with the manganese complex of the OEC and may provide the ligands for the complex.	GO:0015979|photosynthesis;GO:0042549|photosystem II stabilization;	GO:0009535|chloroplast thylakoid membrane;GO:0019898|extrinsic component of membrane;GO:0016021|integral component of membrane;GO:0009654|photosystem II oxygen evolving complex;	GO:0005509|calcium ion binding;	.	.
Glyma.02G061600.Wm82.a2.v1	37	34	39	47.9878	47	63	70	0.629585	-0.667526	0.0419631	0.343541	down	yes	Glyma.02G061600	protein_coding	chrChr02:5573743-5575775:+	gi|356498478|ref|XP_003518079.1|	616	6e-76	PREDICTED: thioredoxin-like protein HCF164, chloroplastic-like [Glycine max]	gi|571438951|ref|XM_003518031.2|	718	0	PREDICTED: Glycine max thioredoxin-like protein HCF164, chloroplastic-like (LOC100817265), mRNA	O23166	65.9	7e-11	Thioredoxin-like protein HCF164, chloroplastic	.	.	.	.	pfam09764	Nt_Gln_amidase	N-terminal glutamine amidase. This protein is conserved from plants to humans. It represents a family of N terminal glutamine amidases. The enzyme removes the NH2 group from a Gln, at the N-terminal, rendering it a Glu.	GO:0045454|cell redox homeostasis;GO:0034599|cellular response to oxidative stress;GO:0010190|cytochrome b6f complex assembly;GO:0006662|glycerol ether metabolic process;GO:0006457|protein folding;GO:0000103|sulfate assimilation;	GO:0009507|chloroplast;GO:0009534|chloroplast thylakoid;GO:0009535|chloroplast thylakoid membrane;GO:0031977|thylakoid lumen;	GO:0016671|oxidoreductase activity, acting on a sulfur group of donors, disulfide as acceptor;GO:0015035|protein disulfide oxidoreductase activity;	.	.
Glyma.02G063600.Wm82.a2.v1	9	12	17	7.63236	3	2	3	4.86017	2.28101	0.00656257	NA	up	yes	Glyma.02G063600	protein_coding	chrChr02:5705744-5710339:-	gi|356498541|ref|XP_003518109.1|	1396	0	PREDICTED: salicylic acid-binding protein 2-like [Glycine max]	gi|571438990|ref|XM_003518061.2|	1354	0	PREDICTED: Glycine max salicylic acid-binding protein 2-like (LOC100807291), mRNA	Q6RYA0	296	4e-95	Salicylic acid-binding protein 2	.	.	.	.	pfam12697	Abhydrolase_6	Alpha/beta hydrolase family. This family contains alpha/beta hydrolase enzymes of diverse specificity.	GO:0008152|metabolic process;GO:0009862|systemic acquired resistance, salicylic acid mediated signaling pathway;	.	GO:0016298|lipase activity;GO:0080031|methyl salicylate esterase activity;	.	.
Glyma.02G064600.Wm82.a2.v1	63	73	64	55.6985	48	39	48	1.52767	0.611337	0.0342807	0.307817	up	yes	Glyma.02G064600	protein_coding	chrChr02:5777446-5779853:+	gi|356502241|ref|XP_003519928.1|	2486	0	PREDICTED: putative F-box/LRR-repeat protein At5g25860-like [Glycine max]	gi|571438998|ref|XM_003519880.2|	1851	0	PREDICTED: Glycine max putative F-box/LRR-repeat protein At5g25860-like (LOC100818351), mRNA	.	.	.	.	.	.	.	.	pfam05641	Agenet	Agenet domain. This domain is related to the TUDOR domain pfam00567. The function of the agenet domain is unknown. This family currently only matches one of the two Agenet domains in the FMR proteins.	.	.	.	.	.
Glyma.02G064700.Wm82.a2.v1	520	518	523	751.288	528	1290	1154	0.539353	-0.890698	0.00151735	0.0445196	down	yes	Glyma.02G064700	protein_coding	chrChr02:5781636-5784296:+	gi|734312433|gb|KHN00611.1|	1256	6e-169	Chlorophyll a-b binding protein 6A, chloroplastic [Glycine soja]	gi|210143193|dbj|AK285975.1|	1028	0	Glycine max cDNA, clone: GMFL01-19-J20	P12360	318	8e-103	Chlorophyll a-b binding protein 6A, chloroplastic	.	.	.	.	pfam00504	Chloroa_b-bind	Chlorophyll A-B binding protein.	GO:0009768|photosynthesis, light harvesting in photosystem I;GO:0018298|protein-chromophore linkage;GO:0009637|response to blue light;GO:0009409|response to cold;GO:0010218|response to far red light;GO:0009644|response to high light intensity;GO:0009645|response to low light intensity stimulus;GO:0010114|response to red light;	GO:0009507|chloroplast;GO:0009941|chloroplast envelope;GO:0009534|chloroplast thylakoid;GO:0009535|chloroplast thylakoid membrane;GO:0016021|integral component of membrane;GO:0016020|membrane;GO:0009522|photosystem I;GO:0010287|plastoglobule;GO:0009579|thylakoid;	GO:0016168|chlorophyll binding;GO:0046872|metal ion binding;GO:0031409|pigment binding;	K08907	LHCA1; light-harvesting complex I chlorophyll a/b binding protein 1
Glyma.02G068100.Wm82.a2.v1	459	377	352	558.121	716	768	694	0.564888	-0.823963	3.21e-06	0.000544339	down	yes	Glyma.02G068100	protein_coding	chrChr02:6001135-6002399:-	gi|356498643|ref|XP_003518159.1|	706	5e-88	PREDICTED: uncharacterized protein LOC100780921 [Glycine max]	gi|571439037|ref|XM_003518111.2|	1183	0	PREDICTED: Glycine max uncharacterized LOC100780921 (LOC100780921), mRNA	.	.	.	.	.	.	.	.	pfam05553	DUF761	Cotton fibre expressed protein. This family consists of several plant proteins of unknown function. Three of the sequences (from Gossypium hirsutum) in this family are described as cotton fibre expressed proteins. The remaining sequences, found in Arabidopsis thaliana, are uncharacterized.	.	.	.	.	.
Glyma.02G069100.Wm82.a2.v1	136	118	117	193.653	162	389	243	0.47981	-1.05946	0.00087414	0.0308883	down	yes	Glyma.02G069100	protein_coding	chrChr02:6072361-6089466:+	gi|356502271|ref|XP_003519943.1|	2340	0	PREDICTED: omega-hydroxypalmitate O-feruloyl transferase isoform X1 [Glycine max]	gi|571439056|ref|XM_003519895.2|	1371	0	PREDICTED: Glycine max uncharacterized LOC100499712 (LOC100499712), transcript variant X1, mRNA	Q94CD1	148	2e-38	Omega-hydroxypalmitate O-feruloyl transferase	.	.	.	.	pfam02458	Transferase	Transferase family. This family includes a number of transferase enzymes. These include anthranilate N-hydroxycinnamoyl/benzoyltransferase that catalyses the first committed reaction of phytoalexin biosynthesis. Deacetylvindoline 4-O-acetyltransferase EC:2.3.1.107 catalyses the last step in vindoline biosynthesis is also a member of this family. The motif HXXXD is probably part of the active site…	GO:0052325|cell wall pectin biosynthetic process;GO:0010345|suberin biosynthetic process;	.	GO:0050734|hydroxycinnamoyltransferase activity;	K15400	HHT1; omega-hydroxypalmitate O-feruloyl transferase [EC:2.3.1.188]
Glyma.02G073200.Wm82.a2.v1	133	119	127	86.1774	92	11	34	2.8866	1.52937	0.00389734	0.0825723	up	yes	Glyma.02G073200	protein_coding	chrChr02:6399972-6405250:-	gi|356502305|ref|XP_003519960.1|	2030	0	PREDICTED: alpha-(1,4)-fucosyltransferase-like [Glycine max]	gi|571439111|ref|XM_003519912.2|	1430	0	PREDICTED: Glycine max alpha-(1,4)-fucosyltransferase-like (LOC100792111), mRNA	Q9C8W3	486	1e-167	Alpha-(1,4)-fucosyltransferase	.	.	.	.	pfam00852	Glyco_transf_10	Glycosyltransferase family 10 (fucosyltransferase). This family of Fucosyltransferases are the enzymes transferring fucose from GDP-Fucose to GlcNAc in an alpha1,3 linkage. This family is know as glycosyltransferase family 10.	GO:0071555|cell wall organization;GO:0010493|Lewis a epitope biosynthetic process;GO:0006486|protein glycosylation;	GO:0032580|Golgi cisterna membrane;GO:0016021|integral component of membrane;	GO:0008417|fucosyltransferase activity;	K14412	FUT13, FucTC; alpha-1,4-fucosyltransferase [EC:2.4.1.-]
Glyma.02G074000.Wm82.a2.v1	180	210	206	159.59	150	106	108	1.68533	0.753033	0.000301845	0.0146677	up	yes	Glyma.02G074000	protein_coding	chrChr02:6461586-6464925:-	gi|356498949|ref|XP_003518308.1|	1368	0	PREDICTED: uncharacterized protein LOC100803930 [Glycine max]	gi|571439123|ref|XM_003518260.2|	1137	0	PREDICTED: Glycine max uncharacterized LOC100803930 (LOC100803930), mRNA	.	.	.	.	.	.	.	.	pfam00583	Acetyltransf_1	Acetyltransferase (GNAT) family. This family contains proteins with N-acetyltransferase functions such as Elp3-related proteins.	.	.	.	.	.
Glyma.02G082000.Wm82.a2.v1	459	560	466	881.056	525	1569	1757	0.395994	-1.33645	0.00938772	0.142375	down	yes	Glyma.02G082000	protein_coding	chrChr02:7097953-7100899:+	gi|571439248|ref|XP_006574804.1|	2287	0	PREDICTED: trihelix transcription factor GT-2-like [Glycine max]	gi|571439247|ref|XM_006574741.1|	2146	0	PREDICTED: Glycine max trihelix transcription factor GT-2-like (LOC100807507), mRNA	Q39117	83.6	2e-15	Trihelix transcription factor GT-2	.	.	.	.	pfam13837	Myb_DNA-bind_4	Myb/SANT-like DNA-binding domain. This presumed domain appears to be related to other Myb/SANT-like DNA binding domains. In particular pfam10545 seems most related. This family is greatly expanded in plants and appears in several proteins annotated as transposon proteins.	GO:0006351|transcription, DNA-templated;	GO:0005634|nucleus;	GO:0003677|DNA binding;GO:0003700|transcription factor activity, sequence-specific DNA binding;	.	.
Glyma.02G088800.Wm82.a2.v1	32	23	25	49.9196	37	117	66	0.373549	-1.42063	0.00245712	0.061735	down	yes	Glyma.02G088800	protein_coding	chrChr02:7812847-7815595:-	gi|356499608|ref|XP_003518630.1|	2275	0	PREDICTED: uncharacterized protein LOC100817990 [Glycine max]	gi|571439362|ref|XM_003518582.2|	1830	0	PREDICTED: Glycine max uncharacterized LOC100817990 (LOC100817990), mRNA	P49865	89.7	2e-18	Protein NtpR	FN0505	106	9e-25	COG2071	pfam07722	Peptidase_C26	Peptidase C26. These peptidases have gamma-glutamyl hydrolase activity; that is they catalyse the cleavage of the gamma-glutamyl bond in poly-gamma-glutamyl substrates. They are structurally related to pfam00117, but contain extensions in four loops and at the C terminus.	GO:0006541|glutamine metabolic process;	.	GO:0016787|hydrolase activity;	K07010	K07010; putative glutamine amidotransferase
Glyma.02G088900.Wm82.a2.v1	1464	1486	1412	2063.31	1988	3607	2476	0.554435	-0.85091	8.21e-05	0.00580533	down	yes	Glyma.02G088900	protein_coding	chrChr02:7825209-7827554:-	gi|351726287|ref|NP_001238401.1|	413	1e-44	uncharacterized protein LOC100306409 precursor [Glycine max]	gi|351726286|ref|NM_001251472.1|	760	0	Glycine max uncharacterized LOC100306409 (LOC100306409), mRNA	Q43681	112	2e-27	Probable non-specific lipid-transfer protein AKCS9	.	.	.	.	pfam00234	Tryp_alpha_amyl	Protease inhibitor/seed storage/LTP family. This family is composed of trypsin-alpha amylase inhibitors, seed storage proteins and lipid transfer proteins from plants.	GO:0006869|lipid transport;	.	GO:0008289|lipid binding;	.	.
Glyma.02G094900.Wm82.a2.v1	138	128	179	197.087	156	268	324	0.611223	-0.710229	0.0112204	0.158954	down	yes	Glyma.02G094900	protein_coding	chrChr02:8516360-8519265:+	gi|571439451|ref|XP_003518660.2|	1213	1e-165	PREDICTED: psbP-like protein 1, chloroplastic-like isoform X1 [Glycine max]	gi|571439450|ref|XM_003518612.2|	971	0	PREDICTED: Glycine max psbP-like protein 1, chloroplastic-like (LOC100789641), transcript variant X1, mRNA	P82538	108	3e-26	PsbP-like protein 1, chloroplastic	.	.	.	.	pfam01789	PsbP	PsbP. This family consists of the 23 kDa subunit of oxygen evolving system of photosystem II or PsbP from various plants (where it is encoded by the nuclear genome) and Cyanobacteria. The 23 KDa PsbP protein is required for PSII to be fully operational in vivo, it increases the affinity of the water oxidation site for Cl- and provides the conditions required for high affinity binding of Ca2+.	GO:0015979|photosynthesis;	GO:0009507|chloroplast;GO:0009543|chloroplast thylakoid lumen;GO:0019898|extrinsic component of membrane;GO:0009654|photosystem II oxygen evolving complex;GO:0009579|thylakoid;GO:0031977|thylakoid lumen;	GO:0005509|calcium ion binding;	K02717	psbP; photosystem II oxygen-evolving enhancer protein 2
Glyma.02G100000.Wm82.a2.v1	112	90	138	147.229	143	181	227	0.635673	-0.653642	0.010305	0.150392	down	yes	Glyma.02G100000	protein_coding	chrChr02:9418107-9423906:+	gi|356502478|ref|XP_003520046.1|	3002	0	PREDICTED: serine/threonine-protein kinase STN7, chloroplastic-like [Glycine max]	gi|571439512|ref|XM_003519998.2|	2103	0	PREDICTED: Glycine max serine/threonine-protein kinase STN7, chloroplastic-like (LOC100810714), mRNA	Q9S713	848	0	Serine/threonine-protein kinase STN7, chloroplastic	.	.	.	.	pfam00069	Pkinase	Protein kinase domain.	GO:0007623|circadian rhythm;GO:0009643|photosynthetic acclimation;GO:0042548|regulation of photosynthesis, light reaction;	GO:0009507|chloroplast;GO:0009535|chloroplast thylakoid membrane;GO:0042651|thylakoid membrane;	GO:0005524|ATP binding;GO:0004672|protein kinase activity;GO:0004674|protein serine/threonine kinase activity;	.	.
Glyma.02G100300.Wm82.a2.v1	96	97	103	69.7526	76	12	35	2.50204	1.3231	0.00695399	0.117883	up	yes	Glyma.02G100300	protein_coding	chrChr02:9449378-9454175:-	gi|351725961|ref|NP_001238646.1|	3778	0	stress-induced receptor-like kinase precursor [Glycine max]	gi|351725960|ref|NM_001251717.1|	2142	0	Glycine max stress-induced receptor-like kinase (SIK1), mRNA	Q9FID6	306	1e-89	Probable receptor-like protein kinase At5g39020	.	.	.	.	pfam00069	Pkinase	Protein kinase domain.	.	GO:0016021|integral component of membrane;	GO:0005524|ATP binding;GO:0004674|protein serine/threonine kinase activity;	.	.
Glyma.02G100400.Wm82.a2.v1	45	46	60	35.6534	25	5	34	2.44974	1.29263	0.0163459	0.19596	up	yes	Glyma.02G100400	protein_coding	chrChr02:9454764-9457069:+	gi|356502480|ref|XP_003520047.1|	2992	0	PREDICTED: probable receptor-like protein kinase At1g67000-like [Glycine max]	gi|571439516|ref|XM_003519999.2|	1979	0	PREDICTED: Glycine max probable receptor-like protein kinase At1g67000-like (LOC100811260), mRNA	Q3ECH2	326	1e-97	LEAF RUST 10 DISEASE-RESISTANCE LOCUS RECEPTOR-LIKE PROTEIN KINASE-like 2.8	DR2518_1	90.9	4e-19	COG0515	pfam00069	Pkinase	Protein kinase domain.	.	GO:0016021|integral component of membrane;	GO:0005524|ATP binding;GO:0004674|protein serine/threonine kinase activity;	.	.
Glyma.02G100800.Wm82.a2.v1	22	23	36	19.2515	13	10	12	2.37337	1.24694	0.0126517	0.1699	up	yes	Glyma.02G100800	protein_coding	chrChr02:9493864-9495581:-	gi|593705959|ref|XP_007153336.1|	1424	0	hypothetical protein PHAVU_003G026700g [Phaseolus vulgaris]	gi|189163274|dbj|AP010508.1|	174	1e-84	Lotus japonicus genomic DNA, chromosome 2, clone: LjT28N02, TM1615, complete sequence	Q766C2	168	1e-44	Aspartic proteinase nepenthesin-2	.	.	.	.	pfam14541	TAXi_C	Xylanase inhibitor C-terminal. The N- and C-termini of the members of this family are jointly necessary for creating the catalytic pocket necessary for cleaving xylasnase. Phytopathogens produce xylanase that destroys plant cells, so its destruction through proteolysis is vital for plant-survival.	.	GO:0005576|extracellular region;	GO:0004190|aspartic-type endopeptidase activity;	.	.
Glyma.02G102400.Wm82.a2.v1	816	937	826	1148.81	992	1599	1775	0.60783	-0.718261	0.000599257	0.0238828	down	yes	Glyma.02G102400	protein_coding	chrChr02:9687071-9689680:+	gi|351727481|ref|NP_001237674.1|	876	1e-115	uncharacterized protein LOC100500413 [Glycine max]	gi|402794862|ref|NM_001250745.2|	703	0	Glycine max uncharacterized LOC100500413 (LOC100500413), mRNA	Q9SEU7	165	7e-48	Thioredoxin M3, chloroplastic	.	.	.	.	pfam00085	Thioredoxin	Thioredoxin. Thioredoxins are small enzymes that participate in redox reactions, via the reversible oxidation of an active centre disulfide bond. Some members with only the active site are not separated from the noise.	GO:0045454|cell redox homeostasis;GO:0006662|glycerol ether metabolic process;GO:0010497|plasmodesmata-mediated intercellular transport;GO:0010647|positive regulation of cell communication;GO:0048509|regulation of meristem development;	GO:0009507|chloroplast;GO:0009570|chloroplast stroma;	GO:0015035|protein disulfide oxidoreductase activity;	K03671	trxA; thioredoxin 1
Glyma.02G107900.Wm82.a2.v1	446	408	459	329.871	338	229	94	2.04383	1.03128	0.0032981	0.074107	up	yes	Glyma.02G107900	protein_coding	chrChr02:10303196-10305744:+	gi|356499815|ref|XP_003518732.1|	1089	5e-147	PREDICTED: ribonuclease 1-like [Glycine max]	gi|571439614|ref|XM_003518684.2|	921	0	PREDICTED: Glycine max ribonuclease 1-like (LOC100782011), mRNA	P80022	301	3e-100	Extracellular ribonuclease LE	BMEI1247	49.7	3e-06	COG3719	pfam00445	Ribonuclease_T2	Ribonuclease T2 family.	GO:0009718|anthocyanin-containing compound biosynthetic process;	GO:0005618|cell wall;GO:0005615|extracellular space;GO:0005886|plasma membrane;	GO:0033897|ribonuclease T2 activity;GO:0003723|RNA binding;	K01166	E3.1.27.1; ribonuclease T2 [EC:3.1.27.1]
Glyma.02G108000.Wm82.a2.v1	67	62	62	44.7507	41	11	25	2.57922	1.36694	0.00179479	0.0497839	up	yes	Glyma.02G108000	protein_coding	chrChr02:10311315-10313811:+	gi|351722053|ref|NP_001235183.1|	1214	1e-165	uncharacterized protein LOC100306447 precursor [Glycine max]	gi|210141103|dbj|AK245022.1|	934	0	Glycine max cDNA, clone: GMFL01-19-C12	P42815	329	6e-111	Ribonuclease 3	BMEI1247	62	2e-10	COG3719	pfam00445	Ribonuclease_T2	Ribonuclease T2 family.	.	.	GO:0033897|ribonuclease T2 activity;GO:0003723|RNA binding;	K01166	E3.1.27.1; ribonuclease T2 [EC:3.1.27.1]
Glyma.02G119300.Wm82.a2.v1	212	170	188	121.449	52	26	76	3.85975	1.94851	4.88e-09	2.43e-06	up	yes	Glyma.02G119300	protein_coding	chrChr02:11746771-11748199:+	gi|734397111|gb|KHN29976.1|	1310	1e-177	hypothetical protein glysoja_014794 [Glycine soja]	gi|593780928|ref|XM_007153443.1|	484	0	Phaseolus vulgaris hypothetical protein (PHAVU_003G041400g) mRNA, complete cds	.	.	.	.	.	.	.	.	pfam00033	Cytochrom_B_N	Cytochrome b(N-terminal)/b6/petB.	.	.	.	.	.
Glyma.02G123000.Wm82.a2.v1	204	165	177	120.872	123	24	28	3.25313	1.70183	0.000660424	0.0255535	up	yes	Glyma.02G123000	protein_coding	chrChr02:12271389-12276607:-	gi|571434360|ref|XP_003517871.2|	1959	0	PREDICTED: lysosomal Pro-X carboxypeptidase-like isoform X1 [Glycine max]	gi|571439815|ref|XR_413105.1|	1230	0	PREDICTED: Glycine max lysosomal Pro-X carboxypeptidase-like (LOC100815522), misc_RNA	Q5RBU7	211	1e-60	Lysosomal Pro-X carboxypeptidase	.	.	.	.	pfam05577	Peptidase_S28	Serine carboxypeptidase S28. These serine proteases include several eukaryotic enzymes such as lysosomal Pro-X carboxypeptidase, dipeptidyl-peptidase II, and thymus-specific serine peptidase.	.	GO:0005764|lysosome;	GO:0004180|carboxypeptidase activity;GO:0008236|serine-type peptidase activity;	K01285	PRCP; lysosomal Pro-X carboxypeptidase [EC:3.4.16.2]
Glyma.02G124000.Wm82.a2.v1	255	229	271	186.035	130	153	74	2.16959	1.11742	5.07e-05	0.00407819	up	yes	Glyma.02G124000	protein_coding	chrChr02:12384604-12387478:-	gi|356502664|ref|XP_003520137.1|	1903	0	PREDICTED: GDSL esterase/lipase At2g03980-like [Glycine max]	gi|571439826|ref|XM_003520089.2|	1304	0	PREDICTED: Glycine max GDSL esterase/lipase At2g03980-like (LOC100781124), mRNA	Q9SIF5	263	8e-82	GDSL esterase/lipase At2g03980	PA4921	75.1	3e-14	COG3240	pfam10852	DUF2651	Protein of unknown function (DUF2651). This family of proteins with unknown function appears to be restricted to Bacillus spp.	GO:0016042|lipid catabolic process;	GO:0005576|extracellular region;	GO:0016788|hydrolase activity, acting on ester bonds;	.	.
Glyma.02G124200.Wm82.a2.v1	0	0	0	2.69999	0	15	1	0.034489	-4.85772	0.0343172	NA	down	yes	Glyma.02G124200	protein_coding	chrChr02:12407068-12408713:-	gi|734397069|gb|KHN29934.1|	715	1e-92	hypothetical protein glysoja_014752 [Glycine soja]	gi|571439828|ref|XM_006574906.1|	598	0	PREDICTED: Glycine max root meristem growth factor 2-like (LOC100818175), transcript variant X2, mRNA	.	.	.	.	.	.	.	.	pfam02453	Reticulon	Reticulon. Reticulon, also know as neuroendocrine-specific protein (NSP), is a protein of unknown function which associates with the endoplasmic reticulum. This family represents the C-terminal domain of the three reticulon isoforms and their homologues.	.	.	.	.	.
Glyma.02G125900.Wm82.a2.v1	110	87	85	67.7527	43	34	45	2.40026	1.26319	2.4e-05	0.00241812	up	yes	Glyma.02G125900	protein_coding	chrChr02:12599795-12600593:+	gi|356499970|ref|XP_003518808.1|	511	3e-62	PREDICTED: uncharacterized protein LOC100777541 [Glycine max]	gi|571439868|ref|XM_003518760.2|	759	0	PREDICTED: Glycine max uncharacterized LOC100777541 (LOC100777541), mRNA	.	.	.	.	.	.	.	.	pfam00520	Ion_trans	Ion transport protein. This family contains Sodium, Potassium, Calcium ion channels. This family is 6 transmembrane helices in which the last two helices flank a loop which determines ion selectivity. In some sub-families (e.g. Na channels) the domain is repeated four times, whereas in others (e.g. K channels) the protein forms as a tetramer in the membrane. A bacterial structure of the protein i…	.	.	.	.	.
Glyma.02G131800.Wm82.a2.v1	50	59	46	40.8478	35	29	26	1.775	0.827818	0.0166619	0.198443	up	yes	Glyma.02G131800	protein_coding	chrChr02:13612790-13618242:+	gi|356502715|ref|XP_003520162.1|	1588	0	PREDICTED: uncharacterized protein LOC100801828 [Glycine max]	gi|571439945|ref|XM_003520114.2|	1308	0	PREDICTED: Glycine max uncharacterized LOC100801828 (LOC100801828), mRNA	.	.	.	.	.	.	.	.	pfam15049	DUF4534	Protein of unknown function (DUF4534). This family of proteins is functionally uncharacterized. This family of proteins is found in mammals. Proteins in this family are typically between 170 and 190 amino acids in length. The protein includes the human integral membrane TMEM217 protein.	.	.	.	.	.
Glyma.02G133600.Wm82.a2.v1	995	1039	1079	1732.24	1498	2859	3018	0.433809	-1.20487	2.68e-07	7.27e-05	down	yes	Glyma.02G133600	protein_coding	chrChr02:13823369-13828028:-	gi|734415018|gb|KHN37498.1|	2200	0	hypothetical protein glysoja_034364 [Glycine soja]	gi|571438002|ref|XM_006574366.1|	2574	0	PREDICTED: Glycine max uncharacterized LOC100798622 (LOC100798622), transcript variant X1, mRNA	.	.	.	.	.	.	.	.	pfam05705	DUF829	Eukaryotic protein of unknown function (DUF829). This family consists of several uncharacterized eukaryotic proteins.	.	.	.	.	.
Glyma.02G133700.Wm82.a2.v1	204	248	228	342.764	309	598	484	0.500361	-0.998958	5.06e-05	0.00407819	down	yes	Glyma.02G133700	protein_coding	chrChr02:13837975-13839732:-	gi|351727351|ref|NP_001235878.1|	806	2e-103	uncharacterized protein LOC100306496 [Glycine max]	gi|351727350|ref|NM_001248949.1|	741	0	Glycine max uncharacterized LOC100306496 (LOC100306496), mRNA	Q94CL9	79.3	1e-15	Cyclin-dependent kinase inhibitor 7	.	.	.	.	pfam02234	CDI	Cyclin-dependent kinase inhibitor. Cell cycle progression is negatively controlled by cyclin-dependent kinases inhibitors (CDIs). CDIs are involved in cell cycle arrest at the G1 phase.	GO:0007050|cell cycle arrest;GO:0045736|negative regulation of cyclin-dependent protein serine/threonine kinase activity;	GO:0001673|male germ cell nucleus;GO:0005654|nucleoplasm;	GO:0004861|cyclin-dependent protein serine/threonine kinase inhibitor activity;	.	.
Glyma.02G133900.Wm82.a2.v1	99	152	100	162.36	120	284	225	0.570338	-0.810111	0.0139776	0.179914	down	yes	Glyma.02G133900	protein_coding	chrChr02:13853272-13855255:-	gi|734415016|gb|KHN37496.1|	1172	4e-153	Putative carboxylesterase 2 [Glycine soja]	gi|571439976|ref|XR_136314.2|	1364	0	PREDICTED: Glycine max probable carboxylesterase 12-like (LOC100801271), misc_RNA	Q9SX78	71.2	7e-73	Probable carboxylesterase 2	Rv1399c	82	4e-16	COG0657	pfam07859	Abhydrolase_3	alpha/beta hydrolase fold. This catalytic domain is found in a very wide range of enzymes.	GO:0008152|metabolic process;	.	GO:0052689|carboxylic ester hydrolase activity;	.	.
Glyma.02G136100.Wm82.a2.v1	11	16	8	7.04094	5	1	1	5.17461	2.37145	0.0130849	NA	up	yes	Glyma.02G136100	protein_coding	chrChr02:14104155-14106412:-	gi|356500086|ref|XP_003518865.1|	1882	0	PREDICTED: gibberellin 20 oxidase 1-like [Glycine max]	gi|571440000|ref|XM_003518817.2|	1244	0	PREDICTED: Glycine max gibberellin 20 oxidase 1-like (LOC100808901), mRNA	Q39110	192	2e-54	Gibberellin 20 oxidase 1	PA0147	171	1e-47	COG3491	pfam03171	2OG-FeII_Oxy	2OG-Fe(II) oxygenase superfamily. This family contains members of the 2-oxoglutarate (2OG) and Fe(II)-dependent oxygenase superfamily. This family includes the C-terminal of prolyl 4-hydroxylase alpha subunit. The holoenzyme has the activity EC:1.14.11.2 catalyzing the reaction: Procollagen L-proline + 2-oxoglutarate + O2 <=> procollagen trans- 4-hydroxy-L-proline + succinate + CO2. The full enzy…	GO:0009908|flower development;GO:0009740|gibberellic acid mediated signaling pathway;GO:0009686|gibberellin biosynthetic process;GO:0048366|leaf development;GO:0009739|response to gibberellin;GO:0048575|short-day photoperiodism, flowering;GO:0009826|unidimensional cell growth;	GO:0005737|cytoplasm;	GO:0045544|gibberellin 20-oxidase activity;GO:0046872|metal ion binding;	K05282	E1.14.11.12; gibberellin 20-oxidase [EC:1.14.11.12]
Glyma.02G139200.Wm82.a2.v1	91	122	120	83.9264	106	17	51	1.98047	0.98584	0.041393	0.340446	up	yes	Glyma.02G139200	protein_coding	chrChr02:14400900-14406156:-	gi|571442785|ref|XP_006575862.1|	2383	0	PREDICTED: uncharacterized serine-rich protein C215.13-like [Glycine max]	gi|571442784|ref|XM_006575799.1|	2008	0	PREDICTED: Glycine max uncharacterized LOC102660540 (LOC102660540), mRNA	Q7XYY2	57	5e-07	Mediator of RNA polymerase II transcription subunit 25	.	.	.	.	pfam07223	DUF1421	Protein of unknown function (DUF1421). This family represents a conserved region approximately 350 residues long within a number of plant proteins of unknown function.	GO:0050832|defense response to fungus;GO:0009908|flower development;GO:0009867|jasmonic acid mediated signaling pathway;GO:0031349|positive regulation of defense response;GO:0009911|positive regulation of flower development;GO:0045893|positive regulation of transcription, DNA-templated;GO:0009585|red, far-red light phototransduction;GO:0009909|regulation of flower development;GO:0010218|response …	GO:0016592|mediator complex;GO:0005634|nucleus;	GO:0003677|DNA binding;GO:0003713|transcription coactivator activity;	K15168	MED25; mediator of RNA polymerase II transcription subunit 25
Glyma.02G141700.Wm82.a2.v1	571	422	468	745.93	549	1046	1454	0.497582	-1.00699	0.000720827	0.0271441	down	yes	Glyma.02G141700	protein_coding	chrChr02:14642349-14643796:+	gi|351727821|ref|NP_001236406.1|	441	1e-51	uncharacterized protein LOC100499815 [Glycine max]	gi|402745566|ref|NM_001249477.2|	557	0	Glycine max uncharacterized LOC100499815 (LOC100499815), mRNA	Q41387	115	2e-30	Photosystem II reaction center W protein, chloroplastic	.	.	.	.	pfam07123	PsbW	Photosystem II reaction centre W protein (PsbW). This family consists of several plant specific photosystem II reaction centre W (PsbW) proteins. PsbW is a nuclear-encoded protein located in the thylakoid membrane of the chloroplast. PsbW is a core component of photosystem II but not photosystem I. This family does not appear to be related to pfam03912.	GO:0015979|photosynthesis;	GO:0009535|chloroplast thylakoid membrane;GO:0016021|integral component of membrane;GO:0009523|photosystem II;	.	.	.
Glyma.02G145600.Wm82.a2.v1	396	444	454	616.345	656	856	926	0.545528	-0.874275	9.34e-08	3.25e-05	down	yes	Glyma.02G145600	protein_coding	chrChr02:15033920-15038986:+	gi|356500178|ref|XP_003518910.1|	2950	0	PREDICTED: type I inositol 1,4,5-trisphosphate 5-phosphatase CVP2-like isoform X1 [Glycine max]	gi|571440155|ref|XM_003518862.2|	2973	0	PREDICTED: Glycine max type I inositol 1,4,5-trisphosphate 5-phosphatase CVP2-like (LOC100788764), transcript variant X1, mRNA	Q9LR47	703	0	Type IV inositol polyphosphate 5-phosphatase 6	YNL106c_2	150	5e-37	COG5411	pfam03372	Exo_endo_phos	Endonuclease/Exonuclease/phosphatase family. This large family of proteins includes magnesium dependent endonucleases and a large number of phosphatases involved in intracellular signalling. This family includes: AP endonuclease proteins EC:4.2.99.18, DNase I proteins EC:3.1.21.1, Synaptojanin an inositol-1,4,5-trisphosphate phosphatase EC:3.1.3.56, Sphingomyelinase EC:3.1.4.12 and Nocturnin.	GO:0009738|abscisic acid-activated signaling pathway;GO:0030154|cell differentiation;GO:0010588|cotyledon vascular tissue pattern formation;GO:0046855|inositol phosphate dephosphorylation;GO:0048016|inositol phosphate-mediated signaling;GO:0032957|inositol trisphosphate metabolic process;GO:0010305|leaf vascular tissue pattern formation;GO:0046856|phosphatidylinositol dephosphorylation;GO:0010067…	GO:0005622|intracellular;	GO:0046030|inositol trisphosphate phosphatase activity;GO:0034485|phosphatidylinositol-3,4,5-trisphosphate 5-phosphatase activity;GO:0004439|phosphatidylinositol-4,5-bisphosphate 5-phosphatase activity;	.	.
Glyma.02G145700.Wm82.a2.v1	58	50	55	116.45	59	364	111	0.309889	-1.69017	0.0293993	0.281046	down	yes	Glyma.02G145700	protein_coding	chrChr02:15053070-15057124:-	gi|351722438|ref|NP_001237244.1|	2110	0	sucrose-binding protein 2 precursor [Glycine max]	gi|210145452|dbj|AK244143.1|	1666	0	Glycine max cDNA, clone: GMFL01-02-D09	Q04672	689	0	Sucrose-binding protein	.	.	.	.	pfam00190	Cupin_1	Cupin. This family represents the conserved barrel domain of the 'cupin' superfamily ('cupa' is the Latin term for a small barrel). This family contains 11S and 7S plant seed storage proteins, and germins. Plant seed storage proteins provide the major nitrogen source for the developing plant.	GO:0008643|carbohydrate transport;	GO:0016020|membrane;	GO:0045735|nutrient reservoir activity;	.	.
Glyma.02G146100.Wm82.a2.v1	200	198	199	273.868	269	352	439	0.581198	-0.782899	0.000192819	0.0106201	down	yes	Glyma.02G146100	protein_coding	chrChr02:15080049-15081939:+	gi|356500184|ref|XP_003518913.1|	1276	3e-171	PREDICTED: uncharacterized protein LOC100790354 [Glycine max]	gi|571440166|ref|XM_003518865.2|	1562	0	PREDICTED: Glycine max uncharacterized LOC100790354 (LOC100790354), mRNA	.	.	.	.	.	.	.	.	pfam04570	DUF581	Protein of unknown function (DUF581). Family of uncharacterized proteins.	.	.	.	.	.
Glyma.02G147100.Wm82.a2.v1	142	213	173	244.927	215	384	355	0.565888	-0.821412	0.00131401	0.0405925	down	yes	Glyma.02G147100	protein_coding	chrChr02:15178348-15180145:+	gi|356500204|ref|XP_003518923.1|	1832	0	PREDICTED: patatin-16-like [Glycine max]	gi|571440181|ref|XM_003518875.2|	1397	0	PREDICTED: Glycine max patatin-16-like (LOC100795441), mRNA	Q93ZQ3	514	4e-178	Probable inactive patatin-like protein 9	RC0922	58.5	3e-08	COG3621	pfam01734	Patatin	Patatin-like phospholipase. This family consists of various patatin glycoproteins from plants. The patatin protein accounts for up to 40% of the total soluble protein in potato tubers. Patatin is a storage protein but it also has the enzymatic activity of lipid acyl hydrolase, catalyzing the cleavage of fatty acids from membrane lipids. Members of this family have been found also in vertebrates.	GO:0016042|lipid catabolic process;	.	GO:0016787|hydrolase activity;	.	.
Glyma.02G155600.Wm82.a2.v1	949	950	1014	815.793	600	673	715	1.50946	0.594032	2.79e-06	0.000492774	up	yes	Glyma.02G155600	protein_coding	chrChr02:15922272-15924666:+	gi|571438079|ref|XP_006574464.1|	820	9e-107	PREDICTED: uncharacterized protein LOC100816212 isoform X1 [Glycine max]	gi|571438078|ref|XM_006574401.1|	837	0	PREDICTED: Glycine max universal stress protein A-like protein-like (LOC100816212), transcript variant X1, mRNA	Q57951	62.4	3e-10	Universal stress protein MJ0531	SSO1865	63.2	3e-11	COG0589	pfam00582	Usp	Universal stress protein family. The universal stress protein UspA is a small cytoplasmic bacterial protein whose expression is enhanced when the cell is exposed to stress agents. UspA enhances the rate of cell survival during prolonged exposure to such conditions, and may provide a general "stress endurance" activity. The crystal structure of Haemophilus influenzae UspA reveals an alpha/beta fol…	GO:0006950|response to stress;	GO:0005886|plasma membrane;	GO:0016208|AMP binding;	.	.
Glyma.02G156800.Wm82.a2.v1	125	93	120	153.416	176	208	204	0.5935	-0.75268	0.00066905	0.0257386	down	yes	Glyma.02G156800	protein_coding	chrChr02:16787594-16790041:-	gi|380848783|ref|NP_001237210.2|	1350	2e-178	lectin precursor [Glycine max]	gi|158534861|gb|EU070415.1|	2226	0	Glycine max lectin (Le3) gene, promoter region and complete cds	P19588	345	1e-110	Lectin DB58	.	.	.	.	pfam00139	Lectin_legB	Legume lectin domain.	.	.	GO:0005537|mannose binding;	.	.
Glyma.02G159300.Wm82.a2.v1	0	2	2	5.7252	5	12	14	0.130823	-2.93431	0.00920459	NA	down	yes	Glyma.02G159300	protein_coding	chrChr02:17662766-17665227:-	gi|571442833|ref|XP_006575884.1|	644	1e-74	PREDICTED: uncharacterized protein LOC102667374 [Glycine max]	gi|571442832|ref|XM_006575821.1|	385	0	PREDICTED: Glycine max uncharacterized LOC102667374 (LOC102667374), mRNA	.	.	.	.	.	.	.	.	pfam02705	K_trans	K+ potassium transporter. This is a family of K+ potassium transporters that are conserved across phyla, having both bacterial (KUP), yeast (HAK), and plant (AtKT) sequences as members.	.	.	.	.	.
Glyma.02G162800.Wm82.a2.v1	41	37	59	66.8065	59	79	131	0.524313	-0.931501	0.0109763	0.156283	down	yes	Glyma.02G162800	protein_coding	chrChr02:21532970-21539825:+	.	.	.	.	gi|571440403|ref|XM_006575081.1|	473	0	PREDICTED: Glycine max probable inactive purple acid phosphatase 29-like (LOC100816226), transcript variant X2, mRNA	.	.	.	.	.	.	.	.	pfam02106	Fanconi_C	Fanconi anaemia group C protein.	.	.	.	.	.
Glyma.02G163900.Wm82.a2.v1	6	15	11	17.7403	20	26	30	0.430036	-1.21747	0.0243977	0.250899	down	yes	Glyma.02G163900	protein_coding	chrChr02:22543486-22559102:+	gi|571438101|ref|XP_006574475.1|	1816	0	PREDICTED: urease accessory protein UreD isoform X1 [Glycine max]	gi|571438100|ref|XM_006574412.1|	1477	0	PREDICTED: Glycine max urease accessory protein UreD (LOC547706), transcript variant X1, mRNA	Q7Y0S0	368	2e-122	Urease accessory protein D	SPAC3A12.09c	127	7e-32	COG0829	pfam01774	UreD	UreD urease accessory protein. UreD is a urease accessory protein. Urease pfam00449 hydrolyses urea into ammonia and carbamic acid. UreD is involved in activation of the urease enzyme via the UreD-UreF-UreG-urease complex and is required for urease nickel metallocenter assembly. See also UreF pfam01730, UreG pfam01495.	GO:0006807|nitrogen compound metabolic process;	.	GO:0016151|nickel cation binding;	.	.
Glyma.02G164100.Wm82.a2.v1	23	28	38	43.9303	43	58	77	0.512475	-0.964445	0.00969567	0.144845	down	yes	Glyma.02G164100	protein_coding	chrChr02:22649058-22653051:-	gi|571440390|ref|XP_006575140.1|	1487	0	PREDICTED: L-aminoadipate-semialdehyde dehydrogenase-phosphopantetheinyl transferase-like isoform X1 [Glycine max]	gi|571440389|ref|XM_006575077.1|	1067	0	PREDICTED: Glycine max L-aminoadipate-semialdehyde dehydrogenase-phosphopantetheinyl transferase-like (LOC100782193), transcript variant X1, mRNA	Q6DJH2	139	1e-36	L-aminoadipate-semialdehyde dehydrogenase-phosphopantetheinyl transferase	SPAC17C9.02c	65.1	3e-11	COG2091	pfam01648	ACPS	4'-phosphopantetheinyl transferase superfamily. Members of this family transfers the 4'-phosphopantetheine (4'-PP) moiety from coenzyme A (CoA) to the invariant serine of pfam00550. This post-translational modification renders holo-ACP capable of acyl group activation via thioesterification of the cysteamine thiol of 4'-PP. This superfamily consists of two subtypes: The ACPS type and the Sfp type…	GO:0006633|fatty acid biosynthetic process;	GO:0005737|cytoplasm;	GO:0008897|holo-[acyl-carrier-protein] synthase activity;GO:0000287|magnesium ion binding;	K06133	LYS5, acpT; 4'-phosphopantetheinyl transferase [EC:2.7.8.-]
Glyma.02G166400.Wm82.a2.v1	91	74	94	62.7254	76	18	23	2.29921	1.20114	0.0134585	0.176149	up	yes	Glyma.02G166400	protein_coding	chrChr02:25176214-25179057:+	gi|571440530|ref|XP_003518033.2|	938	1e-123	PREDICTED: LOB domain-containing protein 20-like [Glycine max]	gi|571440529|ref|XM_003517985.2|	967	0	PREDICTED: Glycine max LOB domain-containing protein 20-like (LOC100808548), mRNA	Q9SRV3	178	2e-51	LOB domain-containing protein 20	.	.	.	.	pfam03195	DUF260	Protein of unknown function DUF260.	GO:0009867|jasmonic acid mediated signaling pathway;GO:1900150|regulation of defense response to fungus;GO:0009753|response to jasmonic acid;	.	.	.	.
Glyma.02G167700.Wm82.a2.v1	5	2	5	31.4785	3	121	53	0.0690115	-3.85702	4.74e-05	0.00389151	down	yes	Glyma.02G167700	protein_coding	chrChr02:25824020-25826488:+	gi|356500401|ref|XP_003519020.1|	1023	1e-138	PREDICTED: universal stress protein A-like protein-like [Glycine max]	gi|571440521|ref|XM_003518972.2|	736	0	PREDICTED: Glycine max universal stress protein A-like protein-like (LOC100804300), mRNA	Q8LGG8	70.5	1e-13	Universal stress protein A-like protein	SSO2778	67.8	3e-13	COG0589	pfam00582	Usp	Universal stress protein family. The universal stress protein UspA is a small cytoplasmic bacterial protein whose expression is enhanced when the cell is exposed to stress agents. UspA enhances the rate of cell survival during prolonged exposure to such conditions, and may provide a general "stress endurance" activity. The crystal structure of Haemophilus influenzae UspA reveals an alpha/beta fol…	GO:0006950|response to stress;	GO:0005886|plasma membrane;	GO:0016208|AMP binding;	.	.
Glyma.02G170600.Wm82.a2.v1	22	42	31	21.6638	15	3	18	2.72369	1.44556	0.0160307	0.19308	up	yes	Glyma.02G170600	protein_coding	chrChr02:26652157-26657142:-	gi|571440564|ref|XP_006575195.1|	987	1e-127	PREDICTED: DNA helicase MCM8-like isoform X1 [Glycine max]	gi|571440573|ref|XM_006575137.1|	1072	0	PREDICTED: Glycine max DNA helicase MCM8-like (LOC102668842), transcript variant X6, mRNA	Q9SF37	240	2e-67	Probable DNA helicase MCM8	APE0188	152	4e-37	COG1241	pfam00493	MCM	MCM2/3/5 family.	GO:0006260|DNA replication;GO:0000724|double-strand break repair via homologous recombination;GO:0007143|female meiotic division;GO:0007140|male meiosis;GO:0009555|pollen development;	GO:0005634|nucleus;	GO:0005524|ATP binding;GO:0003677|DNA binding;GO:0004386|helicase activity;GO:0046872|metal ion binding;	K10737	MCM8; DNA helicase MCM8 [EC:3.6.4.12]
Glyma.02G176000.Wm82.a2.v1	78	81	56	58.3364	49	44	41	1.65993	0.731118	0.0195624	0.217896	up	yes	Glyma.02G176000	protein_coding	chrChr02:28704515-28707168:+	gi|734391785|gb|KHN27367.1|	1191	2e-160	Ras-related protein RABA4d [Glycine soja]	gi|571482296|ref|XR_416303.1|	811	0	PREDICTED: Glycine max ras-related protein RABA4d-like (LOC100808058), misc_RNA	Q9LH50	394	2e-134	Ras-related protein RABA4d	SPAC18G6.03	265	4e-85	COG1100	pfam00071	Ras	Ras family. Includes sub-families Ras, Rab, Rac, Ral, Ran, Rap Ypt1 and more. Shares P-loop motif with GTP_EFTU, arf and myosin_head. See pfam00009 pfam00025, pfam00063. As regards Rab GTPases, these are important regulators of vesicle formation, motility and fusion. They share a fold in common with all Ras GTPases: this is a six-stranded beta-sheet surrounded by five alpha-helices.	GO:0048868|pollen tube development;GO:0009860|pollen tube growth;GO:0015031|protein transport;GO:0080092|regulation of pollen tube growth;GO:0007264|small GTPase mediated signal transduction;	GO:0045177|apical part of cell;GO:0030659|cytoplasmic vesicle membrane;GO:0005768|endosome;GO:0070382|exocytic vesicle;GO:0090404|pollen tube tip;	GO:0005525|GTP binding;GO:0019900|kinase binding;	K07904	RAB11A; Ras-related protein Rab-11A
Glyma.02G178100.Wm82.a2.v1	133	170	173	223.338	190	376	308	0.556202	-0.84632	0.00141428	0.0424615	down	yes	Glyma.02G178100	protein_coding	chrChr02:29805316-29808437:-	gi|571440680|ref|XP_006575231.1|	2032	0	PREDICTED: uncharacterized protein LOC100780919 isoform X1 [Glycine max]	gi|571440679|ref|XM_006575168.1|	1501	0	PREDICTED: Glycine max uncharacterized LOC100780919 (LOC100780919), transcript variant X1, mRNA	Q8GUN5	160	1e-41	Protein PHR1-LIKE 1	.	.	.	.	pfam14379	Myb_CC_LHEQLE	MYB-CC type transfactor, LHEQLE motif. This family is found towards the C-terminus of Myb-CC type transcription factors, and carries a highly conserved LHEQLE sequence motif.	GO:0006351|transcription, DNA-templated;	GO:0005634|nucleus;	GO:0003677|DNA binding;GO:0003700|transcription factor activity, sequence-specific DNA binding;	.	.
Glyma.02G179700.Wm82.a2.v1	140	132	146	193.26	175	245	332	0.573746	-0.801515	0.00144126	0.0430626	down	yes	Glyma.02G179700	protein_coding	chrChr02:30601577-30605430:+	gi|147811281|emb|CAN61230.1|	381	3e-67	hypothetical protein VITISV_010115 [Vitis vinifera]	gi|571440703|ref|XR_413203.1|	201	2e-99	PREDICTED: Glycine max uncharacterized LOC102668169 (LOC102668169), ncRNA	P92519	115	8e-27	Uncharacterized mitochondrial protein AtMg00810	.	.	.	.	pfam07727	RVT_2	Reverse transcriptase (RNA-dependent DNA polymerase). A reverse transcriptase gene is usually indicative of a mobile element such as a retrotransposon or retrovirus. Reverse transcriptases occur in a variety of mobile elements, including retrotransposons, retroviruses, group II introns, bacterial msDNAs, hepadnaviruses, and caulimoviruses. This Pfam entry includes reverse transcriptases not recog…	.	GO:0005739|mitochondrion;	.	.	.
Glyma.02G180500.Wm82.a2.v1	71	96	77	132.44	158	279	117	0.448574	-1.15658	0.000684943	0.0261429	down	yes	Glyma.02G180500	protein_coding	chrChr02:30695482-30696138:+	gi|734334345|gb|KHN07812.1|	339	1e-37	hypothetical protein glysoja_041954 [Glycine soja]	gi|593690069|ref|XM_007145574.1|	148	1e-70	Phaseolus vulgaris hypothetical protein (PHAVU_007G255700g) mRNA, complete cds	.	.	.	.	.	.	.	.	pfam14093	DUF4271	Domain of unknown function (DUF4271). This family of integral membrane proteins is functionally uncharacterized. This family of proteins is found in bacteria. Proteins in this family are typically between 221 and 326 amino acids in length.	.	.	.	.	.
Glyma.02G181500.Wm82.a2.v1	279	287	321	248.309	238	196	172	1.50577	0.590503	0.00116957	0.0372458	up	yes	Glyma.02G181500	protein_coding	chrChr02:31040650-31054467:+	gi|356500491|ref|XP_003519065.1|	4193	0	PREDICTED: uncharacterized protein LOC100783624 [Glycine max]	gi|571440726|ref|XM_003519017.2|	3124	0	PREDICTED: Glycine max uncharacterized LOC100783624 (LOC100783624), mRNA	Q6NMM8	120	4e-27	Probable glucuronoxylan glucuronosyltransferase F8H	.	.	.	.	pfam03016	Exostosin	Exostosin family. The EXT family is a family of tumor suppressor genes. Mutations of EXT1 on 8q24.1, EXT2 on 11p11-13, and EXT3 on 19p have been associated with the autosomal dominant disorder known as hereditary multiple exostoses (HME). This is the most common known skeletal dysplasia. The chromosomal locations of other EXT genes suggest association with other forms of neoplasia. EXT1 and EXT2 …	GO:0071555|cell wall organization;	GO:0005794|Golgi apparatus;GO:0000139|Golgi membrane;GO:0016021|integral component of membrane;	GO:0016757|transferase activity, transferring glycosyl groups;	.	.
Glyma.02G181800.Wm82.a2.v1	34	30	40	63.6713	46	108	128	0.379231	-1.39885	0.000615366	0.024265	down	yes	Glyma.02G181800	protein_coding	chrChr02:31113439-31120950:+	gi|571440734|ref|XP_006575246.1|	2241	0	PREDICTED: MATE efflux family protein 1-like [Glycine max]	gi|571440733|ref|XM_006575183.1|	1955	0	PREDICTED: Glycine max MATE efflux family protein 1-like (LOC100809975), mRNA	Q9SYD6	536	0	Protein DETOXIFICATION 42	Cgl1936	94	2e-19	COG0534	pfam01554	MatE	MatE. The MatE domain	GO:0015746|citrate transport;GO:0006855|drug transmembrane transport;GO:0010044|response to aluminum ion;	GO:0016021|integral component of membrane;GO:0005886|plasma membrane;	GO:0015297|antiporter activity;GO:0015137|citrate transmembrane transporter activity;GO:0015238|drug transmembrane transporter activity;	.	.
Glyma.02G182600.Wm82.a2.v1	387	409	371	304.086	229	281	142	1.83618	0.876709	0.000482164	0.0204731	up	yes	Glyma.02G182600	protein_coding	chrChr02:31342036-31344739:+	gi|356500495|ref|XP_003519067.1|	1079	4e-143	PREDICTED: probable serine/threonine-protein kinase DDB_G0272282-like [Glycine max]	gi|571440738|ref|XM_003519019.2|	1215	0	PREDICTED: Glycine max probable serine/threonine-protein kinase DDB_G0272282-like (LOC100784687), mRNA	.	.	.	.	.	.	.	.	pfam03763	Remorin_C	Remorin, C-terminal region. Remorins are plant-specific plasma membrane-associated proteins. In tobacco remorin co-purifies with lipid rafts. Most remorins have a variable, proline-rich C-half and a more conserved N-half that is predicted to form coiled coils. Consistent with this, circular dichroism studies have demonstrated that much of the protein is alpha-helical. Remorins exist in plasma mem…	.	.	.	.	.
Glyma.02G184800.Wm82.a2.v1	530	530	587	823.371	726	1242	1368	0.507775	-0.977738	1.19e-05	0.00142491	down	yes	Glyma.02G184800	protein_coding	chrChr02:32457077-32460550:+	gi|359806646|ref|NP_001241534.1|	623	1e-78	uncharacterized protein LOC100796140 [Glycine max]	gi|403044228|ref|NM_001254605.2|	666	0	Glycine max uncharacterized LOC100796140 (LOC100796140), mRNA	Q41050	197	2e-61	Outer envelope pore protein 16, chloroplastic	.	.	.	.	pfam02466	Tim17	Tim17/Tim22/Tim23/Pmp24 family. The pre-protein translocase of the mitochondrial outer membrane (Tom) allows the import of pre-proteins from the cytoplasm. Tom forms a complex with a number of proteins, including Tim17. Tim17 and Tim23 are thought to form the translocation channel of the inner membrane. This family includes Tim17, Tim22 and Tim23. This family also includes Pmp24 a peroxisomal pro…	GO:0006811|ion transport;GO:0045037|protein import into chloroplast stroma;	GO:0009707|chloroplast outer membrane;GO:0034426|etioplast membrane;GO:0046930|pore complex;	GO:0015288|porin activity;GO:0042803|protein homodimerization activity;	.	.
Glyma.02G185200.Wm82.a2.v1	174	201	183	245.606	277	310	341	0.618972	-0.692054	4.25e-05	0.00356235	down	yes	Glyma.02G185200	protein_coding	chrChr02:32607458-32613210:+	gi|356500531|ref|XP_003519085.1|	2225	0	PREDICTED: AP2-like ethylene-responsive transcription factor At2g41710-like [Glycine max]	gi|571440792|ref|XM_003519037.2|	1873	0	PREDICTED: Glycine max AP2-like ethylene-responsive transcription factor At2g41710-like (LOC100795084), mRNA	Q8GWK2	256	5e-78	AP2-like ethylene-responsive transcription factor At2g41710	.	.	.	.	pfam14314	Methyltrans_Mon	Virus-capping methyltransferase. This is the methyltransferase region of the Mononegavirales single-stranded RNA viral RNA polymerase enzymes. This region is involved in the mRNA-capping of the virion particles.	GO:0009873|ethylene-activated signaling pathway;GO:0007275|multicellular organismal development;GO:0006351|transcription, DNA-templated;	GO:0005634|nucleus;	GO:0003677|DNA binding;GO:0003700|transcription factor activity, sequence-specific DNA binding;	K09285	OVM, ANT; AP2-like factor, ANT lineage
Glyma.02G185500.Wm82.a2.v1	784	774	886	647.036	650	435	357	1.74558	0.80371	0.000160562	0.00937744	up	yes	Glyma.02G185500	protein_coding	chrChr02:32929421-32934276:-	gi|571440785|ref|XP_006575259.1|	1250	1e-168	PREDICTED: agamous-like MADS-box protein AGL18-like [Glycine max]	gi|571440784|ref|XM_006575196.1|	1386	0	PREDICTED: Glycine max agamous-like MADS-box protein AGL18-like (LOC100792278), mRNA	Q38847	184	3e-53	Agamous-like MADS-box protein AGL15	YMR042w	60.8	6e-10	COG5068	pfam00319	SRF-TF	SRF-type transcription factor (DNA-binding and dimerization domain).	GO:0009908|flower development;GO:0000165|MAPK cascade;GO:0009910|negative regulation of flower development;GO:0048577|negative regulation of short-day photoperiodism, flowering;GO:0009555|pollen development;GO:0045944|positive regulation of transcription from RNA polymerase II promoter;GO:0006351|transcription, DNA-templated;	GO:0005634|nucleus;	GO:0000977|RNA polymerase II regulatory region sequence-specific DNA binding;GO:0003700|transcription factor activity, sequence-specific DNA binding;	.	.
Glyma.02G192200.Wm82.a2.v1	83	85	95	116.491	96	170	175	0.612594	-0.706997	0.012373	0.168794	down	yes	Glyma.02G192200	protein_coding	chrChr02:36328821-36337010:+	gi|356500561|ref|XP_003519100.1|	1977	0	PREDICTED: probable inactive purple acid phosphatase 16-like [Glycine max]	gi|571440838|ref|XM_003519052.2|	1630	0	PREDICTED: Glycine max probable inactive purple acid phosphatase 16-like (LOC100803047), mRNA	Q9SR79	77	7e-14	Probable inactive purple acid phosphatase 16	CAC1961	101	1e-22	COG1409	pfam00149	Metallophos	Calcineurin-like phosphoesterase. This family includes a diverse range of phosphoesterases, including protein phosphoserine phosphatases, nucleotidases, sphingomyelin phosphodiesterases and 2'-3' cAMP phosphodiesterases as well as nucleases such as bacterial SbcD or yeast MRE11. The most conserved regions in this superfamily centre around the metal chelating residues.	.	GO:0005576|extracellular region;GO:0016020|membrane;	GO:0003993|acid phosphatase activity;GO:0046872|metal ion binding;	.	.
Glyma.02G206600.Wm82.a2.v1	116	63	116	151.55	153	119	355	0.491647	-1.02431	0.0102537	0.150125	down	yes	Glyma.02G206600	protein_coding	chrChr02:39162363-39166665:-	gi|571441028|ref|XP_006575320.1|	2770	0	PREDICTED: uncharacterized protein LOC100794550 isoform X2 [Glycine max]	gi|571441027|ref|XM_006575257.1|	2012	0	PREDICTED: Glycine max uncharacterized LOC100794550 (LOC100794550), transcript variant X2, mRNA	.	.	.	.	.	.	.	.	pfam13841	Defensin_beta_2	Beta defensin. The beta defensins are antimicrobial peptides implicated in the resistance of epithelial surfaces to microbial colonisation.	.	.	.	.	.
Glyma.02G208300.Wm82.a2.v1	237	190	244	437.544	358	962	648	0.349449	-1.51685	1.28e-06	0.000259746	down	yes	Glyma.02G208300	protein_coding	chrChr02:39325844-39327250:+	gi|356498797|ref|XP_003518235.1|	1563	0	PREDICTED: uncharacterized protein LOC100800380 [Glycine max]	gi|571441075|ref|XM_003518187.2|	1298	0	PREDICTED: Glycine max uncharacterized LOC100800380 (LOC100800380), mRNA	Q9FE06	388	4e-131	Protein EXORDIUM-like 2	.	.	.	.	pfam04674	Phi_1	Phosphate-induced protein 1 conserved region. Family of conserved plant proteins. Conserved region identified in a phosphate-induced protein of unknown function.	.	GO:0048046|apoplast;GO:0005618|cell wall;GO:0005829|cytosol;GO:0005615|extracellular space;GO:0005794|Golgi apparatus;GO:0009505|plant-type cell wall;GO:0009506|plasmodesma;	.	.	.
Glyma.02G209000.Wm82.a2.v1	63	61	76	102.643	85	168	168	0.4875	-1.03653	0.00102993	0.0340969	down	yes	Glyma.02G209000	protein_coding	chrChr02:39419801-39426010:-	gi|356500717|ref|XP_003519178.1|	1784	0	PREDICTED: thylakoid lumenal 29 kDa protein, chloroplastic-like [Glycine max]	gi|571441080|ref|XM_003519130.2|	1408	0	PREDICTED: Glycine max thylakoid lumenal 29 kDa protein, chloroplastic-like (LOC100799504), mRNA	Q9THX6	488	2e-169	Thylakoid lumenal 29 kDa protein, chloroplastic	.	.	.	.	pfam00141	peroxidase	Peroxidase.	GO:0034599|cellular response to oxidative stress;GO:0042744|hydrogen peroxide catabolic process;GO:0000302|response to reactive oxygen species;	GO:0009507|chloroplast;GO:0009543|chloroplast thylakoid lumen;	GO:0004130|cytochrome-c peroxidase activity;GO:0020037|heme binding;	.	.
Glyma.02G213100.Wm82.a2.v1	191	162	192	153.239	183	86	107	1.50219	0.587067	0.0403014	0.335707	up	yes	Glyma.02G213100	protein_coding	chrChr02:39917394-39920713:-	gi|571441133|ref|XP_006575350.1|	910	9e-117	PREDICTED: uncharacterized protein LOC100814266 isoform X1 [Glycine max]	gi|571441132|ref|XM_006575287.1|	1119	0	PREDICTED: Glycine max uncharacterized LOC100814266 (LOC100814266), transcript variant X1, mRNA	.	.	.	.	.	.	.	.	pfam00582	Usp	Universal stress protein family. The universal stress protein UspA is a small cytoplasmic bacterial protein whose expression is enhanced when the cell is exposed to stress agents. UspA enhances the rate of cell survival during prolonged exposure to such conditions, and may provide a general "stress endurance" activity. The crystal structure of Haemophilus influenzae UspA reveals an alpha/beta fol…	.	.	.	.	.
Glyma.02G217800.Wm82.a2.v1	270	267	288	203.267	177	90	128	2.16062	1.11144	3.41e-06	0.000564947	up	yes	Glyma.02G217800	protein_coding	chrChr02:40487969-40490266:+	gi|356500787|ref|XP_003519212.1|	1756	0	PREDICTED: transcription factor bHLH93 [Glycine max]	gi|571441209|ref|XM_003519164.2|	1343	0	PREDICTED: Glycine max transcription factor bHLH93-like (LOC100818341), mRNA	Q9LSL1	243	5e-74	Transcription factor bHLH93	.	.	.	.	pfam00010	HLH	Helix-loop-helix DNA-binding domain.	GO:0007275|multicellular organismal development;GO:0006351|transcription, DNA-templated;	GO:0005634|nucleus;	GO:0003677|DNA binding;GO:0003700|transcription factor activity, sequence-specific DNA binding;	.	.
Glyma.02G218300.Wm82.a2.v1	146	158	141	249.592	234	403	429	0.429736	-1.21848	1.19e-06	0.000244448	down	yes	Glyma.02G218300	protein_coding	chrChr02:40588552-40592354:-	gi|356500793|ref|XP_003519215.1|	2611	0	PREDICTED: glutamyl-tRNA reductase 1, chloroplastic-like [Glycine max]	gi|571441212|ref|XM_003519167.2|	2226	0	PREDICTED: Glycine max glutamyl-tRNA reductase 1, chloroplastic-like (LOC100819951), mRNA	P93111	841	0	Glutamyl-tRNA reductase 1, chloroplastic	alr1042	339	5e-107	COG0373	pfam05201	GlutR_N	Glutamyl-tRNAGlu reductase, N-terminal domain.	GO:0015995|chlorophyll biosynthetic process;GO:0006782|protoporphyrinogen IX biosynthetic process;	GO:0009507|chloroplast;	GO:0008883|glutamyl-tRNA reductase activity;GO:0050661|NADP binding;	K02492	hemA; glutamyl-tRNA reductase [EC:1.2.1.70]
Glyma.02G221900.Wm82.a2.v1	69	61	72	96.9871	105	161	117	0.541662	-0.884534	0.00131896	0.040624	down	yes	Glyma.02G221900	protein_coding	chrChr02:40932876-40935807:-	gi|571441263|ref|XP_003519228.2|	3309	0	PREDICTED: L-type lectin-domain containing receptor kinase VIII.1-like [Glycine max]	gi|571441262|ref|XM_003519180.2|	2551	0	PREDICTED: Glycine max L-type lectin-domain containing receptor kinase VIII.1-like (LOC100781464), mRNA	Q9LSR8	216	8e-58	L-type lectin-domain containing receptor kinase I.9	.	.	.	.	pfam00139	Lectin_legB	Legume lectin domain.	GO:0071318|cellular response to ATP;GO:0002229|defense response to oomycetes;GO:0048041|focal adhesion assembly;GO:0009611|response to wounding;	GO:0016021|integral component of membrane;GO:0005886|plasma membrane;	GO:0005524|ATP binding;GO:0030246|carbohydrate binding;GO:0004674|protein serine/threonine kinase activity;	.	.
Glyma.02G222000.Wm82.a2.v1	225	188	186	146.068	161	54	59	2.27536	1.18609	0.00183861	0.0505113	up	yes	Glyma.02G222000	protein_coding	chrChr02:40953440-40959908:+	gi|571441265|ref|XP_006575390.1|	1825	0	PREDICTED: WAT1-related protein At1g09380-like [Glycine max]	gi|571441264|ref|XM_006575327.1|	1444	0	PREDICTED: Glycine max WAT1-related protein At1g09380-like (LOC100792281), mRNA	Q9FL41	157	3e-41	WAT1-related protein At5g07050	.	.	.	.	pfam00892	EamA	EamA-like transporter family. This family includes many hypothetical membrane proteins of unknown function. Many of the proteins contain two copies of the aligned region. The family used to be known as DUF6.	GO:0006810|transport;	GO:0016021|integral component of membrane;GO:0005886|plasma membrane;	GO:0022857|transmembrane transporter activity;	.	.
Glyma.02G231100.Wm82.a2.v1	106	150	116	157.567	190	172	221	0.656767	-0.606546	0.00365318	0.0792317	down	yes	Glyma.02G231100	protein_coding	chrChr02:41851889-41858479:+	gi|359807230|ref|NP_001241364.1|	1881	0	uncharacterized protein LOC100804302 [Glycine max]	gi|359807229|ref|NM_001254435.1|	1595	0	Glycine max uncharacterized LOC100804302 (LOC100804302), mRNA	Q944L7	204	1e-57	Shewanella-like protein phosphatase 2	.	.	.	.	pfam00149	Metallophos	Calcineurin-like phosphoesterase. This family includes a diverse range of phosphoesterases, including protein phosphoserine phosphatases, nucleotidases, sphingomyelin phosphodiesterases and 2'-3' cAMP phosphodiesterases as well as nucleases such as bacterial SbcD or yeast MRE11. The most conserved regions in this superfamily centre around the metal chelating residues.	.	GO:0005829|cytosol;	GO:0046872|metal ion binding;GO:0004721|phosphoprotein phosphatase activity;	.	.
Glyma.02G233200.Wm82.a2.v1	83	99	106	125.012	145	176	147	0.630691	-0.664994	0.00228206	0.0585244	down	yes	Glyma.02G233200	protein_coding	chrChr02:42071550-42073691:+	gi|356500916|ref|XP_003519276.1|	2470	0	PREDICTED: uncharacterized protein LOC100808034 [Glycine max]	gi|571441406|ref|XM_003519228.2|	1744	0	PREDICTED: Glycine max uncharacterized LOC100808034 (LOC100808034), mRNA	.	.	.	.	AF0367	54.7	4e-07	COG0477	pfam06813	Nodulin-like	Nodulin-like. This family represents a conserved region within plant nodulin-like proteins.	.	.	.	.	.
Glyma.02G240200.Wm82.a2.v1	600	641	683	810.636	708	1001	1272	0.664449	-0.58977	0.00348065	0.0768474	down	yes	Glyma.02G240200	protein_coding	chrChr02:42872399-42878160:-	gi|571437931|ref|XP_006574393.1|	2321	0	PREDICTED: uncharacterized protein LOC100780932 isoform X1 [Glycine max]	gi|571437930|ref|XM_006574330.1|	2018	0	PREDICTED: Glycine max phytoene synthase, chloroplastic-like (LOC100780932), transcript variant X1, mRNA	P49293	433	2e-143	Phytoene synthase, chloroplastic	slr1255	350	1e-114	COG1562	pfam00494	SQS_PSY	Squalene/phytoene synthase.	GO:0016117|carotenoid biosynthetic process;GO:0006696|ergosterol biosynthetic process;	GO:0009507|chloroplast;	GO:0004310|farnesyl-diphosphate farnesyltransferase activity;GO:0016767|geranylgeranyl-diphosphate geranylgeranyltransferase activity;GO:0051996|squalene synthase activity;	.	.
Glyma.02G249100.Wm82.a2.v1	24	40	47	51.1977	45	74	81	0.56573	-0.821814	0.0272998	0.268739	down	yes	Glyma.02G249100	protein_coding	chrChr02:43676217-43678117:-	gi|356499111|ref|XP_003518387.1|	1678	0	PREDICTED: E3 ubiquitin-protein ligase RING1-like [Glycine max]	gi|571441651|ref|XM_003518339.2|	1680	0	PREDICTED: Glycine max E3 ubiquitin-protein ligase RING1-like (LOC100807489), mRNA	Q8LPN7	118	1e-27	E3 ubiquitin-protein ligase RING1-like	.	.	.	.	pfam13639	zf-RING_2	Ring finger domain.	GO:0016567|protein ubiquitination;	.	GO:0016874|ligase activity;GO:0008270|zinc ion binding;	K11982	RNF115_126; E3 ubiquitin-protein ligase RNF115/126 [EC:2.3.2.27]
Glyma.02G249200.Wm82.a2.v1	43	49	57	76.041	66	98	149	0.489634	-1.03023	0.00256374	0.0633343	down	yes	Glyma.02G249200	protein_coding	chrChr02:43678739-43679865:-	gi|734350012|gb|KHN12259.1|	287	1e-27	Putative leucine-rich repeat receptor-like serine/threonine-protein kinase [Glycine soja]	gi|224922995|gb|AC235231.1|	157	2e-75	Glycine max strain Williams 82 clone GM_WBb0026L18, complete sequence	.	.	.	.	.	.	.	.	pfam05287	PMG	PMG protein. This family consists of several mouse anagen-specific protein mKAP13 (PMG1 and PMG2). PMG1 and 2 contain characteristic repeats reminiscent of the keratin-associated proteins (KAPs). Both genes are expressed in growing hair follicles in skin as well as in sebaceous and eccrine sweat glands. Interestingly, expression is also detected in the mammary epithelium where it is limited to th…	.	.	.	.	.
Glyma.02G249600.Wm82.a2.v1	996	942	1043	1258.95	1085	1799	1731	0.664454	-0.589758	0.00327703	0.0738557	down	yes	Glyma.02G249600	protein_coding	chrChr02:43713516-43717718:-	gi|358248528|ref|NP_001240152.1|	2461	0	ribulose bisphosphate carboxylase/oxygenase activase 1, chloroplastic-like [Glycine max]	gi|210145325|dbj|AK244016.1|	1684	0	Glycine max cDNA, clone: GMFL01-01-N22	Q7X9A0	816	0	Ribulose bisphosphate carboxylase/oxygenase activase 1, chloroplastic	.	.	.	.	pfam00004	AAA	ATPase family associated with various cellular activities (AAA). AAA family proteins often perform chaperone-like functions that assist in the assembly, operation, or disassembly of protein complexes.	.	GO:0009570|chloroplast stroma;	GO:0005524|ATP binding;	.	.
Glyma.02G255200.Wm82.a2.v1	42	27	53	30.3398	12	19	29	2.0981	1.06908	0.0243874	0.250876	up	yes	Glyma.02G255200	protein_coding	chrChr02:44225495-44228320:-	gi|356499153|ref|XP_003518407.1|	2396	0	PREDICTED: uncharacterized protein LOC100775399 [Glycine max]	gi|571441732|ref|XM_003518359.2|	2128	0	PREDICTED: Glycine max uncharacterized LOC100775399 (LOC100775399), mRNA	.	.	.	.	.	.	.	.	pfam13432	TPR_16	Tetratricopeptide repeat.	.	.	.	.	.
Glyma.02G255800.Wm82.a2.v1	808	713	849	648.582	691	466	365	1.60661	0.684018	0.0024149	0.0611208	up	yes	Glyma.02G255800	protein_coding	chrChr02:44266689-44271578:+	gi|356501142|ref|XP_003519387.1|	2207	0	PREDICTED: auxin transporter-like protein 1-like isoform X1 [Glycine max]	gi|571441738|ref|XM_003519339.2|	2052	0	PREDICTED: Glycine max auxin transporter-like protein 1-like (LOC100778259), transcript variant X1, mRNA	Q9FEL8	766	0	Auxin transporter-like protein 1	.	.	.	.	pfam01490	Aa_trans	Transmembrane amino acid transporter protein. This transmembrane region is found in many amino acid transporters including UNC-47 and MTR. UNC-47 encodes a vesicular amino butyric acid (GABA) transporter, (VGAT). UNC-47 is predicted to have 10 transmembrane domains. MTR is a N system amino acid transporter system protein involved in methyltryptophan resistance. Other members of this family includ…	GO:0006865|amino acid transport;GO:0009734|auxin-activated signaling pathway;	GO:0016021|integral component of membrane;GO:0005886|plasma membrane;	GO:0015293|symporter activity;	K13946	AUX1, LAX; auxin influx carrier (AUX1 LAX family)
Glyma.02G257900.Wm82.a2.v1	96	82	93	75.3847	72	58	51	1.54579	0.628344	0.0216307	0.232485	up	yes	Glyma.02G257900	protein_coding	chrChr02:44447725-44450772:+	gi|356501168|ref|XP_003519400.1|	1315	1e-176	PREDICTED: uncharacterized protein LOC100785042 [Glycine max]	gi|571441767|ref|XM_003519352.2|	1464	0	PREDICTED: Glycine max uncharacterized LOC100785042 (LOC100785042), mRNA	.	.	.	.	.	.	.	.	pfam03171	2OG-FeII_Oxy	2OG-Fe(II) oxygenase superfamily. This family contains members of the 2-oxoglutarate (2OG) and Fe(II)-dependent oxygenase superfamily. This family includes the C-terminal of prolyl 4-hydroxylase alpha subunit. The holoenzyme has the activity EC:1.14.11.2 catalyzing the reaction: Procollagen L-proline + 2-oxoglutarate + O2 <=> procollagen trans- 4-hydroxy-L-proline + succinate + CO2. The full enzy…	.	.	.	.	.
Glyma.02G258600.Wm82.a2.v1	73	128	101	131.393	137	186	171	0.624514	-0.679195	0.007411	0.122347	down	yes	Glyma.02G258600	protein_coding	chrChr02:44580131-44581457:+	gi|571441779|ref|XP_003518414.2|	628	1e-76	PREDICTED: uncharacterized protein LOC100780743 [Glycine max]	gi|571441778|ref|XM_003518366.2|	1092	0	PREDICTED: Glycine max uncharacterized LOC100780743 (LOC100780743), mRNA	.	.	.	.	.	.	.	.	pfam06682	DUF1183	Protein of unknown function (DUF1183). This family consists of several eukaryotic proteins of around 360 residues in length. The function of this family is unknown.	.	.	.	.	.
Glyma.02G259200.Wm82.a2.v1	471	464	350	772.142	545	1362	1476	0.392612	-1.34882	1.89e-05	0.00204309	down	yes	Glyma.02G259200	protein_coding	chrChr02:44628805-44629878:+	gi|351727403|ref|NP_001235112.1|	533	1e-63	uncharacterized protein LOC100527370 [Glycine max]	gi|351727402|ref|NM_001248183.1|	709	0	Glycine max uncharacterized LOC100527370 (LOC100527370), mRNA	.	.	.	.	.	.	.	.	pfam01295	Adenylate_cycl	Adenylate cyclase, class-I.	.	.	.	.	.
Glyma.02G260100.Wm82.a2.v1	116	172	134	215.056	211	332	338	0.490807	-1.02677	2.68e-05	0.00263289	down	yes	Glyma.02G260100	protein_coding	chrChr02:44684684-44688689:-	gi|356501191|ref|XP_003519410.1|	1948	0	PREDICTED: probable sodium-coupled neutral amino acid transporter 6-like isoform X1 [Glycine max]	gi|571441788|ref|XM_003519362.2|	2206	0	PREDICTED: Glycine max probable sodium-coupled neutral amino acid transporter 6-like (LOC100793508), transcript variant X1, mRNA	Q6DEL1	118	2e-26	Putative sodium-coupled neutral amino acid transporter 7	YER119c	73.2	2e-12	COG0814	pfam01490	Aa_trans	Transmembrane amino acid transporter protein. This transmembrane region is found in many amino acid transporters including UNC-47 and MTR. UNC-47 encodes a vesicular amino butyric acid (GABA) transporter, (VGAT). UNC-47 is predicted to have 10 transmembrane domains. MTR is a N system amino acid transporter system protein involved in methyltryptophan resistance. Other members of this family includ…	GO:0006867|asparagine transport;GO:0015810|aspartate transport;GO:0015808|L-alanine transport;GO:0015825|L-serine transport;GO:0006814|sodium ion transport;	GO:0016021|integral component of membrane;	GO:0015180|L-alanine transmembrane transporter activity;GO:0015182|L-asparagine transmembrane transporter activity;GO:0015183|L-aspartate transmembrane transporter activity;GO:0005313|L-glutamate transmembrane transporter activity;GO:0015186|L-glutamine transmembrane transporter activity;GO:0005290|L-histidine transmembrane transporter activity;GO:0015190|L-leucine transmembrane transporter activ…	K14994	SLC38A7_8; solute carrier family 38 (sodium-coupled neutral amino acid transporter), member 7/8
Glyma.02G261100.Wm82.a2.v1	450	603	973	556.93	467	405	477	1.52991	0.613449	0.00763391	0.124762	up	yes	Glyma.02G261100	protein_coding	chrChr02:44726522-44728449:+	gi|356501201|ref|XP_003519415.1|	794	2e-101	PREDICTED: PRA1 family protein B3-like [Glycine max]	gi|571441804|ref|XM_003519367.2|	849	0	PREDICTED: Glycine max PRA1 family protein B3-like (LOC100796142), mRNA	Q9LYN0	219	2e-67	PRA1 family protein B1	.	.	.	.	pfam03208	PRA1	PRA1 family protein. This family includes the PRA1 (Prenylated rab acceptor) protein which is a Rab guanine dissociation inhibitor (GDI) displacement factor. This family also includes the glutamate transporter EAAC1 interacting protein GTRAP3-18.	GO:0016192|vesicle-mediated transport;	GO:0005783|endoplasmic reticulum;GO:0010008|endosome membrane;GO:0005794|Golgi apparatus;GO:0016021|integral component of membrane;	.	.	.
Glyma.02G261200.Wm82.a2.v1	61	68	86	91.9056	92	97	154	0.644884	-0.632888	0.0262591	0.262625	down	yes	Glyma.02G261200	protein_coding	chrChr02:44740164-44742226:-	gi|734325420|gb|KHN05288.1|	575	2e-70	Cell division cycle protein 123 like [Glycine soja]	gi|571441805|ref|XR_413317.1|	876	0	PREDICTED: Glycine max cell division cycle protein 123 homolog (LOC100783442), misc_RNA	Q75JF9	63.2	1e-09	Cell division cycle protein 123 homolog	.	.	.	.	pfam07065	D123	D123. This family contains a number of eukaryotic D123 proteins approximately 330 residues long. It has been shown that mutated variants of D123 exhibit temperature-dependent differences in their degradation rate. D123 proteins are regulators of eIF2, the central regulator of translational initiation.	GO:0007050|cell cycle arrest;GO:0051301|cell division;GO:0001732|formation of cytoplasmic translation initiation complex;GO:0007346|regulation of mitotic cell cycle;GO:0006417|regulation of translation;	GO:0005737|cytoplasm;	.	.	.
Glyma.02G262100.Wm82.a2.v1	59	71	72	110.363	149	183	134	0.444042	-1.17123	1.64e-06	0.000319406	down	yes	Glyma.02G262100	protein_coding	chrChr02:44802750-44805813:-	gi|593489729|ref|XP_007141732.1|	2148	0	hypothetical protein PHAVU_008G220700g [Phaseolus vulgaris]	gi|571443308|ref|XR_413374.1|	1149	0	PREDICTED: Glycine max protein YLS7-like (LOC100785571), misc_RNA	F4IH21	696	0	Protein trichome birefringence-like 33	.	.	.	.	pfam13839	PC-Esterase	GDSL/SGNH-like Acyl-Esterase family found in Pmr5 and Cas1p. The PC-Esterase family is comprised of Cas1p, the Homo sapiens C7orf58, Arabidopsis thaliana PMR5 and a group of plant freezing resistance/coldacclimatization proteins typified by Arabidopsis thaliana ESKIMO1. animal FAM55D proteins, and animal FAM113 proteins. The PC-Esterase family has features that are both similar and different from…	GO:0009834|plant-type secondary cell wall biogenesis;	GO:0005794|Golgi apparatus;GO:0016021|integral component of membrane;	GO:1990538|xylan O-acetyltransferase activity;	.	.
Glyma.02G265100.Wm82.a2.v1	105	68	112	122.145	168	104	183	0.650266	-0.620897	0.0344156	0.308485	down	yes	Glyma.02G265100	protein_coding	chrChr02:45011264-45020973:-	gi|571441850|ref|XP_006575561.1|	842	1e-109	PREDICTED: uncharacterized protein LOC100795607 isoform X6 [Glycine max]	gi|571441845|ref|XM_006575496.1|	638	0	PREDICTED: Glycine max uncharacterized LOC100795607 (LOC100795607), transcript variant X4, mRNA	P00052	68.2	7e-13	Cytochrome c	.	.	.	.	pfam07172	GRP	Glycine rich protein family. This family of proteins includes several glycine rich proteins as well as two nodulins 16 and 24. The family also contains proteins that are induced in response to various stresses.	GO:0055114|oxidation-reduction process;	GO:0005758|mitochondrial intermembrane space;GO:0070469|respiratory chain;	GO:0009055|electron carrier activity;GO:0020037|heme binding;GO:0046872|metal ion binding;	.	.
Glyma.02G270100.Wm82.a2.v1	24	22	20	38.3462	38	45	84	0.410004	-1.28629	0.00268483	0.065335	down	yes	Glyma.02G270100	protein_coding	chrChr02:45419509-45427615:-	gi|356499247|ref|XP_003518453.1|	4924	0	PREDICTED: protein FAM91A1-like [Glycine max]	gi|571441931|ref|XM_003518405.2|	1807	0	PREDICTED: Glycine max protein FAM91A1-like (LOC100802520), mRNA	Q6TEP1	257	7e-71	Protein FAM91A1	.	.	.	.	pfam14647	FAM91_N	FAM91 N-terminus.	.	.	GO:0051117|ATPase binding;	.	.
Glyma.02G277100.Wm82.a2.v1	57	66	64	80.8192	86	103	113	0.636824	-0.651034	0.0101294	0.148811	down	yes	Glyma.02G277100	protein_coding	chrChr02:45988550-45995149:-	gi|571442038|ref|XP_006575614.1|	2549	0	PREDICTED: uncharacterized protein LOC100815325 isoform X2 [Glycine max]	gi|571442039|ref|XM_003518427.2|	2549	0	PREDICTED: Glycine max uncharacterized LOC100815325 (LOC100815325), transcript variant X1, mRNA	.	.	.	.	.	.	.	.	pfam12796	Ank_2	Ankyrin repeats (3 copies).	.	.	.	.	.
Glyma.02G278400.Wm82.a2.v1	21	41	40	49.121	33	83	80	0.528776	-0.91927	0.0361339	0.315273	down	yes	Glyma.02G278400	protein_coding	chrChr02:46094573-46096119:-	gi|356499299|ref|XP_003518479.1|	1368	0	PREDICTED: heat stress transcription factor B-4b [Glycine max]	gi|571442057|ref|XM_003518431.2|	1150	0	PREDICTED: Glycine max uncharacterized LOC100527682 (LOC100527682), mRNA	Q7XHZ0	258	8e-81	Heat stress transcription factor B-4b	YGL073w	93.2	2e-19	COG5169	pfam00447	HSF_DNA-bind	HSF-type DNA-binding.	GO:0006351|transcription, DNA-templated;	GO:0005634|nucleus;	GO:0043565|sequence-specific DNA binding;GO:0003700|transcription factor activity, sequence-specific DNA binding;	K09419	HSFF; heat shock transcription factor, other eukaryote
Glyma.02G282500.Wm82.a2.v1	680	439	576	972.456	687	1577	1920	0.420257	-1.25066	0.00880487	0.136683	down	yes	Glyma.02G282500	protein_coding	chrChr02:46462286-46464804:+	gi|356501429|ref|XP_003519527.1|	1305	5e-178	PREDICTED: oxygen-evolving enhancer protein 2, chloroplastic-like [Glycine max]	gi|571442115|ref|XM_003519479.2|	1050	0	PREDICTED: Glycine max oxygen-evolving enhancer protein 2, chloroplastic-like (LOC100813388), mRNA	P16059	404	6e-139	Oxygen-evolving enhancer protein 2, chloroplastic	.	.	.	.	pfam01789	PsbP	PsbP. This family consists of the 23 kDa subunit of oxygen evolving system of photosystem II or PsbP from various plants (where it is encoded by the nuclear genome) and Cyanobacteria. The 23 KDa PsbP protein is required for PSII to be fully operational in vivo, it increases the affinity of the water oxidation site for Cl- and provides the conditions required for high affinity binding of Ca2+.	GO:0015979|photosynthesis;	GO:0009535|chloroplast thylakoid membrane;GO:0019898|extrinsic component of membrane;GO:0009654|photosystem II oxygen evolving complex;	GO:0005509|calcium ion binding;	.	.
Glyma.02G285800.Wm82.a2.v1	198	222	226	286.671	287	359	444	0.609951	-0.713235	0.000248233	0.012785	down	yes	Glyma.02G285800	protein_coding	chrChr02:46663694-46666947:-	gi|356501463|ref|XP_003519544.1|	1258	2e-168	PREDICTED: uncharacterized protein LOC100777386 isoform X1 [Glycine max]	gi|571442165|ref|XM_003519496.2|	1585	0	PREDICTED: Glycine max uncharacterized LOC100777386 (LOC100777386), transcript variant X1, mRNA	.	.	.	.	.	.	.	.	pfam09731	Mitofilin	Mitochondrial inner membrane protein. Mitofilin controls mitochondrial cristae morphology. Mitofilin is enriched in the narrow space between the inner boundary and the outer membranes, where it forms a homotypic interaction and assembles into a large multimeric protein complex. The first 78 amino acids contain a typical amino-terminal-cleavable mitochondrial presequence rich in positive-charged a…	.	.	.	.	.
Glyma.02G286200.Wm82.a2.v1	18	30	21	31.6801	35	43	45	0.575413	-0.79733	0.0434797	0.348491	down	yes	Glyma.02G286200	protein_coding	chrChr02:46706387-46707470:+	gi|356501471|ref|XP_003519548.1|	136	2e-08	PREDICTED: uncharacterized protein LOC100779505 [Glycine max]	gi|571442186|ref|XM_003519500.2|	211	1e-105	PREDICTED: Glycine max uncharacterized LOC100779505 (LOC100779505), mRNA	.	.	.	.	.	.	.	.	pfam10325	7TM_GPCR_Srz	Serpentine type 7TM GPCR chemoreceptor Srz. Chemoreception is mediated in Caenorhabditis elegans by members of the seven-transmembrane G-protein-coupled receptor class (7TM GPCRs) of proteins which are of the serpentine type. Srz is a solo families amongst the superfamilies of chemoreceptors. Chemoperception is one of the central senses of soil nematodes like C. elegans which are otherwise 'blind…	.	.	.	.	.
Glyma.02G287400.Wm82.a2.v1	1151	1196	935	1515.94	1470	2418	1966	0.577566	-0.791942	0.000153853	0.00912328	down	yes	Glyma.02G287400	protein_coding	chrChr02:46775663-46778223:+	gi|356499374|ref|XP_003518516.1|	425	9e-42	PREDICTED: leucine-rich repeat extensin-like protein 5-like isoform X1 [Glycine max]	gi|571442204|ref|XM_003518468.2|	2098	0	PREDICTED: Glycine max leucine-rich repeat extensin-like protein 5-like (LOC100793866), transcript variant X1, mRNA	Q9S728	114	5e-26	Protodermal factor 1	.	.	.	.	pfam09770	PAT1	Topoisomerase II-associated protein PAT1. Members of this family are necessary for accurate chromosome transmission during cell division.	.	GO:0005576|extracellular region;	.	.	.
Glyma.02G289800.Wm82.a2.v1	245	305	313	422.313	350	715	626	0.52153	-0.939178	0.000223712	0.0118372	down	yes	Glyma.02G289800	protein_coding	chrChr02:46946025-46949505:-	gi|356499386|ref|XP_003518522.1|	2051	0	PREDICTED: serine/threonine-protein kinase PBS1-like [Glycine max]	gi|571442242|ref|XM_003518474.2|	1888	0	PREDICTED: Glycine max serine/threonine-protein kinase PBS1-like (LOC100797557), mRNA	Q9FE20	499	1e-169	Serine/threonine-protein kinase PBS1	.	.	.	.	pfam00069	Pkinase	Protein kinase domain.	GO:0006952|defense response;GO:0042742|defense response to bacterium;GO:0009816|defense response to bacterium, incompatible interaction;GO:0045087|innate immune response;GO:0002221|pattern recognition receptor signaling pathway;GO:0046777|protein autophosphorylation;	GO:0005886|plasma membrane;	GO:0005524|ATP binding;GO:0004672|protein kinase activity;GO:0004674|protein serine/threonine kinase activity;	K13430	PBS1; serine/threonine-protein kinase PBS1 [EC:2.7.11.1]
Glyma.02G291200.Wm82.a2.v1	191	262	209	316.152	174	587	485	0.542526	-0.882236	0.0141509	0.181153	down	yes	Glyma.02G291200	protein_coding	chrChr02:47062620-47065072:-	gi|734416398|gb|KHN38277.1|	1186	1e-161	NEP1-interacting protein 1 [Glycine soja]	gi|351727336|ref|NM_001250996.1|	794	0	Glycine max uncharacterized LOC100305612 (LOC100305612), mRNA	Q8GT75	122	5e-31	NEP1-interacting protein 1	.	.	.	.	pfam13639	zf-RING_2	Ring finger domain.	.	GO:0009535|chloroplast thylakoid membrane;GO:0016021|integral component of membrane;	GO:0008270|zinc ion binding;	.	.
Glyma.02G293100.Wm82.a2.v1	75	99	102	75.5302	78	44	58	1.57661	0.656822	0.0230523	0.242461	up	yes	Glyma.02G293100	protein_coding	chrChr02:47183443-47188007:-	gi|356499398|ref|XP_003518528.1|	1567	0	PREDICTED: cell differentiation protein RCD1 homolog [Glycine max]	gi|571442271|ref|XM_003518480.2|	1353	0	PREDICTED: Glycine max cell differentiation protein RCD1 homolog (LOC100801266), mRNA	Q6NWL4	368	3e-123	Cell differentiation protein RCD1 homolog	SPAC29B12.06c	350	7e-117	COG5209	pfam04078	Rcd1	Cell differentiation family, Rcd1-like. Two of the members in this family have been characterized as being involved in regulation of Ste11 regulated sex genes. Mammalian Rcd1 is a novel transcriptional cofactor that mediates retinoic acid-induced cell differentiation.	GO:0031047|gene silencing by RNA;GO:0006402|mRNA catabolic process;GO:0033147|negative regulation of intracellular estrogen receptor signaling pathway;GO:0017148|negative regulation of translation;GO:2000327|positive regulation of ligand-dependent nuclear receptor transcription coactivator activity;GO:0006355|regulation of transcription, DNA-templated;GO:0006351|transcription, DNA-templated;	GO:0030014|CCR4-NOT complex;GO:0030015|CCR4-NOT core complex;GO:0000932|cytoplasmic mRNA processing body;GO:0005634|nucleus;	.	K12606	RCD1, CNOT9, CAF40; CCR4-NOT transcription complex subunit 9
Glyma.02G295000.Wm82.a2.v1	69	77	73	59.3128	59	48	30	1.64306	0.716383	0.0290553	0.278704	up	yes	Glyma.02G295000	protein_coding	chrChr02:47306160-47312036:-	gi|356499413|ref|XP_003518535.1|	2244	0	PREDICTED: phosphatidate cytidylyltransferase-like [Glycine max]	gi|571442301|ref|XM_003518487.2|	1504	0	PREDICTED: Glycine max phosphatidate cytidylyltransferase-like (LOC100805363), mRNA	O04940	632	0	Phosphatidate cytidylyltransferase 1	SPBC13A2.03	280	8e-87	COG0575	pfam01148	CTP_transf_1	Cytidylyltransferase family. The members of this family are integral membrane protein cytidylyltransferases. The family includes phosphatidate cytidylyltransferase EC:2.7.7.41 as well as Sec59 from yeast. Sec59 is a dolichol kinase EC:2.7.1.108.	GO:0016024|CDP-diacylglycerol biosynthetic process;	GO:0016021|integral component of membrane;	GO:0004605|phosphatidate cytidylyltransferase activity;	K00981	E2.7.7.41, CDS1, CDS2, cdsA; phosphatidate cytidylyltransferase [EC:2.7.7.41]
Glyma.02G300200.Wm82.a2.v1	89	71	66	106.497	84	125	209	0.562502	-0.83007	0.0176008	0.205223	down	yes	Glyma.02G300200	protein_coding	chrChr02:47673784-47674892:+	gi|351725221|ref|NP_001236061.1|	645	3e-80	uncharacterized protein LOC100500556 [Glycine max]	gi|351725220|ref|NM_001249132.1|	723	0	Glycine max uncharacterized LOC100500556 (LOC100500556), mRNA	Q9FGJ3	201	3e-61	Nuclear transcription factor Y subunit B-2	YBL021c	134	1e-36	COG2036	pfam00808	CBFD_NFYB_HMF	Histone-like transcription factor (CBF/NF-Y) and archaeal histone. This family includes archaebacterial histones and histone like transcription factors from eukaryotes.	GO:0006351|transcription, DNA-templated;	GO:0005634|nucleus;	GO:0043565|sequence-specific DNA binding;GO:0003700|transcription factor activity, sequence-specific DNA binding;	.	.
Glyma.02G300900.Wm82.a2.v1	420	385	409	317.815	398	117	180	1.81575	0.860563	0.0134515	0.176149	up	yes	Glyma.02G300900	protein_coding	chrChr02:47694856-47696004:+	gi|734426779|gb|KHN43899.1|	512	5e-61	hypothetical protein glysoja_025938, partial [Glycine soja]	gi|571536665|ref|XM_006600807.1|	211	2e-105	PREDICTED: Glycine max TBC1 domain family member 22B-like (LOC102665123), mRNA	.	.	.	.	.	.	.	.	pfam10950	DUF2775	Protein of unknown function (DUF2775). This eukaryotic family of proteins has no known function.	.	.	.	.	.
Glyma.02G302100.Wm82.a2.v1	52	68	41	77.3541	60	125	121	0.541249	-0.885635	0.0148008	0.184885	down	yes	Glyma.02G302100	protein_coding	chrChr02:47768469-47771819:-	gi|356501655|ref|XP_003519639.1|	1693	0	PREDICTED: uncharacterized membrane protein At1g06890-like [Glycine max]	gi|571442396|ref|XM_003519591.2|	1442	0	PREDICTED: Glycine max uncharacterized LOC100782555 (LOC100782555), mRNA	Q8RXL8	107	6e-24	Uncharacterized membrane protein At1g06890	.	.	.	.	pfam03151	TPT	Triose-phosphate Transporter family. This family includes transporters with a specificity for triose phosphate.	GO:0015790|UDP-xylose transport;	GO:0005768|endosome;GO:0005794|Golgi apparatus;GO:0000139|Golgi membrane;GO:0016021|integral component of membrane;GO:0005802|trans-Golgi network;	GO:0005464|UDP-xylose transmembrane transporter activity;	K15285	SLC35E3; solute carrier family 35, member E3
Glyma.02G305400.Wm82.a2.v1	892	775	925	1654.75	1227	3088	3107	0.359264	-1.47688	4.16e-07	0.000103738	down	yes	Glyma.02G305400	protein_coding	chrChr02:48024273-48025729:+	gi|358248712|ref|NP_001240183.1|	1395	0	uncharacterized protein LOC100793702 [Glycine max]	gi|16805331|gb|M97171.1|SOYCAB6A	1319	0	Glycine max chlorophyll a/b binding protein type II (Cab-6) gene, complete cds; nuclear gene for chloroplast product	P27518	507	2e-179	Chlorophyll a-b binding protein 151, chloroplastic	.	.	.	.	pfam00504	Chloroa_b-bind	Chlorophyll A-B binding protein.	GO:0009765|photosynthesis, light harvesting;GO:0018298|protein-chromophore linkage;	GO:0009535|chloroplast thylakoid membrane;GO:0016021|integral component of membrane;GO:0009522|photosystem I;GO:0009523|photosystem II;	GO:0016168|chlorophyll binding;GO:0046872|metal ion binding;	.	.
Glyma.02G308900.Wm82.a2.v1	36	36	17	50.9066	54	86	78	0.422937	-1.24149	0.00194043	0.052139	down	yes	Glyma.02G308900	protein_coding	chrChr02:48264660-48266797:-	gi|571442510|ref|XP_003519684.2|	668	3e-81	PREDICTED: uncharacterized protein LOC100805720 isoform X1 [Glycine max]	gi|571442509|ref|XM_003519636.2|	862	0	PREDICTED: Glycine max uncharacterized LOC100805720 (LOC100805720), transcript variant X1, mRNA	Q9SCY5	66.6	1e-10	SNF1-related protein kinase regulatory subunit beta-2	.	.	.	.	pfam04739	AMPKBI	5'-AMP-activated protein kinase beta subunit, interation domain. This region is found in the beta subunit of the 5'-AMP-activated protein kinase complex, and its yeast homologues Sip1, Sip2 and Gal83, which are found in the SNF1 kinase complex. This region is sufficient for interaction of this subunit with the kinase complex, but is not solely responsible for the interaction, and the interaction …	GO:0005975|carbohydrate metabolic process;GO:0043562|cellular response to nitrogen levels;GO:0006633|fatty acid biosynthetic process;GO:0042128|nitrate assimilation;GO:0009744|response to sucrose;	.	GO:0005524|ATP binding;	K07199	PRKAB; 5'-AMP-activated protein kinase, regulatory beta subunit
Glyma.02G309500.Wm82.a2.v1	1534	1233	1496	1829.59	1367	2259	3166	0.64969	-0.622176	0.0151514	0.187374	down	yes	Glyma.02G309500	protein_coding	chrChr02:48295104-48297398:-	gi|734396929|gb|KHN29869.1|	1192	5e-157	Chlorophyll a-b binding protein 3, chloroplastic [Glycine soja]	gi|574584754|ref|NM_001289335.1|	1040	0	Glycine max chlorophyll a-b binding protein 3, chloroplastic-like (LOC100808379), mRNA	Q32904	401	4e-134	Chlorophyll a-b binding protein 3, chloroplastic	.	.	.	.	pfam00504	Chloroa_b-bind	Chlorophyll A-B binding protein.	GO:0009765|photosynthesis, light harvesting;GO:0018298|protein-chromophore linkage;	GO:0009535|chloroplast thylakoid membrane;GO:0016021|integral component of membrane;GO:0009522|photosystem I;GO:0009523|photosystem II;	GO:0016168|chlorophyll binding;GO:0046872|metal ion binding;	.	.
Glyma.03G002000.Wm82.a2.v1	0	1	2	3.76379	4	8	8	0.151752	-2.72021	0.0362795	NA	down	yes	Glyma.03G002000	protein_coding	chrChr03:206737-207746:-	gi|356560095|ref|XP_003548331.1|	1137	1e-152	PREDICTED: alpha-galactosidase-like [Glycine max]	gi|356560094|ref|XM_003548283.1|	323	7e-168	PREDICTED: Glycine max alpha-galactosidase-like (LOC100789787), mRNA	Q9FXT4	274	9e-88	Alpha-galactosidase	.	.	.	.	pfam07242	DUF1430	Protein of unknown function (DUF1430). This family represents the C-terminus (approximately 120 residues) of a number of hypothetical bacterial proteins of unknown function. These are possibly membrane proteins involved in immunity.	GO:0005975|carbohydrate metabolic process;	GO:0009505|plant-type cell wall;	GO:0052692|raffinose alpha-galactosidase activity;	K07407	E3.2.1.22B, galA, rafA; alpha-galactosidase [EC:3.2.1.22]
Glyma.03G002200.Wm82.a2.v1	43	28	44	55.9958	60	85	78	0.531638	-0.911484	0.00658433	0.113833	down	yes	Glyma.03G002200	protein_coding	chrChr03:214631-219469:-	gi|356506624|ref|XP_003522077.1|	2320	0	PREDICTED: serine/threonine-protein kinase STN8, chloroplastic-like isoform X1 [Glycine max]	gi|571443683|ref|XM_003522029.2|	2072	0	PREDICTED: Glycine max serine/threonine-protein kinase STN8, chloroplastic-like (LOC100786843), transcript variant X1, mRNA	Q9LZV4	134	5e-162	Serine/threonine-protein kinase STN8, chloroplastic	.	.	.	.	pfam00069	Pkinase	Protein kinase domain.	GO:0042549|photosystem II stabilization;	GO:0009507|chloroplast;GO:0009534|chloroplast thylakoid;GO:0009579|thylakoid;	GO:0005524|ATP binding;GO:0004672|protein kinase activity;GO:0004674|protein serine/threonine kinase activity;	.	.
Glyma.03G009600.Wm82.a2.v1	18	10	14	23.4461	19	30	51	0.436959	-1.19443	0.0271093	0.267498	down	yes	Glyma.03G009600	protein_coding	chrChr03:956941-958584:-	gi|356506224|ref|XP_003521887.1|	1625	0	PREDICTED: gibberellin 3-beta-dioxygenase 4-like [Glycine max]	gi|571443821|ref|XM_003521839.2|	1143	0	PREDICTED: Glycine max gibberellin 3-beta-dioxygenase 4-like (LOC100782766), mRNA	Q9C971	149	3e-39	Gibberellin 3-beta-dioxygenase 4	PA0147	144	3e-38	COG3491	pfam03171	2OG-FeII_Oxy	2OG-Fe(II) oxygenase superfamily. This family contains members of the 2-oxoglutarate (2OG) and Fe(II)-dependent oxygenase superfamily. This family includes the C-terminal of prolyl 4-hydroxylase alpha subunit. The holoenzyme has the activity EC:1.14.11.2 catalyzing the reaction: Procollagen L-proline + 2-oxoglutarate + O2 <=> procollagen trans- 4-hydroxy-L-proline + succinate + CO2. The full enzy…	GO:0009740|gibberellic acid mediated signaling pathway;GO:0009686|gibberellin biosynthetic process;GO:0009416|response to light stimulus;	.	GO:0016707|gibberellin 3-beta-dioxygenase activity;GO:0046872|metal ion binding;	K04124	E1.14.11.15; gibberellin 3-beta-dioxygenase [EC:1.14.11.15]
Glyma.03G013100.Wm82.a2.v1	87	107	89	119.958	127	174	140	0.658649	-0.602419	0.0114118	0.160492	down	yes	Glyma.03G013100	protein_coding	chrChr03:1331336-1333219:+	gi|356504678|ref|XP_003521122.1|	444	2e-52	PREDICTED: mitochondrial 37S ribosomal protein S27-like isoform 1 [Glycine max]	gi|571443886|ref|XM_003521074.2|	746	0	PREDICTED: Glycine max mitochondrial 37S ribosomal protein S27-like (LOC100775975), transcript variant 1, mRNA	.	.	.	.	.	.	.	.	pfam08293	MRP-S33	Mitochondrial ribosomal subunit S27. This family of proteins corresponds to mitochondrial ribosomal subunit S27 in prokaryotes and to subunit S33 in humans. It is a small 106 residue protein.The evolutionary history of the mitoribosomal proteome that is encoded by a diverse subset of eukaryotic genomes, reveals an ancestral ribosome of alpha-proteobacterial descent that more than doubled its prot…	.	.	.	.	.
Glyma.03G013400.Wm82.a2.v1	205	294	234	376.937	313	589	649	0.484392	-1.04575	8.98e-05	0.0061423	down	yes	Glyma.03G013400	protein_coding	chrChr03:1359835-1364365:-	gi|356504702|ref|XP_003521134.1|	496	8e-58	PREDICTED: remorin-like [Glycine max]	gi|571443888|ref|XM_003521086.2|	993	0	PREDICTED: Glycine max remorin-like (LOC100782224), mRNA	Q9M2D8	130	3e-34	Uncharacterized protein At3g61260	.	.	.	.	pfam03763	Remorin_C	Remorin, C-terminal region. Remorins are plant-specific plasma membrane-associated proteins. In tobacco remorin co-purifies with lipid rafts. Most remorins have a variable, proline-rich C-half and a more conserved N-half that is predicted to form coiled coils. Consistent with this, circular dichroism studies have demonstrated that much of the protein is alpha-helical. Remorins exist in plasma mem…	.	GO:0005886|plasma membrane;GO:0009506|plasmodesma;GO:0005773|vacuole;	.	.	.
Glyma.03G025900.Wm82.a2.v1	224	299	321	203.187	237	73	71	2.27809	1.18783	0.00282485	0.067626	up	yes	Glyma.03G025900	protein_coding	chrChr03:2804869-2805461:+	gi|571447470|ref|XP_006577398.1|	703	1e-91	PREDICTED: uncharacterized protein LOC102669606 [Glycine max]	gi|571447469|ref|XM_006577335.1|	486	0	PREDICTED: Glycine max uncharacterized LOC102669606 (LOC102669606), mRNA	.	.	.	.	.	.	.	.	pfam05938	Self-incomp_S1	Plant self-incompatibility protein S1. This family consists of a series of plant proteins which are related to the Papaver rhoeas S1 self-incompatibility protein. Self incompatibility (SI) is the single most important outbreeding device found in angiosperms and is a mechanism that regulates the acceptance or rejection of pollen. S1 is known to exhibit specific pollen-inhibitory properties.	.	.	.	.	.
Glyma.03G039500.Wm82.a2.v1	0	1	1	4.06848	7	6	10	0.0889698	-3.49054	0.0113407	NA	down	yes	Glyma.03G039500	protein_coding	chrChr03:4913380-4917059:+	gi|571444267|ref|XP_006576456.1|	4742	0	PREDICTED: putative disease resistance protein At3g14460-like [Glycine max]	gi|571444266|ref|XM_006576393.1|	2721	0	PREDICTED: Glycine max putative disease resistance protein At3g14460-like (LOC100795118), mRNA	Q9LRR4	473	3e-146	Putative disease resistance RPP13-like protein 1	RSp0875	57.4	3e-07	COG4886	pfam00931	NB-ARC	NB-ARC domain.	GO:0006952|defense response;	.	GO:0043531|ADP binding;GO:0005524|ATP binding;	.	.
Glyma.03G041100.Wm82.a2.v1	88	76	104	115.451	127	148	155	0.641435	-0.640625	0.00543171	0.101102	down	yes	Glyma.03G041100	protein_coding	chrChr03:5194458-5195153:-	.	.	.	.	.	.	.	.	.	.	.	.	.	.	.	.	pfam04144	SCAMP	SCAMP family. In vertebrates, secretory carrier membrane proteins (SCAMPs) 1-3 constitute a family of putative membrane-trafficking proteins composed of cytoplasmic N-terminal sequences with NPF repeats, four central transmembrane regions (TMRs), and a cytoplasmic tail. SCAMPs probably function in endocytosis by recruiting EH-domain proteins to the N-terminal NPF repeats but may have additional f…	.	.	.	.	.
Glyma.03G042600.Wm82.a2.v1	129	171	137	114.258	124	69	57	1.79927	0.847412	0.00625998	0.1106	up	yes	Glyma.03G042600	protein_coding	chrChr03:5393167-5398284:+	gi|571444305|ref|XP_003522022.2|	3222	0	PREDICTED: F-box/LRR-repeat protein 3-like [Glycine max]	gi|571444304|ref|XM_003521974.2|	2653	0	PREDICTED: Glycine max F-box/LRR-repeat protein 3-like (LOC100803617), mRNA	Q8RWU5	686	0	F-box/LRR-repeat protein 3	.	.	.	.	pfam13855	LRR_8	Leucine rich repeat.	GO:0006824|cobalt ion transport;	GO:0016021|integral component of membrane;GO:0005886|plasma membrane;	GO:0005381|iron ion transmembrane transporter activity;	K10268	FBXL2_20; F-box and leucine-rich repeat protein 2/20
Glyma.03G056900.Wm82.a2.v1	30	29	21	18.4659	16	8	6	2.76507	1.46731	0.0092532	0.141374	up	yes	Glyma.03G056900	protein_coding	chrChr03:7845697-7858335:-	gi|571444478|ref|XP_003522067.2|	1178	3e-157	PREDICTED: trihelix transcription factor GT-3b-like isoform X1 [Glycine max]	gi|571444479|ref|XR_413461.1|	1254	0	PREDICTED: Glycine max trihelix transcription factor GT-3b-like (LOC100818384), transcript variant X2, misc_RNA	Q9SDW0	200	8e-58	Trihelix transcription factor GT-3a	.	.	.	.	pfam13837	Myb_DNA-bind_4	Myb/SANT-like DNA-binding domain. This presumed domain appears to be related to other Myb/SANT-like DNA binding domains. In particular pfam10545 seems most related. This family is greatly expanded in plants and appears in several proteins annotated as transposon proteins.	GO:0006355|regulation of transcription, DNA-templated;GO:0006351|transcription, DNA-templated;	GO:0005634|nucleus;	GO:0042802|identical protein binding;GO:0043565|sequence-specific DNA binding;GO:0003700|transcription factor activity, sequence-specific DNA binding;	.	.
Glyma.03G057000.Wm82.a2.v1	54	63	69	86.6473	64	156	117	0.563488	-0.827543	0.0182579	0.20955	down	yes	Glyma.03G057000	protein_coding	chrChr03:7932701-7937871:+	gi|571468849|ref|XP_006584470.1|	1082	2e-133	PREDICTED: protein kinase family protein isoform X3 [Glycine max]	gi|571468850|ref|XM_006584408.1|	799	0	PREDICTED: Glycine max protein kinase family protein (LOC100305431), transcript variant X4, mRNA	Q8RWW0	117	3e-26	Receptor-like serine/threonine-protein kinase ALE2	.	.	.	.	pfam07324	DGCR6	DiGeorge syndrome critical region 6 (DGCR6) protein. This family contains DiGeorge syndrome critical region 6 (DGCR6) proteins (approximately 200 residues long) of a number of vertebrates. DGCR6 is a candidate for involvement in the DiGeorge syndrome pathology by playing a role in neural crest cell migration into the third and fourth pharyngeal pouches, the structures from which derive the organs…	GO:0030154|cell differentiation;GO:0042335|cuticle development;GO:0046777|protein autophosphorylation;GO:0010068|protoderm histogenesis;	GO:0016021|integral component of membrane;GO:0005886|plasma membrane;	GO:0005524|ATP binding;GO:0016301|kinase activity;GO:0004674|protein serine/threonine kinase activity;	.	.
Glyma.03G058500.Wm82.a2.v1	74	83	96	69.063	67	48	48	1.59529	0.673815	0.0152673	0.187889	up	yes	Glyma.03G058500	protein_coding	chrChr03:8327045-8331996:+	gi|734424040|gb|KHN42502.1|	2191	0	Vacuolar cation/proton exchanger 3 [Glycine soja]	gi|571444495|ref|XM_003522026.2|	1832	0	PREDICTED: Glycine max vacuolar cation/proton exchanger 3-like (LOC100782052), transcript variant X1, mRNA	Q93Z81	583	0	Vacuolar cation/proton exchanger 3	YDL128w	204	4e-58	COG0387	pfam01699	Na_Ca_ex	Sodium/calcium exchanger protein. This is a family of sodium/calcium exchanger integral membrane proteins. This family covers the integral membrane regions of the proteins. Sodium/calcium exchangers regulate intracellular Ca2+ concentrations in many cells; cardiac myocytes, epithelial cells, neurons retinal rod photoreceptors and smooth muscle cells. Ca2+ is moved into or out of the cytosol depen…	GO:0006874|cellular calcium ion homeostasis;GO:0030026|cellular manganese ion homeostasis;GO:0006882|cellular zinc ion homeostasis;GO:0055062|phosphate ion homeostasis;GO:0006793|phosphorus metabolic process;GO:0051592|response to calcium ion;GO:0009624|response to nematode;	GO:0016021|integral component of membrane;GO:0009705|plant-type vacuole membrane;GO:0005774|vacuolar membrane;GO:0005773|vacuole;	GO:0015369|calcium:proton antiporter activity;	K07300	chaA, CAX; Ca2+:H+ antiporter
Glyma.03G060300.Wm82.a2.v1	1274	1298	1436	1985.12	1644	3042	3318	0.514638	-0.95837	3.29e-05	0.00305908	down	yes	Glyma.03G060300	protein_coding	chrChr03:8759685-8761779:+	gi|356503628|ref|XP_003520609.1|	1408	0	PREDICTED: chlorophyll a-b binding protein CP29.1, chloroplastic-like [Glycine max]	gi|571444511|ref|XM_003520561.2|	1221	0	PREDICTED: Glycine max chlorophyll a-b binding protein CP29.1, chloroplastic-like (LOC100785415), mRNA	Q9XF88	465	5e-162	Chlorophyll a-b binding protein CP29.2, chloroplastic	.	.	.	.	pfam00504	Chloroa_b-bind	Chlorophyll A-B binding protein.	GO:0009768|photosynthesis, light harvesting in photosystem I;GO:0018298|protein-chromophore linkage;GO:0009637|response to blue light;GO:0009735|response to cytokinin;GO:0010218|response to far red light;GO:0010114|response to red light;	GO:0009507|chloroplast;GO:0009941|chloroplast envelope;GO:0009534|chloroplast thylakoid;GO:0009535|chloroplast thylakoid membrane;GO:0016021|integral component of membrane;GO:0016020|membrane;GO:0009522|photosystem I;GO:0009523|photosystem II;GO:0010287|plastoglobule;GO:0009579|thylakoid;	GO:0016168|chlorophyll binding;GO:0046872|metal ion binding;GO:0031409|pigment binding;	K08915	LHCB4; light-harvesting complex II chlorophyll a/b binding protein 4
Glyma.03G065100.Wm82.a2.v1	65	76	78	109.594	121	175	148	0.505594	-0.98395	6.87e-05	0.00508499	down	yes	Glyma.03G065100	protein_coding	chrChr03:11409752-11413020:-	gi|356506672|ref|XP_003522100.1|	2201	0	PREDICTED: protein kinase APK1B, chloroplastic-like isoform X1 [Glycine max]	gi|571444550|ref|XM_003522052.2|	1795	0	PREDICTED: Glycine max protein kinase APK1B, chloroplastic-like (LOC100818744), transcript variant X1, mRNA	P46573	545	0	Protein kinase APK1B, chloroplastic	CAC0404_1	91.7	3e-19	COG0515	pfam00069	Pkinase	Protein kinase domain.	.	GO:0009507|chloroplast;	GO:0005524|ATP binding;GO:0004674|protein serine/threonine kinase activity;GO:0004713|protein tyrosine kinase activity;	.	.
Glyma.03G068300.Wm82.a2.v1	3	0	2	12.9439	27	22	25	0.0700851	-3.83475	6.74e-06	NA	down	yes	Glyma.03G068300	protein_coding	chrChr03:14178336-14179311:+	gi|363807484|ref|NP_001242650.1|	170	6e-12	uncharacterized protein LOC100819646 [Glycine max]	gi|571444591|ref|XR_413493.1|	666	0	PREDICTED: Glycine max uncharacterized LOC102667543 (LOC102667543), transcript variant X1, ncRNA	.	.	.	.	.	.	.	.	pfam00069	Pkinase	Protein kinase domain.	.	.	.	.	.
Glyma.03G074000.Wm82.a2.v1	27	19	29	15.977	5	11	4	3.84648	1.94354	0.00167906	0.0476822	up	yes	Glyma.03G074000	protein_coding	chrChr03:18377068-18379801:-	gi|351724429|ref|NP_001238081.1|	942	2e-125	uncharacterized protein LOC100500181 precursor [Glycine max]	gi|351724428|ref|NM_001251152.1|	770	0	Glycine max uncharacterized LOC100500181 (LOC100500181), mRNA	.	.	.	.	.	.	.	.	pfam06521	PAR1	PAR1 protein. This family consists of several plant specific PAR1 proteins from Nicotiana tabacum and Arabidopsis thaliana. The function of this family is unknown.	.	.	.	.	.
Glyma.03G076000.Wm82.a2.v1	5	6	9	14.7186	14	35	20	0.294592	-1.76321	0.00648866	0.112753	down	yes	Glyma.03G076000	protein_coding	chrChr03:18812433-18816441:+	gi|571444661|ref|XP_003520937.2|	1617	0	PREDICTED: probable sugar phosphate/phosphate translocator At3g11320-like [Glycine max]	gi|571444660|ref|XM_003520889.2|	1548	0	PREDICTED: Glycine max probable sugar phosphate/phosphate translocator At3g11320-like (LOC100810201), mRNA	Q5XF09	462	3e-158	Probable sugar phosphate/phosphate translocator At3g11320	.	.	.	.	pfam03151	TPT	Triose-phosphate Transporter family. This family includes transporters with a specificity for triose phosphate.	GO:0008643|carbohydrate transport;	GO:0005783|endoplasmic reticulum;GO:0005794|Golgi apparatus;GO:0016021|integral component of membrane;	.	.	.
Glyma.03G080600.Wm82.a2.v1	4	3	6	9.51376	17	12	16	0.297545	-1.74882	0.0149053	NA	down	yes	Glyma.03G080600	protein_coding	chrChr03:21508100-21512393:+	gi|356504266|ref|XP_003520918.1|	2950	0	PREDICTED: BTB/POZ domain-containing protein At5g48800-like [Glycine max]	gi|571444614|ref|XM_003520870.2|	2260	0	PREDICTED: Glycine max BTB/POZ domain-containing protein At5g48800-like (LOC100799524), mRNA	Q9FKB6	856	0	BTB/POZ domain-containing protein At5g48800	.	.	.	.	pfam03000	NPH3	NPH3 family. Phototropism of Arabidopsis thaliana seedlings in response to a blue light source is initiated by nonphototropic hypocotyl 1 (NPH1), a light-activated serine-threonine protein kinase. Mutations in NPH3 disrupt early signaling occurring downstream of the NPH1 photoreceptor. The NPH3 gene encodes a NPH1-interacting protein. NPH3 is a member of a large protein family, apparently specifi…	GO:0016567|protein ubiquitination;	GO:0005886|plasma membrane;	.	.	.
Glyma.03G082900.Wm82.a2.v1	11	12	12	19.1036	20	25	36	0.445443	-1.16669	0.0214872	0.231442	down	yes	Glyma.03G082900	protein_coding	chrChr03:23010927-23013530:+	gi|356506893|ref|XP_003522208.1|	873	2e-114	PREDICTED: uncharacterized protein LOC100779898 [Glycine max]	gi|571444822|ref|XM_003522160.2|	1008	0	PREDICTED: Glycine max uncharacterized LOC100779898 (LOC100779898), mRNA	.	.	.	.	.	.	.	.	pfam13608	Potyvirid-P3	Protein P3 of Potyviral polyprotein. This is the P3 protein section of the Potyviridae polyproteins. The function is not known except that the protein is essential to viral survival.	.	.	.	.	.
Glyma.03G084400.Wm82.a2.v1	59	53	58	43.967	46	34	13	1.88134	0.911758	0.0411498	0.340211	up	yes	Glyma.03G084400	protein_coding	chrChr03:23992365-23999361:-	gi|356504398|ref|XP_003520983.1|	1332	0	PREDICTED: ER lumen protein retaining receptor-like [Glycine max]	gi|571444857|ref|XM_003520935.2|	1085	0	PREDICTED: Glycine max ER lumen protein retaining receptor-like (LOC100790210), mRNA	Q8VWI1	101	2e-23	ER lumen protein-retaining receptor B	SPBP8B7.22	86.7	6e-19	COG5196	pfam00810	ER_lumen_recept	ER lumen protein retaining receptor.	GO:0010204|defense response signaling pathway, resistance gene-independent;GO:0006621|protein retention in ER lumen;GO:0015031|protein transport;GO:0016192|vesicle-mediated transport;	GO:0005789|endoplasmic reticulum membrane;GO:0005794|Golgi apparatus;GO:0000139|Golgi membrane;GO:0016021|integral component of membrane;	GO:0046923|ER retention sequence binding;	K10949	KDELR; ER lumen protein retaining receptor
Glyma.03G084600.Wm82.a2.v1	114	138	134	97.778	106	52	44	1.96691	0.97593	0.00355599	0.0778687	up	yes	Glyma.03G084600	protein_coding	chrChr03:24179794-24187237:-	gi|356504400|ref|XP_003520984.1|	1367	0	PREDICTED: ER lumen protein retaining receptor-like [Glycine max]	gi|571444859|ref|XM_003520936.2|	1250	0	PREDICTED: Glycine max ER lumen protein retaining receptor-like (LOC100790733), mRNA	Q8VWI1	113	2e-27	ER lumen protein-retaining receptor B	SPBP8B7.22	89	2e-19	COG5196	pfam00810	ER_lumen_recept	ER lumen protein retaining receptor.	GO:0010204|defense response signaling pathway, resistance gene-independent;GO:0006621|protein retention in ER lumen;GO:0015031|protein transport;GO:0016192|vesicle-mediated transport;	GO:0005789|endoplasmic reticulum membrane;GO:0005794|Golgi apparatus;GO:0000139|Golgi membrane;GO:0016021|integral component of membrane;	GO:0046923|ER retention sequence binding;	K10949	KDELR; ER lumen protein retaining receptor
Glyma.03G085500.Wm82.a2.v1	4	0	2	6.45364	12	12	9	0.189813	-2.39735	0.0169824	NA	down	yes	Glyma.03G085500	protein_coding	chrChr03:25086166-25090716:-	gi|356504404|ref|XP_003520986.1|	2453	0	PREDICTED: uncharacterized protein LOC100792313 [Glycine max]	gi|571444861|ref|XM_003520938.2|	1779	0	PREDICTED: Glycine max uncharacterized LOC100792313 (LOC100792313), mRNA	Q8VYU3	538	0	GTP cyclohydrolase 1	slr0426	143	4e-38	COG0302	pfam01227	GTP_cyclohydroI	GTP cyclohydrolase I. This family includes GTP cyclohydrolase enzymes and a family of related bacterial proteins.	GO:0035998|7,8-dihydroneopterin 3'-triphosphate biosynthetic process;GO:0006729|tetrahydrobiopterin biosynthetic process;GO:0046654|tetrahydrofolate biosynthetic process;	GO:0005737|cytoplasm;	GO:0005525|GTP binding;GO:0003934|GTP cyclohydrolase I activity;GO:0042803|protein homodimerization activity;GO:0008270|zinc ion binding;	K01495	GCH1, folE; GTP cyclohydrolase I [EC:3.5.4.16]
Glyma.03G085900.Wm82.a2.v1	140	134	131	185.206	157	225	334	0.585173	-0.773065	0.00515287	0.0980853	down	yes	Glyma.03G085900	protein_coding	chrChr03:25280967-25285887:-	gi|356504408|ref|XP_003520988.1|	1998	0	PREDICTED: uncharacterized protein LOC100793365 [Glycine max]	gi|571444868|ref|XM_003520940.2|	1581	0	PREDICTED: Glycine max uncharacterized LOC100793365 (LOC100793365), mRNA	.	.	.	.	.	.	.	.	pfam05542	DUF760	Protein of unknown function (DUF760). This family contains several uncharacterized plant proteins.	.	.	.	.	.
Glyma.03G088000.Wm82.a2.v1	91	56	76	101.744	96	145	149	0.592217	-0.755802	0.0125019	0.169359	down	yes	Glyma.03G088000	protein_coding	chrChr03:26110520-26115011:+	gi|571444898|ref|XP_006576646.1|	4773	0	PREDICTED: TMV resistance protein N-like isoform X3 [Glycine max]	gi|571444897|ref|XM_006576583.1|	3096	0	PREDICTED: Glycine max TMV resistance protein N-like (LOC100783105), transcript variant X3, mRNA	Q40392	442	7e-135	TMV resistance protein N	.	.	.	.	pfam00931	NB-ARC	NB-ARC domain.	GO:0009626|plant-type hypersensitive response;GO:0007165|signal transduction;	GO:0005737|cytoplasm;	GO:0043531|ADP binding;GO:0005524|ATP binding;	.	.
Glyma.03G088900.Wm82.a2.v1	632	738	1034	664.726	710	432	471	1.5272	0.610888	0.00534962	0.100481	up	yes	Glyma.03G088900	protein_coding	chrChr03:26473837-26475085:+	gi|351724427|ref|NP_001237825.1|	1114	4e-149	AIR12 precursor [Glycine max]	gi|351724426|ref|NM_001250896.1|	927	0	Glycine max AIR12 (LOC100305350), mRNA	Q94BT2	110	2e-26	Auxin-induced in root cultures protein 12	.	.	.	.	pfam04526	DUF568	Protein of unknown function (DUF568). Family of uncharacterized plant proteins.	GO:0009734|auxin-activated signaling pathway;GO:0055114|oxidation-reduction process;	GO:0031225|anchored component of membrane;GO:0005886|plasma membrane;	GO:0046872|metal ion binding;	.	.
Glyma.03G097300.Wm82.a2.v1	60	40	60	74.2572	84	91	114	0.57264	-0.804299	0.00637175	0.111682	down	yes	Glyma.03G097300	protein_coding	chrChr03:28481904-28489392:+	gi|571444976|ref|XP_003521017.2|	2303	0	PREDICTED: uncharacterized hydrolase YNR064C [Glycine max]	gi|571444975|ref|XM_003520969.2|	1503	0	PREDICTED: Glycine max haloalkane dehalogenase-like (LOC100809126), mRNA	B2HJU9	79.7	5e-15	Haloalkane dehalogenase	all1353	148	3e-39	COG0596	pfam12697	Abhydrolase_6	Alpha/beta hydrolase family. This family contains alpha/beta hydrolase enzymes of diverse specificity.	.	.	GO:0018786|haloalkane dehalogenase activity;	K01563	dhaA; haloalkane dehalogenase [EC:3.8.1.5]
Glyma.03G098600.Wm82.a2.v1	8	16	2	5.37868	2	2	2	4.47942	2.16331	0.0494725	NA	up	yes	Glyma.03G098600	protein_coding	chrChr03:28655669-28658417:-	gi|255648265|gb|ACU24585.1|	1807	0	unknown [Glycine max]	gi|571444982|ref|XM_003520974.2|	1303	0	PREDICTED: Glycine max 2-alkenal reductase (NADP(+)-dependent)-like (LOC100811802), mRNA	Q9SLN8	522	0	2-alkenal reductase (NADP(+)-dependent)	SA1989	252	1e-78	COG2130	pfam00107	ADH_zinc_N	Zinc-binding dehydrogenase.	.	.	GO:0016491|oxidoreductase activity;GO:0008270|zinc ion binding;	.	.
Glyma.03G099500.Wm82.a2.v1	494	526	592	697.555	656	960	990	0.635074	-0.655003	0.000347015	0.0161042	down	yes	Glyma.03G099500	protein_coding	chrChr03:28759733-28768561:+	gi|356504484|ref|XP_003521026.1|	2467	0	PREDICTED: uncharacterized protein LOC100813947 isoform X1 [Glycine max]	gi|571444989|ref|XR_413545.1|	2551	0	PREDICTED: Glycine max uncharacterized LOC100813947 (LOC100813947), transcript variant X2, misc_RNA	.	.	.	.	.	.	.	.	pfam06813	Nodulin-like	Nodulin-like. This family represents a conserved region within plant nodulin-like proteins.	.	.	.	.	.
Glyma.03G101800.Wm82.a2.v1	66	47	61	46.0743	30	27	45	1.77011	0.823842	0.0213154	0.230542	up	yes	Glyma.03G101800	protein_coding	chrChr03:29260513-29268376:-	gi|734419416|gb|KHN40121.1|	3203	0	Protein WAX2 [Glycine soja]	gi|210141213|dbj|AK245130.1|	2149	0	Glycine max cDNA, clone: GMFL01-21-M11	F4HVY0	67.4	4e-10	Protein ECERIFERUM 1	.	.	.	.	pfam12076	Wax2_C	WAX2 C-terminal domain. This presumed domain is functionally uncharacterized. This domain is found in eukaryotes. This domain is about 170 amino acids in length. This domain is found associated with pfam04116. This domain has a conserved LEGW sequence motif. This region has similarity to short chain dehydrogenases.	GO:0006633|fatty acid biosynthetic process;GO:0006629|lipid metabolic process;	GO:0005789|endoplasmic reticulum membrane;GO:0016021|integral component of membrane;	GO:0005506|iron ion binding;GO:0016491|oxidoreductase activity;	K15404	K15404, CER1; aldehyde decarbonylase [EC:4.1.99.5]
Glyma.03G104000.Wm82.a2.v1	157	201	150	222.635	202	268	370	0.623678	-0.681127	0.00629419	0.110951	down	yes	Glyma.03G104000	protein_coding	chrChr03:29826118-29829382:-	gi|571445049|ref|XP_006576685.1|	1048	1e-140	PREDICTED: uncharacterized protein LOC100804659 [Glycine max]	gi|571445048|ref|XM_006576622.1|	926	0	PREDICTED: Glycine max uncharacterized LOC100804659 (LOC100804659), mRNA	.	.	.	.	.	.	.	.	pfam05216	UNC-50	UNC-50 family. Gmh1p from S. cerevisiae is located in the Golgi membrane and interacts with ARF exchange factors.	.	.	.	.	.
Glyma.03G113200.Wm82.a2.v1	233	219	176	168.397	87	149	142	1.71718	0.780037	0.0034715	0.0767549	up	yes	Glyma.03G113200	protein_coding	chrChr03:32000185-32001852:+	gi|358248324|ref|NP_001239862.1|	1306	4e-177	uncharacterized protein LOC100794412 [Glycine max]	gi|571520350|ref|XM_003546584.2|	1122	0	PREDICTED: Glycine max secoisolariciresinol dehydrogenase-like (LOC100787995), mRNA	Q94KL7	283	2e-90	Secoisolariciresinol dehydrogenase (Fragment)	.	.	.	.	pfam13561	adh_short_C2	Enoyl-(Acyl carrier protein) reductase.	.	.	GO:0016491|oxidoreductase activity;	.	.
Glyma.03G113400.Wm82.a2.v1	25	42	30	43.861	47	73	48	0.58949	-0.762461	0.0426385	0.345873	down	yes	Glyma.03G113400	protein_coding	chrChr03:32046417-32053749:+	gi|571447996|ref|XP_003521073.2|	4470	0	PREDICTED: plasma membrane ATPase 1-like isoform 1 [Glycine max]	gi|571447995|ref|XM_003521025.2|	3040	0	PREDICTED: Glycine max plasma membrane ATPase 1-like (LOC100794938), transcript variant 1, mRNA	P22180	1382	0	Plasma membrane ATPase 1	MA2833	526	8e-171	COG0474	pfam00122	E1-E2_ATPase	E1-E2 ATPase.	GO:0006754|ATP biosynthetic process;GO:1902600|hydrogen ion transmembrane transport;GO:0051453|regulation of intracellular pH;	GO:0005887|integral component of plasma membrane;GO:0043231|intracellular membrane-bounded organelle;	GO:0005524|ATP binding;GO:0008553|hydrogen-exporting ATPase activity, phosphorylative mechanism;GO:0046872|metal ion binding;	K01535	E3.6.3.6; H+-transporting ATPase [EC:3.6.3.6]
Glyma.03G114600.Wm82.a2.v1	1044	998	1109	1602.18	1175	2555	2809	0.4958	-1.01217	0.000157137	0.0092472	down	yes	Glyma.03G114600	protein_coding	chrChr03:32187561-32189788:+	gi|351727615|ref|NP_001236143.1|	1122	1e-151	uncharacterized protein LOC100499794 [Glycine max]	gi|210142644|dbj|AK285522.1|	845	0	Glycine max cDNA, clone: GMFL01-10-O13	Q41932	285	4e-93	Oxygen-evolving enhancer protein 3-2, chloroplastic	.	.	.	.	pfam05757	PsbQ	Oxygen evolving enhancer protein 3 (PsbQ). This family consists of the plant specific oxygen evolving enhancer protein 3 (PsbQ). Photosystem II (PSII)1 is a pigment-protein complex, which consists of at least 25 different protein subunits, at present denoted PsbA-Z according to the genes that encode them. PsbQ plays an important role in the lumenal oxygen-evolving activity of PSII from higher pla…	GO:0015979|photosynthesis;	GO:0048046|apoplast;GO:0009507|chloroplast;GO:0009570|chloroplast stroma;GO:0009534|chloroplast thylakoid;GO:0009535|chloroplast thylakoid membrane;GO:0019898|extrinsic component of membrane;GO:0009654|photosystem II oxygen evolving complex;GO:0009579|thylakoid;GO:0031977|thylakoid lumen;	GO:0005509|calcium ion binding;	K08901	psbQ; photosystem II oxygen-evolving enhancer protein 3
Glyma.03G118200.Wm82.a2.v1	32	37	41	55.7651	65	114	47	0.49553	-1.01295	0.0112891	0.15949	down	yes	Glyma.03G118200	protein_coding	chrChr03:32856852-32871717:+	gi|356503318|ref|XP_003520457.1|	5628	0	PREDICTED: CCR4-NOT transcription complex subunit 1-like [Glycine max]	gi|571445247|ref|XM_003520409.2|	2637	0	PREDICTED: Glycine max CCR4-NOT transcription complex subunit 1-like (LOC100818196), mRNA	A0JP85	121	6e-26	CCR4-NOT transcription complex subunit 1	SPAC20G8.06	249	2e-65	COG5103	pfam04054	Not1	CCR4-Not complex component, Not1. The Ccr4-Not complex is a global regulator of transcription that affects genes positively and negatively and is thought to regulate transcription factor TFIID.	GO:0031047|gene silencing by RNA;GO:0033147|negative regulation of intracellular estrogen receptor signaling pathway;GO:0048387|negative regulation of retinoic acid receptor signaling pathway;GO:0000122|negative regulation of transcription from RNA polymerase II promoter;GO:0017148|negative regulation of translation;GO:0000288|nuclear-transcribed mRNA catabolic process, deadenylation-dependent de…	GO:0030014|CCR4-NOT complex;GO:0030015|CCR4-NOT core complex;GO:0000932|cytoplasmic mRNA processing body;GO:0005634|nucleus;	GO:0030331|estrogen receptor binding;GO:0032947|protein complex scaffold;GO:0042974|retinoic acid receptor binding;	K12604	CNOT1, NOT1; CCR4-NOT transcription complex subunit 1
Glyma.03G119500.Wm82.a2.v1	956	1000	965	1417.68	1267	2246	2131	0.532043	-0.910385	1.68e-05	0.00185982	down	yes	Glyma.03G119500	protein_coding	chrChr03:33055261-33058413:-	gi|356504619|ref|XP_003521093.1|	2066	0	PREDICTED: magnesium-protoporphyrin IX monomethyl ester [oxidative] cyclase, chloroplastic-like [Glycine max]	gi|571445270|ref|XM_003521045.2|	1651	0	PREDICTED: Glycine max magnesium-protoporphyrin IX monomethyl ester [oxidative] cyclase, chloroplastic-like (LOC100805393), mRNA	Q6SJV8	706	0	Magnesium-protoporphyrin IX monomethyl ester [oxidative] cyclase, chloroplastic	.	.	.	.	pfam02915	Rubrerythrin	Rubrerythrin. This domain has a ferritin-like fold.	GO:0015995|chlorophyll biosynthetic process;GO:0015979|photosynthesis;	GO:0009507|chloroplast;	GO:0048529|magnesium-protoporphyrin IX monomethyl ester (oxidative) cyclase activity;GO:0046872|metal ion binding;	.	.
Glyma.03G121300.Wm82.a2.v1	8	6	15	24.6089	34	56	30	0.246007	-2.02323	0.000177472	0.0100246	down	yes	Glyma.03G121300	protein_coding	chrChr03:33331068-33355413:-	gi|356504633|ref|XP_003521100.1|	4063	0	PREDICTED: beta-amyrin synthase-like isoformX1 [Glycine max]	gi|571445295|ref|XM_003521052.2|	2628	0	PREDICTED: Glycine max beta-amyrin synthase-like (LOC100809670), transcript variant X1, mRNA	Q9MB42	81.3	2e-14	Beta-amyrin synthase	YHR072w	427	5e-135	COG1657	pfam13249	Prenyltrans_2	Prenyltransferase-like.	.	.	GO:0016866|intramolecular transferase activity;	K15813	LUP4; beta-amyrin synthase [EC:5.4.99.39]
Glyma.03G122100.Wm82.a2.v1	11	8	13	6.85582	3	2	4	3.67549	1.87794	0.0269525	NA	up	yes	Glyma.03G122100	protein_coding	chrChr03:33475612-33481100:-	gi|571445304|ref|XP_003520475.2|	2712	0	PREDICTED: peptidyl-prolyl cis-trans isomerase FKBP65-like isoform X1 [Glycine max]	gi|571445303|ref|XM_003520427.2|	1796	0	PREDICTED: Glycine max peptidyl-prolyl cis-trans isomerase FKBP65-like (LOC100785412), transcript variant X1, mRNA	Q9FJL3	479	3e-161	Peptidyl-prolyl cis-trans isomerase FKBP65	DR1839	70.1	5e-13	COG0545	pfam00254	FKBP_C	FKBP-type peptidyl-prolyl cis-trans isomerase.	GO:0070370|cellular heat acclimation;GO:0061077|chaperone-mediated protein folding;	GO:0005789|endoplasmic reticulum membrane;GO:0005634|nucleus;GO:0005773|vacuole;	GO:0005528|FK506 binding;GO:0003755|peptidyl-prolyl cis-trans isomerase activity;	K01802	E5.2.1.8; peptidylprolyl isomerase [EC:5.2.1.8]
Glyma.03G123100.Wm82.a2.v1	72	52	75	91.8214	96	121	139	0.577085	-0.793143	0.00414968	0.0860343	down	yes	Glyma.03G123100	protein_coding	chrChr03:33595167-33598927:+	gi|734349743|gb|KHN12177.1|	1197	6e-162	PsbP domain-containing protein 6, chloroplastic [Glycine soja]	gi|402793991|ref|NM_001255775.2|	1011	0	Glycine max psbP domain-containing protein 6, chloroplastic-like (LOC100813771), mRNA	Q9LXX5	333	2e-111	PsbP domain-containing protein 6, chloroplastic	.	.	.	.	pfam01789	PsbP	PsbP. This family consists of the 23 kDa subunit of oxygen evolving system of photosystem II or PsbP from various plants (where it is encoded by the nuclear genome) and Cyanobacteria. The 23 KDa PsbP protein is required for PSII to be fully operational in vivo, it increases the affinity of the water oxidation site for Cl- and provides the conditions required for high affinity binding of Ca2+.	GO:0015979|photosynthesis;	GO:0009507|chloroplast;GO:0009570|chloroplast stroma;GO:0009534|chloroplast thylakoid;GO:0009543|chloroplast thylakoid lumen;GO:0019898|extrinsic component of membrane;GO:0009654|photosystem II oxygen evolving complex;GO:0009579|thylakoid;GO:0031977|thylakoid lumen;	GO:0005509|calcium ion binding;	.	.
Glyma.03G125400.Wm82.a2.v1	16454	14599	16575	12313.6	13116	8246	4756	1.8809	0.91142	0.0253451	0.256971	up	yes	Glyma.03G125400	protein_coding	chrChr03:33909174-33912239:+	gi|356504672|ref|XP_003521119.1|	2461	0	PREDICTED: serine carboxypeptidase-like 45-like [Glycine max]	gi|571445341|ref|XM_003521071.2|	1791	0	PREDICTED: Glycine max serine carboxypeptidase-like 45-like (LOC100819973), mRNA	Q93Y09	422	3e-142	Serine carboxypeptidase-like 45	SPBC16G5.09	135	6e-34	COG2939	pfam00450	Peptidase_S10	Serine carboxypeptidase.	GO:0019748|secondary metabolic process;	GO:0005576|extracellular region;GO:0009505|plant-type cell wall;GO:0009506|plasmodesma;	GO:0004180|carboxypeptidase activity;GO:0016747|transferase activity, transferring acyl groups other than amino-acyl groups;	K16297	SCPL-II; serine carboxypeptidase-like clade II [EC:3.4.16.-]
Glyma.03G130600.Wm82.a2.v1	0	0	0	3.19452	0	0	20	0.0290634	-5.10465	0.0449813	NA	down	yes	Glyma.03G130600	protein_coding	chrChr03:34536054-34538175:+	gi|356504732|ref|XP_003521149.1|	1276	1e-174	PREDICTED: transcription factor ORG3-like [Glycine max]	gi|571445404|ref|XM_003521101.2|	1100	0	PREDICTED: Glycine max transcription factor ORG3-like (LOC100790212), mRNA	Q9M1K1	172	2e-49	Transcription factor ORG2	.	.	.	.	pfam00010	HLH	Helix-loop-helix DNA-binding domain.	GO:0010106|cellular response to iron ion starvation;GO:0055072|iron ion homeostasis;GO:0006357|regulation of transcription from RNA polymerase II promoter;GO:0006355|regulation of transcription, DNA-templated;GO:0006351|transcription, DNA-templated;	GO:0090575|RNA polymerase II transcription factor complex;	GO:0000977|RNA polymerase II regulatory region sequence-specific DNA binding;GO:0003700|transcription factor activity, sequence-specific DNA binding;	.	.
Glyma.03G136500.Wm82.a2.v1	1477	1556	1654	1981.56	2136	2804	2336	0.661139	-0.596975	3.39e-05	0.00310752	down	yes	Glyma.03G136500	protein_coding	chrChr03:35246549-35259796:-	gi|356504781|ref|XP_003521173.1|	4781	0	PREDICTED: villin-2-like isoform X1 [Glycine max]	gi|571445502|ref|XM_006576758.1|	3870	0	PREDICTED: Glycine max villin-2-like (LOC100803795), transcript variant X4, mRNA	O81644	1298	0	Villin-2	.	.	.	.	pfam00626	Gelsolin	Gelsolin repeat.	GO:0051017|actin filament bundle assembly;GO:0051693|actin filament capping;	GO:0005737|cytoplasm;GO:0005856|cytoskeleton;	.	.	.
Glyma.03G137000.Wm82.a2.v1	606	476	550	692.698	696	971	874	0.663166	-0.592558	0.00179145	0.0497839	down	yes	Glyma.03G137000	protein_coding	chrChr03:35290305-35296922:+	gi|734332412|gb|KHN07372.1|	7293	0	Magnesium-chelatase subunit H [Glycine soja]	gi|351726695|ref|NM_001250974.1|	4225	0	Glycine max magnesium chelatase subunit (CHLH), mRNA	Q9FNB0	2461	0	Magnesium-chelatase subunit ChlH, chloroplastic	all4365	1892	0	COG1429	pfam02514	CobN-Mg_chel	CobN/Magnesium Chelatase. This family contains a domain common to the cobN protein and to magnesium protoporphyrin chelatase. CobN is implicated in the conversion of hydrogenobyrinic acid a,c-diamide to cobyrinic acid. Magnesium protoporphyrin chelatase is involved in chlorophyll biosynthesis.	GO:0015995|chlorophyll biosynthetic process;GO:0015979|photosynthesis;	GO:0009507|chloroplast;GO:0009706|chloroplast inner membrane;GO:0009570|chloroplast stroma;GO:0010007|magnesium chelatase complex;GO:0005739|mitochondrion;	GO:0005524|ATP binding;GO:0016851|magnesium chelatase activity;	K03403	chlH, bchH; magnesium chelatase subunit H [EC:6.6.1.1]
Glyma.03G139900.Wm82.a2.v1	22	35	20	82.566	44	239	138	0.186016	-2.4265	4.36e-06	0.000684788	down	yes	Glyma.03G139900	protein_coding	chrChr03:35632837-35633771:-	gi|734332435|gb|KHN07395.1|	332	1e-35	hypothetical protein glysoja_012693 [Glycine soja]	.	.	.	.	.	.	.	.	.	.	.	.	pfam10328	7TM_GPCR_Srx	Serpentine type 7TM GPCR chemoreceptor Srx. Chemoreception is mediated in Caenorhabditis elegans by members of the seven-transmembrane G-protein-coupled receptor class (7TM GPCRs) of proteins which are of the serpentine type. Srx is part of the Srg superfamily of chemoreceptors. Chemoperception is one of the central senses of soil nematodes like C. elegans which are otherwise 'blind' and 'deaf'.	.	.	.	.	.
Glyma.03G140600.Wm82.a2.v1	40	66	52	42.4185	31	29	38	1.65451	0.726406	0.0361575	0.315273	up	yes	Glyma.03G140600	protein_coding	chrChr03:35656548-35657237:+	gi|734332438|gb|KHN07398.1|	670	5e-86	hypothetical protein glysoja_012696 [Glycine soja]	.	.	.	.	.	.	.	.	.	.	.	.	pfam04885	Stig1	Stigma-specific protein, Stig1. This family represents the Stig1 cysteine rich plant protein. The STIG1 gene is developmentally regulated and expressed specifically in the stigmatic secretory zone.	.	.	.	.	.
Glyma.03G141200.Wm82.a2.v1	879	1145	1082	1415.31	1352	1914	2203	0.582577	-0.77948	2.59e-05	0.00256267	down	yes	Glyma.03G141200	protein_coding	chrChr03:35721676-35730582:-	gi|356504821|ref|XP_003521193.1|	1982	0	PREDICTED: transcription factor bHLH48-like [Glycine max]	gi|571445575|ref|XM_003521145.2|	1929	0	PREDICTED: Glycine max transcription factor bHLH48-like (LOC100814124), mRNA	Q3EAI1	192	6e-53	Transcription factor bHLH60	.	.	.	.	pfam00010	HLH	Helix-loop-helix DNA-binding domain.	GO:0006355|regulation of transcription, DNA-templated;GO:0006351|transcription, DNA-templated;	GO:0005634|nucleus;	GO:0003677|DNA binding;GO:0003700|transcription factor activity, sequence-specific DNA binding;	.	.
Glyma.03G142800.Wm82.a2.v1	132	149	139	208.521	175	331	335	0.512993	-0.962989	0.000323869	0.0153874	down	yes	Glyma.03G142800	protein_coding	chrChr03:35863312-35867713:-	gi|356504843|ref|XP_003521204.1|	1149	6e-157	PREDICTED: uncharacterized LOC100500055 isoform 1 [Glycine max]	gi|571445599|ref|XM_003521156.2|	1083	0	PREDICTED: Glycine max uncharacterized LOC100500055 (LOC100500055), transcript variant 1, mRNA	O48529	306	2e-99	Rhodanese-like domain-containing protein 9, chloroplastic	.	.	.	.	pfam00581	Rhodanese	Rhodanese-like domain. Rhodanese has an internal duplication. This Pfam represents a single copy of this duplicated domain. The domain is found as a single copy in other proteins, including phosphatases and ubiquitin C-terminal hydrolases.	.	GO:0009507|chloroplast;GO:0009534|chloroplast thylakoid;GO:0009535|chloroplast thylakoid membrane;GO:0016021|integral component of membrane;	.	.	.
Glyma.03G148900.Wm82.a2.v1	42	62	44	26.468	10	0	0	15.3642	3.9415	0.0209476	0.227913	up	yes	Glyma.03G148900	protein_coding	chrChr03:36449311-36451278:+	.	.	.	.	.	.	.	.	.	.	.	.	.	.	.	.	pfam12319	TryThrA_C	Tryptophan-Threonine-rich plasmodium antigen C terminal. This protein is found in eukaryotes. Proteins in this family are typically between 254 to 536 amino acids in length. This family is the C terminal of a surface antigen of malarial Plasmodium species. It is currently being targeted for use as part of a subunit vaccine against Plasmodium falciparum, the main species involved in causing human …	.	.	.	.	.
Glyma.03G149900.Wm82.a2.v1	78	102	97	74.665	78	46	49	1.64644	0.719354	0.0142558	0.181669	up	yes	Glyma.03G149900	protein_coding	chrChr03:36498291-36505316:-	gi|571445713|ref|XP_006576883.1|	2560	0	PREDICTED: uncharacterized protein LOC100796344 [Glycine max]	gi|571445712|ref|XM_006576820.1|	2549	0	PREDICTED: Glycine max uncharacterized LOC100796344 (LOC100796344), mRNA	.	.	.	.	.	.	.	.	pfam03171	2OG-FeII_Oxy	2OG-Fe(II) oxygenase superfamily. This family contains members of the 2-oxoglutarate (2OG) and Fe(II)-dependent oxygenase superfamily. This family includes the C-terminal of prolyl 4-hydroxylase alpha subunit. The holoenzyme has the activity EC:1.14.11.2 catalyzing the reaction: Procollagen L-proline + 2-oxoglutarate + O2 <=> procollagen trans- 4-hydroxy-L-proline + succinate + CO2. The full enzy…	.	.	.	.	.
Glyma.03G154200.Wm82.a2.v1	119	141	140	197.566	176	304	316	0.515534	-0.955861	0.000161001	0.00938536	down	yes	Glyma.03G154200	protein_coding	chrChr03:36924884-36926470:-	gi|571445769|ref|XP_003520570.2|	1813	0	PREDICTED: patatin-16-like [Glycine max]	gi|571445768|ref|XM_003520522.2|	1390	0	PREDICTED: Glycine max patatin-16-like (LOC100806989), mRNA	Q93ZQ3	480	7e-166	Probable inactive patatin-like protein 9	all2302	58.2	2e-08	COG3621	pfam01734	Patatin	Patatin-like phospholipase. This family consists of various patatin glycoproteins from plants. The patatin protein accounts for up to 40% of the total soluble protein in potato tubers. Patatin is a storage protein but it also has the enzymatic activity of lipid acyl hydrolase, catalyzing the cleavage of fatty acids from membrane lipids. Members of this family have been found also in vertebrates.	GO:0016042|lipid catabolic process;	.	GO:0016787|hydrolase activity;	.	.
Glyma.03G156500.Wm82.a2.v1	39	32	37	47.4329	62	49	68	0.624367	-0.679534	0.0353543	0.312067	down	yes	Glyma.03G156500	protein_coding	chrChr03:37163255-37168119:-	gi|571557694|ref|XP_006604452.1|	1211	1e-164	PREDICTED: selenocysteine methyltransferase-like isoform X2 [Glycine max]	gi|571445798|ref|XR_413646.1|	1270	0	PREDICTED: Glycine max selenocysteine methyltransferase-like (LOC100803609), misc_RNA	P56707	52.4	4e-06	Selenocysteine methyltransferase	yagD	120	6e-30	COG2040	pfam02574	S-methyl_trans	Homocysteine S-methyltransferase. This is a family of related homocysteine S-methyltransferases enzymes: 5-methyltetrahydrofolate--homocysteine S-methyltransferases also known EC:2.1.1.13; Betaine--homocysteine S-methyltransferase (vitamin B12 dependent), EC:2.1.1.5,; and Homocysteine S-methyltransferase, EC:2.1.1.10,.	.	.	GO:0046872|metal ion binding;GO:0008168|methyltransferase activity;	.	.
Glyma.03G156700.Wm82.a2.v1	25	84	63	37.0569	24	12	17	3.29968	1.72233	0.000549287	0.0224902	up	yes	Glyma.03G156700	protein_coding	chrChr03:37189825-37198694:-	gi|356504955|ref|XP_003521258.1|	3307	0	PREDICTED: sulfate transporter 3.1-like [Glycine max]	gi|571445806|ref|XM_003521210.2|	2450	0	PREDICTED: Glycine max sulfate transporter 3.1-like (LOC100804670), mRNA	Q9SV13	986	0	Sulfate transporter 3.1	aq_1268	227	4e-63	COG0659	pfam00916	Sulfate_transp	Sulfate transporter family. Mutations in human SLC26A2 lead to several human diseases.	GO:0008272|sulfate transport;	GO:0009507|chloroplast;GO:0005887|integral component of plasma membrane;	GO:0008271|secondary active sulfate transmembrane transporter activity;GO:0015116|sulfate transmembrane transporter activity;GO:0015293|symporter activity;	K17471	SULTR3; sulfate transporter 3
Glyma.03G159000.Wm82.a2.v1	653	691	777	923.893	763	1324	1377	0.628399	-0.670247	0.00207737	0.0545102	down	yes	Glyma.03G159000	protein_coding	chrChr03:37428685-37433788:+	gi|571445844|ref|XP_006576919.1|	2598	0	PREDICTED: phospholipase A1-Igamma2, chloroplastic-like isoform X1 [Glycine max]	gi|210141223|dbj|AK245140.1|	2224	0	Glycine max cDNA, clone: GMFL01-21-P01	Q3EBR6	554	0	Phospholipase A1-Igamma2, chloroplastic	.	.	.	.	pfam01764	Lipase_3	Lipase (class 3).	GO:0016042|lipid catabolic process;	GO:0009507|chloroplast;	GO:0047714|galactolipase activity;GO:0008970|phosphatidylcholine 1-acylhydrolase activity;GO:0004806|triglyceride lipase activity;	.	.
Glyma.03G159100.Wm82.a2.v1	431	378	352	540.896	396	908	792	0.571233	-0.807849	0.0042011	0.0863812	down	yes	Glyma.03G159100	protein_coding	chrChr03:37438679-37439973:-	gi|351726036|ref|NP_001236601.1|	436	2e-51	uncharacterized protein LOC100526966 [Glycine max]	gi|571443487|ref|XM_006576130.1|	658	0	PREDICTED: Glycine max uncharacterized LOC100526966 (LOC100526966), transcript variant X1, mRNA	Q41387	111	5e-29	Photosystem II reaction center W protein, chloroplastic	.	.	.	.	pfam07123	PsbW	Photosystem II reaction centre W protein (PsbW). This family consists of several plant specific photosystem II reaction centre W (PsbW) proteins. PsbW is a nuclear-encoded protein located in the thylakoid membrane of the chloroplast. PsbW is a core component of photosystem II but not photosystem I. This family does not appear to be related to pfam03912.	GO:0015979|photosynthesis;	GO:0009535|chloroplast thylakoid membrane;GO:0016021|integral component of membrane;GO:0009523|photosystem II;	.	.	.
Glyma.03G166100.Wm82.a2.v1	6	10	15	18.484	16	23	43	0.386604	-1.37107	0.0216757	0.23251	down	yes	Glyma.03G166100	protein_coding	chrChr03:38073624-38077140:-	gi|734345472|gb|KHN10770.1|	455	7e-58	Leucine-rich repeat receptor protein kinase EXS [Glycine soja]	gi|571448123|ref|XM_006577642.1|	204	1e-101	PREDICTED: Glycine max probable leucine-rich repeat receptor-like protein kinase At1g35710-like (LOC102666483), mRNA	Q9LP24	68.6	2e-11	Probable leucine-rich repeat receptor-like protein kinase At1g35710	.	.	.	.	pfam07714	Pkinase_Tyr	Protein tyrosine kinase.	.	GO:0016021|integral component of membrane;	GO:0005524|ATP binding;GO:0004674|protein serine/threonine kinase activity;	.	.
Glyma.03G168400.Wm82.a2.v1	14	6	11	19.2326	23	34	28	0.377313	-1.40617	0.00926084	0.141421	down	yes	Glyma.03G168400	protein_coding	chrChr03:38271439-38272792:+	gi|734340587|gb|KHN09392.1|	363	4e-41	hypothetical protein glysoja_016491 [Glycine soja]	gi|571558067|ref|XM_003554258.2|	156	5e-75	PREDICTED: Glycine max WD repeat-containing protein 70-like (LOC100815380), mRNA	.	.	.	.	.	.	.	.	pfam05832	DUF846	Eukaryotic protein of unknown function (DUF846). This family consists of several of unknown function from a variety of eukaryotic organisms.	.	.	.	.	.
Glyma.03G175800.Wm82.a2.v1	104	122	124	89.0703	59	66	60	1.94269	0.958057	5.13e-05	0.00410611	up	yes	Glyma.03G175800	protein_coding	chrChr03:38903690-38906090:-	gi|359806230|ref|NP_001241465.1|	1455	0	uncharacterized protein LOC100814304 [Glycine max]	gi|403043880|ref|NM_001254536.2|	1057	0	Glycine max protein ALUMINUM SENSITIVE 3-like (LOC100814304), mRNA	Q9ZUT3	410	2e-141	Protein ALUMINUM SENSITIVE 3	ybbM	168	6e-48	COG0390	pfam03649	UPF0014	Uncharacterized protein family (UPF0014).	GO:0010044|response to aluminum ion;	GO:0005887|integral component of plasma membrane;GO:0005886|plasma membrane;GO:0012506|vesicle membrane;	GO:0015075|ion transmembrane transporter activity;GO:0005460|UDP-glucose transmembrane transporter activity;	K02069	ABC.X2.P; putative ABC transport system permease protein
Glyma.03G180000.Wm82.a2.v1	41	57	57	65.7082	71	103	68	0.653779	-0.613125	0.0482388	0.36796	down	yes	Glyma.03G180000	protein_coding	chrChr03:39215124-39216090:-	gi|356505218|ref|XP_003521389.1|	914	2e-120	PREDICTED: fasciclin-like arabinogalactan protein 11-like [Glycine max]	gi|571446173|ref|XM_003521341.2|	947	0	PREDICTED: Glycine max fasciclin-like arabinogalactan protein 11-like (LOC100784186), mRNA	Q8LEJ6	197	1e-59	Fasciclin-like arabinogalactan protein 11	all5264	51.6	6e-07	COG2335	pfam02469	Fasciclin	Fasciclin domain. This extracellular domain is found repeated four times in grasshopper fasciclin I as well as in proteins from mammals, sea urchins, plants, yeast and bacteria.	GO:0009834|plant-type secondary cell wall biogenesis;	GO:0031225|anchored component of membrane;GO:0005886|plasma membrane;	.	.	.
Glyma.03G181300.Wm82.a2.v1	210	135	174	137.331	114	110	76	1.79154	0.841203	0.00255502	0.0632648	up	yes	Glyma.03G181300	protein_coding	chrChr03:39307466-39311780:-	gi|359806146|ref|NP_001241195.1|	1170	1e-158	uncharacterized protein LOC100787375 [Glycine max]	gi|403043796|ref|NM_001254266.2|	1042	0	Glycine max cytokinin riboside 5'-monophosphate phosphoribohydrolase LOG3-like (LOC100787375), mRNA	Q8L8B8	381	5e-131	Cytokinin riboside 5'-monophosphate phosphoribohydrolase LOG3	RSc2087	155	3e-45	COG1611	pfam03641	Lysine_decarbox	Possible lysine decarboxylase. The members of this family share a highly conserved motif PGGXGTXXE that is probably functionally important. This family includes proteins annotated as lysine decarboxylases, although the evidence for this is not clear.	GO:0009691|cytokinin biosynthetic process;	GO:0005737|cytoplasm;GO:0005634|nucleus;	GO:0016799|hydrolase activity, hydrolyzing N-glycosyl compounds;	.	.
Glyma.03G184400.Wm82.a2.v1	98	119	138	99.0565	90	66	87	1.50123	0.586142	0.0141905	0.181204	up	yes	Glyma.03G184400	protein_coding	chrChr03:39614391-39617673:-	gi|356505264|ref|XP_003521412.1|	612	2e-76	PREDICTED: uncharacterized protein LOC100796170 [Glycine max]	gi|571446238|ref|XM_003521364.2|	948	0	PREDICTED: Glycine max uncharacterized LOC100796170 (LOC100796170), mRNA	.	.	.	.	.	.	.	.	pfam13259	DUF4050	Protein of unknown function (DUF4050). This family of proteins is functionally uncharacterized. This family of proteins is found in eukaryotes. Proteins in this family are typically between 109 and 173 amino acids in length. There are two conserved sequence motifs: IPL and FLVD.	.	.	.	.	.
Glyma.03G184500.Wm82.a2.v1	52	58	69	117.785	124	184	229	0.342334	-1.54652	4.71e-08	1.85e-05	down	yes	Glyma.03G184500	protein_coding	chrChr03:39630673-39633343:+	gi|734340727|gb|KHN09532.1|	1356	0	Putative xyloglucan endotransglucosylase/hydrolase protein 32 [Glycine soja]	gi|363808197|ref|NM_001255045.1|	1338	0	Glycine max probable xyloglucan endotransglucosylase/hydrolase protein 32-like (LOC100796698), mRNA	Q9SJL9	464	2e-159	Probable xyloglucan endotransglucosylase/hydrolase protein 32	YLR213c	51.2	5e-06	COG2273	pfam00722	Glyco_hydro_16	Glycosyl hydrolases family 16.	GO:0042546|cell wall biogenesis;GO:0016998|cell wall macromolecule catabolic process;GO:0071555|cell wall organization;GO:0010411|xyloglucan metabolic process;	GO:0048046|apoplast;GO:0005618|cell wall;	GO:0004553|hydrolase activity, hydrolyzing O-glycosyl compounds;GO:0016762|xyloglucan:xyloglucosyl transferase activity;	K08235	E2.4.1.207; xyloglucan:xyloglucosyl transferase [EC:2.4.1.207]
Glyma.03G191100.Wm82.a2.v1	64	78	79	56.6792	40	37	43	1.89319	0.920816	0.00125209	0.0391883	up	yes	Glyma.03G191100	protein_coding	chrChr03:40193108-40195606:+	gi|571446318|ref|XP_006577056.1|	2094	0	PREDICTED: heat stress transcription factor A-3-like [Glycine max]	gi|571446317|ref|XM_006576993.1|	1773	0	PREDICTED: Glycine max heat stress transcription factor A-3-like (LOC100788429), mRNA	Q8GYY1	263	1e-79	Heat stress transcription factor A-3	SPAC8C9.14_1	93.6	8e-20	COG5169	pfam00447	HSF_DNA-bind	HSF-type DNA-binding.	GO:0006355|regulation of transcription, DNA-templated;GO:0010200|response to chitin;GO:0009408|response to heat;GO:0006351|transcription, DNA-templated;	GO:0005634|nucleus;	GO:0003677|DNA binding;GO:0043565|sequence-specific DNA binding;GO:0003700|transcription factor activity, sequence-specific DNA binding;	K09419	HSFF; heat shock transcription factor, other eukaryote
Glyma.03G193100.Wm82.a2.v1	379	460	914	481.641	399	392	375	1.52619	0.60993	0.0225524	0.238876	up	yes	Glyma.03G193100	protein_coding	chrChr03:40404758-40407142:-	gi|593799680|ref|XP_007162878.1|	326	5e-32	hypothetical protein PHAVU_001G1882000g, partial [Phaseolus vulgaris]	gi|571446343|ref|XM_003521402.2|	637	0	PREDICTED: Glycine max 60S acidic ribosomal protein P2-1-like (LOC100817491), transcript variant 1, mRNA	P41099	89.4	2e-19	60S acidic ribosomal protein P2	SPBC23G7.15c	64.7	2e-11	COG2058	pfam00428	Ribosomal_60s	60s Acidic ribosomal protein. This family includes archaebacterial L12, eukaryotic P0, P1 and P2.	GO:0006414|translational elongation;	GO:0005840|ribosome;	GO:0003735|structural constituent of ribosome;	.	.
Glyma.03G194900.Wm82.a2.v1	9	8	6	15.9571	8	39	26	0.323641	-1.62754	0.0202532	0.223284	down	yes	Glyma.03G194900	protein_coding	chrChr03:40534754-40536182:+	gi|356570847|ref|XP_003553595.1|	120	1e-17	PREDICTED: protein ABSCISIC ACID-INSENSITIVE 5-like [Glycine max]	gi|571558898|ref|XM_003553547.2|	202	1e-100	PREDICTED: Glycine max protein ABSCISIC ACID-INSENSITIVE 5-like (LOC100818567), mRNA	Q9SJN0	50.8	2e-09	Protein ABSCISIC ACID-INSENSITIVE 5	.	.	.	.	pfam07223	DUF1421	Protein of unknown function (DUF1421). This family represents a conserved region approximately 350 residues long within a number of plant proteins of unknown function.	GO:0009738|abscisic acid-activated signaling pathway;GO:0010187|negative regulation of seed germination;GO:0045893|positive regulation of transcription, DNA-templated;GO:0006355|regulation of transcription, DNA-templated;GO:0009737|response to abscisic acid;GO:0010200|response to chitin;GO:0009739|response to gibberellin;GO:0009651|response to salt stress;GO:0009414|response to water deprivation;…	GO:0005634|nucleus;	GO:0043565|sequence-specific DNA binding;GO:0003700|transcription factor activity, sequence-specific DNA binding;	K14432	ABF; ABA responsive element binding factor
Glyma.03G201000.Wm82.a2.v1	78	59	77	51.0047	59	19	13	2.43862	1.28607	0.0114592	0.160865	up	yes	Glyma.03G201000	protein_coding	chrChr03:40968934-40970257:-	gi|356505422|ref|XP_003521490.1|	994	6e-131	PREDICTED: protein YLS9 [Glycine max]	gi|224923152|gb|AC235388.1|	1324	0	Glycine max strain Williams 82 clone GM_WBb0116A09, complete sequence	Q9SJ52	192	1e-56	Protein YLS9	.	.	.	.	pfam03168	LEA_2	Late embryogenesis abundant protein. Different types of LEA proteins are expressed at different stages of late embryogenesis in higher plant seed embryos and under conditions of dehydration stress. The function of these proteins is unknown. This family represents a group of LEA proteins that appear to be distinct from those in pfam02987. The family DUF1511, pfam07427, has now been merged into thi…	GO:0051607|defense response to virus;GO:0010150|leaf senescence;GO:0051707|response to other organism;	GO:0046658|anchored component of plasma membrane;GO:0009507|chloroplast;GO:0009506|plasmodesma;	GO:0004871|signal transducer activity;	.	.
Glyma.03G208100.Wm82.a2.v1	81	53	75	41.7393	29	4	6	5.58953	2.48273	3.77e-05	0.00334247	up	yes	Glyma.03G208100	protein_coding	chrChr03:41515584-41518563:-	gi|356505491|ref|XP_003521524.1|	1711	0	PREDICTED: peroxidase 3-like [Glycine max]	gi|571446535|ref|XM_003521476.2|	1115	0	PREDICTED: Glycine max peroxidase 3-like (LOC100812153), mRNA	Q9SUT2	345	3e-115	Peroxidase 39	.	.	.	.	pfam00141	peroxidase	Peroxidase.	GO:0042744|hydrogen peroxide catabolic process;GO:0009664|plant-type cell wall organization;GO:0006979|response to oxidative stress;	GO:0005576|extracellular region;GO:0009505|plant-type cell wall;	GO:0020037|heme binding;GO:0046872|metal ion binding;GO:0004601|peroxidase activity;	K00430	E1.11.1.7; peroxidase [EC:1.11.1.7]
Glyma.03G210100.Wm82.a2.v1	234	220	244	353.632	284	415	750	0.498683	-1.0038	0.000784665	0.0288912	down	yes	Glyma.03G210100	protein_coding	chrChr03:41671262-41672031:-	gi|351727290|ref|NP_001235876.1|	535	1e-66	uncharacterized protein LOC100305984 [Glycine max]	gi|571443392|ref|XM_006576083.1|	689	0	PREDICTED: Glycine max uncharacterized LOC100305984 (LOC100305984), transcript variant X1, mRNA	O04341	162	6e-49	Monothiol glutaredoxin-S9	SPAC4F10.20	48.9	5e-07	COG0695	pfam00462	Glutaredoxin	Glutaredoxin.	GO:0045454|cell redox homeostasis;	GO:0005737|cytoplasm;	GO:0009055|electron carrier activity;GO:0015035|protein disulfide oxidoreductase activity;	.	.
Glyma.03G217300.Wm82.a2.v1	126	143	181	113.991	96	79	61	1.95323	0.965865	0.000144971	0.0087645	up	yes	Glyma.03G217300	protein_coding	chrChr03:42126715-42130465:-	gi|356505606|ref|XP_003521581.1|	1092	2e-145	PREDICTED: protein DEHYDRATION-INDUCED 19 homolog 3-like [Glycine max]	gi|571446674|ref|XM_003521533.2|	1324	0	PREDICTED: Glycine max protein DEHYDRATION-INDUCED 19 homolog 3-like (LOC100796524), mRNA	Q5W794	84	6e-18	Protein DEHYDRATION-INDUCED 19 homolog 2	.	.	.	.	pfam14571	Di19_C	Stress-induced protein Di19, C-terminal. C-terminal domain of Di19, a protein that increases the sensitivity of plants to environmental stress, such as salinity, drought, osmotic stress and cold. the protein is also induced by an increased supply of stress-related hormones such as abscisic acid ABA and ethylene. There is a zinc-finger at the N-terminus, zf-Di19, pfam05605.	GO:0043132|NAD transport;GO:0006412|translation;	GO:0031969|chloroplast membrane;GO:0016021|integral component of membrane;GO:0005739|mitochondrion;	GO:0015297|antiporter activity;GO:0051724|NAD transporter activity;GO:0003735|structural constituent of ribosome;	.	.
Glyma.03G222400.Wm82.a2.v1	27	18	29	16.4098	14	5	5	3.19289	1.67486	0.00661894	0.114148	up	yes	Glyma.03G222400	protein_coding	chrChr03:42529809-42530598:-	gi|356505659|ref|XP_003521607.1|	442	2e-52	PREDICTED: protein NIM1-INTERACTING 3-like [Glycine max]	gi|571446747|ref|XM_003521559.2|	513	0	PREDICTED: Glycine max protein NIM1-INTERACTING 3-like (LOC100810732), mRNA	.	.	.	.	.	.	.	.	pfam13965	SID-1_RNA_chan	dsRNA-gated channel SID-1. This is a family of proteins that are transmembrane dsRNA-gated channels. They passively transport dsRNA into cells and do not act as ATP-dependent pumps. They are required for systemic RNA interference.	.	.	.	.	.
Glyma.03G224100.Wm82.a2.v1	18	27	22	15.9389	13	6	10	2.37868	1.25016	0.0241422	0.249765	up	yes	Glyma.03G224100	protein_coding	chrChr03:42643290-42649228:+	gi|571446767|ref|XP_003520772.2|	6250	0	PREDICTED: ABC transporter B family member 4-like isoform X1 [Glycine max]	gi|571446766|ref|XM_003520724.2|	4230	0	PREDICTED: Glycine max ABC transporter B family member 4-like (LOC100802547), transcript variant X1, mRNA	Q9FWX7	1764	0	ABC transporter B family member 11	SPCC663.03	757	0	COG1132	pfam00664	ABC_membrane	ABC transporter transmembrane region. This family represents a unit of six transmembrane helices. Many members of the ABC transporter family (pfam00005) have two such regions.	GO:0010540|basipetal auxin transport;	GO:0016021|integral component of membrane;GO:0005886|plasma membrane;GO:0009506|plasmodesma;	GO:0005524|ATP binding;GO:0042626|ATPase activity, coupled to transmembrane movement of substances;GO:0010329|auxin efflux transmembrane transporter activity;	K05658	ABCB1; ATP-binding cassette, subfamily B (MDR/TAP), member 1 [EC:3.6.3.44]
Glyma.03G225300.Wm82.a2.v1	110	101	96	83.9933	38	72	86	1.6185	0.694654	0.0345249	0.308643	up	yes	Glyma.03G225300	protein_coding	chrChr03:42770928-42772622:+	gi|351722873|ref|NP_001236491.1|	1146	6e-154	uncharacterized protein LOC100306030 [Glycine max]	gi|210142193|dbj|AK246112.1|	1438	0	Glycine max cDNA, clone: GMFL01-52-C19	.	.	.	.	.	.	.	.	pfam14229	DUF4332	Domain of unknown function (DUF4332). This family of proteins is functionally uncharacterized. This family of proteins is found in bacteria and archaea. Proteins in this family are typically between 134 and 356 amino acids in length. This domain contains helix-hairpin-helix motifs.	.	.	.	.	.
Glyma.03G226000.Wm82.a2.v1	24	181	95	57.5763	23	8	20	5.96306	2.57605	2.51e-05	0.00251023	up	yes	Glyma.03G226000	protein_coding	chrChr03:42818553-42823054:+	gi|351726944|ref|NP_001235608.1|	2119	0	endo-1,4-beta-mannanase precursor [Glycine max]	gi|571443644|ref|XM_006576207.1|	1838	0	PREDICTED: Glycine max endo-1,4-beta-mannanase (LOC778029), transcript variant X1, mRNA	Q6YM50	452	2e-154	Mannan endo-1,4-beta-mannosidase 5	TM1227	191	4e-51	COG3934	pfam00150	Cellulase	Cellulase (glycosyl hydrolase family 5).	GO:0046355|mannan catabolic process;	GO:0005576|extracellular region;	GO:0016985|mannan endo-1,4-beta-mannosidase activity;	K19355	MAN; mannan endo-1,4-beta-mannosidase [EC:3.2.1.78]
Glyma.03G227400.Wm82.a2.v1	307	281	302	235.037	164	183	171	1.77162	0.82507	1.94e-06	0.000363833	up	yes	Glyma.03G227400	protein_coding	chrChr03:42925859-42927633:-	gi|571443377|ref|XP_006576138.1|	1050	3e-140	PREDICTED: germin-like protein 21 isoform X1 [Glycine max]	gi|255638667|gb|BT095384.1|	1070	0	Soybean clone JCVI-FLGm-7C16 unknown mRNA	Q6I544	313	6e-104	Germin-like protein 5-1	sll1358	53.1	5e-07	COG2140	pfam00190	Cupin_1	Cupin. This family represents the conserved barrel domain of the 'cupin' superfamily ('cupa' is the Latin term for a small barrel). This family contains 11S and 7S plant seed storage proteins, and germins. Plant seed storage proteins provide the major nitrogen source for the developing plant.	GO:0033609|oxalate metabolic process;GO:0010497|plasmodesmata-mediated intercellular transport;GO:2000280|regulation of root development;	GO:0048046|apoplast;GO:0005618|cell wall;GO:0009506|plasmodesma;	GO:0030145|manganese ion binding;GO:0045735|nutrient reservoir activity;GO:0046564|oxalate decarboxylase activity;	.	.
Glyma.03G229700.Wm82.a2.v1	1334	1190	1392	959.174	716	822	274	2.2124	1.14561	0.0169158	0.200771	up	yes	Glyma.03G229700	protein_coding	chrChr03:43167133-43170645:+	gi|356504000|ref|XP_003520787.1|	1917	0	PREDICTED: WAT1-related protein At1g09380-like isoform X1 [Glycine max]	gi|571446854|ref|XM_003520739.2|	1426	0	PREDICTED: Glycine max WAT1-related protein At1g09380-like (LOC100811613), transcript variant X1, mRNA	Q8GXB4	354	4e-117	WAT1-related protein At1g09380	AF0510	52.4	1e-06	COG0697	pfam00892	EamA	EamA-like transporter family. This family includes many hypothetical membrane proteins of unknown function. Many of the proteins contain two copies of the aligned region. The family used to be known as DUF6.	GO:0006810|transport;	GO:0016021|integral component of membrane;GO:0005886|plasma membrane;	GO:0022857|transmembrane transporter activity;	.	.
Glyma.03G231000.Wm82.a2.v1	4	3	5	8.76229	6	19	16	0.29983	-1.73778	0.0318973	NA	down	yes	Glyma.03G231000	protein_coding	chrChr03:43249214-43253614:+	gi|571446869|ref|XP_006577209.1|	3426	0	PREDICTED: serine/threonine-protein phosphatase BSU1-like [Glycine max]	gi|571446868|ref|XM_006577146.1|	2323	0	PREDICTED: Glycine max serine/threonine-protein phosphatase BSU1-like (LOC100814299), mRNA	Q7Z6M1	60.1	4e-08	Rab9 effector protein with kelch motifs	.	.	.	.	pfam01344	Kelch_1	Kelch motif. The kelch motif was initially discovered in Kelch. In this protein there are six copies of the motif. It has been shown that the Drosophila ring canal kelch protein is related to Galactose Oxidase for which a structure has been solved. The kelch motif forms a beta sheet. Several of these sheets associate to form a beta propeller structure as found in pfam00064, pfam00400 and pfam0041…	GO:0006898|receptor-mediated endocytosis;GO:0006904|vesicle docking involved in exocytosis;	GO:0005829|cytosol;GO:0005768|endosome;GO:0010008|endosome membrane;GO:0043231|intracellular membrane-bounded organelle;GO:0005886|plasma membrane;GO:0032588|trans-Golgi network membrane;GO:0030133|transport vesicle;	.	.	.
Glyma.03G232500.Wm82.a2.v1	549	503	564	424.336	471	294	162	1.79668	0.845334	0.00611062	0.109145	up	yes	Glyma.03G232500	protein_coding	chrChr03:43357740-43360975:+	gi|356505783|ref|XP_003521669.1|	2811	0	PREDICTED: uncharacterized protein LOC100797598 isoform X1 [Glycine max]	gi|571446891|ref|XM_006577153.1|	2102	0	PREDICTED: Glycine max uncharacterized LOC100797598 (LOC100797598), transcript variant X2, mRNA	.	.	.	.	.	.	.	.	pfam07887	Calmodulin_bind	Calmodulin binding protein-like. The members of this family are putative or actual calmodulin binding proteins expressed by various plant species. Some members are known to be involved in the induction of plant defence responses. However, their precise function in this regards is as yet unknown.	.	.	.	.	.
Glyma.03G236400.Wm82.a2.v1	697	567	695	850.094	728	1229	1211	0.637466	-0.64958	0.00327378	0.0738557	down	yes	Glyma.03G236400	protein_coding	chrChr03:43629998-43633376:+	gi|356504034|ref|XP_003520804.1|	3970	0	PREDICTED: formin-like protein 11-like [Glycine max]	gi|571446945|ref|XM_003520756.2|	2716	0	PREDICTED: Glycine max formin-like protein 11-like (LOC100776340), mRNA	Q9MA60	558	0	Formin-like protein 11	.	.	.	.	pfam02181	FH2	Formin Homology 2 Domain.	.	GO:0016021|integral component of membrane;	GO:0003779|actin binding;	.	.
Glyma.03G237300.Wm82.a2.v1	194	243	247	147.368	133	34	34	3.50951	1.81127	4.01e-05	0.00347755	up	yes	Glyma.03G237300	protein_coding	chrChr03:43723483-43730370:-	gi|571446978|ref|XP_003521704.2|	4499	0	PREDICTED: probable linoleate 9S-lipoxygenase 5-like [Glycine max]	gi|571446977|ref|XM_003521656.2|	2789	0	PREDICTED: Glycine max probable linoleate 9S-lipoxygenase 5-like (LOC100815550), mRNA	Q43191	1215	0	Probable linoleate 9S-lipoxygenase 5	.	.	.	.	pfam00305	Lipoxygenase	Lipoxygenase.	GO:0006633|fatty acid biosynthetic process;GO:0031408|oxylipin biosynthetic process;	GO:0005737|cytoplasm;	GO:0046872|metal ion binding;GO:0016702|oxidoreductase activity, acting on single donors with incorporation of molecular oxygen, incorporation of two atoms of oxygen;	K15718	LOX1_5; linoleate 9S-lipoxygenase [EC:1.13.11.58]
Glyma.03G239600.Wm82.a2.v1	702	676	708	576.541	597	400	379	1.56561	0.646723	0.000735153	0.027483	up	yes	Glyma.03G239600	protein_coding	chrChr03:43831155-43834792:-	gi|734320723|gb|KHN04010.1|	906	9e-121	Signal peptidase complex subunit 3B [Glycine soja]	gi|351724942|ref|NM_001250914.1|	763	0	Glycine max uncharacterized LOC100306631 (LOC100306631), mRNA	Q53YF3	300	4e-101	Signal peptidase complex subunit 3B	.	.	.	.	pfam04573	SPC22	Signal peptidase subunit. Translocation of polypeptide chains across the endoplasmic reticulum membrane is triggered by signal sequences. During translocation of the nascent chain through the membrane, the signal sequence of most secretory and membrane proteins is cleaved off. Cleavage occurs by the signal peptidase complex (SPC) which consists of four subunits in yeast and five in mammals. This …	GO:0006465|signal peptide processing;	GO:0005618|cell wall;GO:0016021|integral component of membrane;GO:0031090|organelle membrane;GO:0005787|signal peptidase complex;	GO:0008233|peptidase activity;	K12948	SPCS3, SPC3; signal peptidase complex subunit 3 [EC:3.4.-.-]
Glyma.03G241700.Wm82.a2.v1	35	23	24	18.8039	12	2	16	2.87349	1.52281	0.0190056	0.214944	up	yes	Glyma.03G241700	protein_coding	chrChr03:43993495-43996440:+	gi|356504072|ref|XP_003520823.1|	611	2e-74	PREDICTED: histidine-containing phosphotransfer protein 1-like [Glycine max]	gi|571447039|ref|XM_003520775.2|	893	0	PREDICTED: Glycine max histidine-containing phosphotransfer protein 1-like (LOC100787544), mRNA	Q9ZNV9	143	7e-39	Histidine-containing phosphotransfer protein 1	.	.	.	.	pfam01627	Hpt	Hpt domain. The histidine-containing phosphotransfer (HPt) domain is a novel protein module with an active histidine residue that mediates phosphotransfer reactions in the two-component signaling systems. A multistep phosphorelay involving the HPt domain has been suggested for these signaling pathways. The crystal structure of the HPt domain of the anaerobic sensor kinase ArcB has been determined…	GO:0009736|cytokinin-activated signaling pathway;GO:0000160|phosphorelay signal transduction system;	GO:0005737|cytoplasm;GO:0005829|cytosol;GO:0005634|nucleus;	GO:0009927|histidine phosphotransfer kinase activity;GO:0043424|protein histidine kinase binding;	K14490	AHP; histidine-containing phosphotransfer peotein
Glyma.03G244400.Wm82.a2.v1	24	12	12	10.3794	5	5	3	3.85676	1.94739	0.00934115	NA	up	yes	Glyma.03G244400	protein_coding	chrChr03:44186065-44189160:-	gi|356505920|ref|XP_003521737.1|	2553	0	PREDICTED: benzyl alcohol O-benzoyltransferase-like [Glycine max]	gi|571447077|ref|XM_003521689.2|	1719	0	PREDICTED: Glycine max benzyl alcohol O-benzoyltransferase-like (LOC100787907), mRNA	Q8GT20	597	0	Benzyl alcohol O-benzoyltransferase	.	.	.	.	pfam02458	Transferase	Transferase family. This family includes a number of transferase enzymes. These include anthranilate N-hydroxycinnamoyl/benzoyltransferase that catalyses the first committed reaction of phytoalexin biosynthesis. Deacetylvindoline 4-O-acetyltransferase EC:2.3.1.107 catalyses the last step in vindoline biosynthesis is also a member of this family. The motif HXXXD is probably part of the active site…	.	.	GO:0016747|transferase activity, transferring acyl groups other than amino-acyl groups;	.	.
Glyma.03G247000.Wm82.a2.v1	527	404	458	602.579	563	645	1046	0.640581	-0.642548	0.00712629	0.119192	down	yes	Glyma.03G247000	protein_coding	chrChr03:44384142-44388319:-	gi|356505945|ref|XP_003521749.1|	2040	0	PREDICTED: GDP-mannose 3,5-epimerase 1-like [Glycine max]	gi|571447112|ref|XM_003521701.2|	1463	0	PREDICTED: Glycine max GDP-mannose 3,5-epimerase 1-like (LOC100794772), mRNA	A3C4S4	727	0	GDP-mannose 3,5-epimerase 1	VNG0065G	127	6e-32	COG0451	pfam01370	Epimerase	NAD dependent epimerase/dehydratase family. This family of proteins utilize NAD as a cofactor. The proteins in this family use nucleotide-sugar substrates for a variety of chemical reactions.	GO:0019853|L-ascorbic acid biosynthetic process;	GO:0005829|cytosol;	GO:0047918|GDP-mannose 3,5-epimerase activity;GO:0051287|NAD binding;	K10046	GME; GDP-D-mannose 3', 5'-epimerase [EC:5.1.3.18 5.1.3.-]
Glyma.03G249900.Wm82.a2.v1	125	113	134	176.963	165	273	259	0.548867	-0.865473	0.000460663	0.0198598	down	yes	Glyma.03G249900	protein_coding	chrChr03:44595527-44597546:-	gi|734400486|gb|KHN31490.1|	1297	3e-176	Peroxygenase 2 [Glycine soja]	gi|571447172|ref|XR_413710.1|	1110	0	PREDICTED: Glycine max peroxygenase 2-like (LOC100802743), misc_RNA	Q9FLN9	340	2e-113	Peroxygenase 2	.	.	.	.	pfam05042	Caleosin	Caleosin related protein. This family contains plant proteins related to caleosin. Caleosins contain calcium-binding domains and have an oleosin-like association with lipid bodies. Caleosins are present at relatively low levels and are mainly bound to microsomal membrane fractions at the early stages of seed development. As the seeds mature, overall levels of caleosins increased dramatically and …	GO:0006952|defense response;GO:0031408|oxylipin biosynthetic process;	GO:0016021|integral component of membrane;GO:0005811|lipid particle;	GO:0005509|calcium ion binding;GO:0004392|heme oxygenase (decyclizing) activity;GO:0071614|linoleic acid epoxygenase activity;GO:0004497|monooxygenase activity;GO:1990137|plant seed peroxidase activity;	K17991	PXG; peroxygenase [EC:1.11.2.3]
Glyma.03G258700.Wm82.a2.v1	115	130	109	197.059	159	354	324	0.434402	-1.2029	6.45e-05	0.00481923	down	yes	Glyma.03G258700	protein_coding	chrChr03:45300865-45302850:-	gi|734363201|gb|KHN16422.1|	1062	4e-142	Transcription repressor MYB4 [Glycine soja]	gi|571447316|ref|XM_006577286.1|	892	0	PREDICTED: Glycine max myb-related protein 330-like (LOC100784717), mRNA	Q9SZP1	155	5e-42	Transcription repressor MYB4	ECU11g1690	86.7	8e-19	COG5147	pfam00249	Myb_DNA-binding	Myb-like DNA-binding domain. This family contains the DNA binding domains from Myb proteins, as well as the SANT domain family.	GO:1903086|negative regulation of sinapate ester biosynthetic process;GO:0045892|negative regulation of transcription, DNA-templated;GO:2000762|regulation of phenylpropanoid metabolic process;GO:0009753|response to jasmonic acid;GO:0009751|response to salicylic acid;GO:0010224|response to UV-B;GO:0006351|transcription, DNA-templated;	GO:0005634|nucleus;	GO:0003677|DNA binding;GO:0003700|transcription factor activity, sequence-specific DNA binding;	K09422	MYBP; myb proto-oncogene protein, plant
Glyma.03G259200.Wm82.a2.v1	58	62	48	88.5534	103	141	123	0.47152	-1.08461	6.27e-05	0.00474599	down	yes	Glyma.03G259200	protein_coding	chrChr03:45345142-45347398:+	gi|358248878|ref|NP_001239700.1|	1194	6e-162	uncharacterized protein LOC100787725 [Glycine max]	gi|402794185|ref|NM_001252771.2|	1099	0	Glycine max ras-related protein RABA3-like (LOC100787725), mRNA	Q9LNK1	311	3e-103	Ras-related protein RABA3	SPAC18G6.03	237	6e-75	COG1100	pfam00071	Ras	Ras family. Includes sub-families Ras, Rab, Rac, Ral, Ran, Rap Ypt1 and more. Shares P-loop motif with GTP_EFTU, arf and myosin_head. See pfam00009 pfam00025, pfam00063. As regards Rab GTPases, these are important regulators of vesicle formation, motility and fusion. They share a fold in common with all Ras GTPases: this is a six-stranded beta-sheet surrounded by five alpha-helices.	GO:0042546|cell wall biogenesis;GO:0015031|protein transport;GO:0007264|small GTPase mediated signal transduction;	GO:0009504|cell plate;GO:0005768|endosome;GO:0010008|endosome membrane;GO:0005794|Golgi apparatus;GO:0005634|nucleus;	GO:0005525|GTP binding;	.	.
Glyma.03G260300.Wm82.a2.v1	236	216	242	317.75	312	463	450	0.58329	-0.777714	0.000135974	0.0084517	down	yes	Glyma.03G260300	protein_coding	chrChr03:45421037-45423205:+	gi|356506094|ref|XP_003521822.1|	2759	0	PREDICTED: 3-ketoacyl-CoA synthase 1-like [Glycine max]	gi|571447335|ref|XM_003521774.2|	2109	0	PREDICTED: Glycine max 3-ketoacyl-CoA synthase 1-like (LOC100790385), mRNA	Q9MAM3	770	0	3-ketoacyl-CoA synthase 1	DRA0326	90.1	3e-18	COG3424	pfam08392	FAE1_CUT1_RppA	FAE1/Type III polyketide synthase-like protein. The members of this family are described as 3-ketoacyl-CoA synthases, type III polyketide synthases, fatty acid elongases and fatty acid condensing enzymes, and are found in both prokaryotic and eukaryotic (mainly plant) species. The region featured in this family contains the active site residues, as well as motifs involved in substrate binding.	GO:0006633|fatty acid biosynthetic process;GO:0009409|response to cold;GO:0009416|response to light stimulus;GO:0010025|wax biosynthetic process;	GO:0022626|cytosolic ribosome;GO:0005783|endoplasmic reticulum;GO:0005789|endoplasmic reticulum membrane;GO:0016021|integral component of membrane;GO:0016020|membrane;	GO:0009922|fatty acid elongase activity;	K15397	KCS; 3-ketoacyl-CoA synthase [EC:2.3.1.199]
Glyma.03G261500.Wm82.a2.v1	27	26	29	85.1618	32	221	180	0.193657	-2.36842	1.68e-05	0.00185982	down	yes	Glyma.03G261500	protein_coding	chrChr03:45491778-45493438:-	gi|571447353|ref|XP_003521827.2|	855	2e-111	PREDICTED: protein CURVATURE THYLAKOID 1B, chloroplastic-like isoform 1 [Glycine max]	gi|571447352|ref|XM_003521779.2|	978	0	PREDICTED: Glycine max protein CURVATURE THYLAKOID 1B, chloroplastic-like (LOC100793015), transcript variant 1, mRNA	Q8LCA1	47	2e-17	Protein CURVATURE THYLAKOID 1B, chloroplastic	.	.	.	.	pfam14159	CAAD	CAAD domains of cyanobacterial aminoacyl-tRNA synthetase. This domain is present in aminoacyl-tRNA synthetases (aaRSs), enzymes that couple tRNAs to their cognate amino acids. aaRSs from cyanobacteria containing the CAAD (for cyanobacterial aminoacyl-tRNA synthetases appended domain) protein domains are localized in the thylakoid membrane. The domain bears two putative transmembrane helices and i…	GO:0009773|photosynthetic electron transport in photosystem I;GO:0009737|response to abscisic acid;	GO:0009507|chloroplast;GO:0009941|chloroplast envelope;GO:0030093|chloroplast photosystem I;GO:0009534|chloroplast thylakoid;GO:0009535|chloroplast thylakoid membrane;GO:0016021|integral component of membrane;GO:0009295|nucleoid;GO:0009508|plastid chromosome;GO:0009579|thylakoid;	GO:0003677|DNA binding;	.	.
Glyma.03G262300.Wm82.a2.v1	1456	1271	1393	1901.81	1616	2431	3337	0.577336	-0.792518	0.000562047	0.0228615	down	yes	Glyma.03G262300	protein_coding	chrChr03:45569952-45571510:-	gi|358249066|ref|NP_001239987.1|	1303	4e-177	uncharacterized protein LOC100794944 [Glycine max]	gi|403044289|ref|NM_001253058.2|	1065	0	Glycine max chlorophyll a-b binding protein 7, chloroplastic-like (LOC100794944), mRNA	P10708	427	7e-147	Chlorophyll a-b binding protein 7, chloroplastic	.	.	.	.	pfam00504	Chloroa_b-bind	Chlorophyll A-B binding protein.	GO:0009768|photosynthesis, light harvesting in photosystem I;GO:0018298|protein-chromophore linkage;GO:0009416|response to light stimulus;	GO:0009941|chloroplast envelope;GO:0009535|chloroplast thylakoid membrane;GO:0016021|integral component of membrane;GO:0009522|photosystem I;GO:0009523|photosystem II;GO:0010287|plastoglobule;	GO:0016168|chlorophyll binding;GO:0046872|metal ion binding;GO:0031409|pigment binding;	K08908	LHCA2; light-harvesting complex I chlorophyll a/b binding protein 2
Glyma.03G263400.Wm82.a2.v1	25	37	38	24.5496	19	15	14	2.13313	1.09297	0.0127164	0.170474	up	yes	Glyma.03G263400	protein_coding	chrChr03:45650929-45651724:+	gi|356506126|ref|XP_003521838.1|	705	6e-92	PREDICTED: uncharacterized protein LOC100798487 [Glycine max]	gi|571447382|ref|XM_003521790.2|	683	0	PREDICTED: Glycine max uncharacterized LOC100798487 (LOC100798487), mRNA	.	.	.	.	.	.	.	.	pfam02332	Phenol_Hydrox	Methane/Phenol/Toluene Hydroxylase. Bacterial phenol hydroxylase is a multicomponent enzyme that catabolises phenol and some of its methylated derivatives. This Pfam family contains both the P1 and P3 polypeptides of phenol hydroxylase and the alpha and beta chain of methane hydroxylase protein A.	.	.	.	.	.
Glyma.04G001600.Wm82.a2.v1	194	172	161	225.444	240	300	292	0.654476	-0.611588	0.00216932	0.0564009	down	yes	Glyma.04G001600	protein_coding	chrChr04:131966-138687:-	gi|734405883|gb|KHN33652.1|	4780	0	Putative alanine--tRNA ligase, chloroplastic [Glycine soja]	gi|571448539|ref|XM_006577823.1|	3500	0	PREDICTED: Glycine max probable alanine--tRNA ligase, chloroplastic-like (LOC100788288), mRNA	B9HQZ6	1347	0	Alanine--tRNA ligase, chloroplastic/mitochondrial	sll0362	873	0	COG0013	pfam01411	tRNA-synt_2c	tRNA synthetases class II (A). Other tRNA synthetase sub-families are too dissimilar to be included. This family includes only alanyl-tRNA synthetases.	GO:0006419|alanyl-tRNA aminoacylation;GO:0006400|tRNA modification;	GO:0009507|chloroplast;GO:0005739|mitochondrion;	GO:0004813|alanine-tRNA ligase activity;GO:0016597|amino acid binding;GO:0005524|ATP binding;GO:0000049|tRNA binding;GO:0008270|zinc ion binding;	K01872	AARS, alaS; alanyl-tRNA synthetase [EC:6.1.1.7]
Glyma.04G004100.Wm82.a2.v1	50	46	64	89.5874	103	123	158	0.428856	-1.22143	1e-05	0.00124834	down	yes	Glyma.04G004100	protein_coding	chrChr04:348291-349284:+	gi|734372972|gb|KHN19997.1|	1120	6e-152	Myb-related protein 308 [Glycine soja]	gi|402747008|ref|NM_001249303.2|	738	0	Glycine max uncharacterized LOC100306265 (LOC100306265), mRNA	P81393	281	7e-93	Myb-related protein 308	ECU11g1690	105	5e-26	COG5147	pfam00249	Myb_DNA-binding	Myb-like DNA-binding domain. This family contains the DNA binding domains from Myb proteins, as well as the SANT domain family.	GO:0006355|regulation of transcription, DNA-templated;GO:0006351|transcription, DNA-templated;	GO:0005634|nucleus;	GO:0003677|DNA binding;	.	.
Glyma.04G005400.Wm82.a2.v1	19	22	21	91.1434	137	213	141	0.129256	-2.9517	3.51e-19	6.38e-16	down	yes	Glyma.04G005400	protein_coding	chrChr04:443024-444540:-	gi|356509535|ref|XP_003523503.1|	1056	6e-139	PREDICTED: proline-rich protein 4-like [Glycine max]	gi|571448604|ref|XM_003523455.2|	1274	0	PREDICTED: Glycine max proline-rich protein 4-like (LOC100796196), mRNA	Q9T0I5	125	4e-30	Proline-rich protein 4	.	.	.	.	pfam01190	Pollen_Ole_e_I	Pollen proteins Ole e I like.	.	GO:0005618|cell wall;GO:0005576|extracellular region;	.	.	.
Glyma.04G007100.Wm82.a2.v1	37	25	34	47.6045	63	58	71	0.517532	-0.950281	0.00416882	0.0861099	down	yes	Glyma.04G007100	protein_coding	chrChr04:545441-546561:+	gi|356516834|ref|XP_003527098.1|	550	7e-67	PREDICTED: indole-3-acetic acid-induced protein ARG7-like [Glycine max]	gi|571458272|ref|XM_003527050.2|	827	0	PREDICTED: Glycine max indole-3-acetic acid-induced protein ARG7-like (LOC100805634), mRNA	P33081	89	2e-20	Auxin-induced protein 15A	.	.	.	.	pfam02519	Auxin_inducible	Auxin responsive protein. This family consists of the protein products of the ARG7 auxin responsive genes family none of which have any identified functional role.	GO:0009734|auxin-activated signaling pathway;	.	.	K14488	SAUR; SAUR family protein
Glyma.04G008600.Wm82.a2.v1	90	62	103	66.8152	60	38	48	1.80594	0.852749	0.00807235	0.129601	up	yes	Glyma.04G008600	protein_coding	chrChr04:664371-670061:-	gi|359806096|ref|NP_001241442.1|	1880	0	uncharacterized protein LOC100799195 [Glycine max]	gi|571448626|ref|XM_003522800.2|	1436	0	PREDICTED: Glycine max codeine O-demethylase-like (LOC100802232), mRNA	D4N502	215	3e-63	Codeine O-demethylase	PA4191	115	7e-27	COG3491	pfam03171	2OG-FeII_Oxy	2OG-Fe(II) oxygenase superfamily. This family contains members of the 2-oxoglutarate (2OG) and Fe(II)-dependent oxygenase superfamily. This family includes the C-terminal of prolyl 4-hydroxylase alpha subunit. The holoenzyme has the activity EC:1.14.11.2 catalyzing the reaction: Procollagen L-proline + 2-oxoglutarate + O2 <=> procollagen trans- 4-hydroxy-L-proline + succinate + CO2. The full enzy…	GO:0009820|alkaloid metabolic process;	.	GO:0051213|dioxygenase activity;GO:0046872|metal ion binding;GO:0008168|methyltransferase activity;	K14975	CODM; codeine 3-O-demethylase [EC:1.14.11.32]
Glyma.04G010600.Wm82.a2.v1	206	244	243	373.225	403	572	594	0.453369	-1.14124	2.53e-09	1.28e-06	down	yes	Glyma.04G010600	protein_coding	chrChr04:837361-842109:-	gi|571448649|ref|XP_006577914.1|	3016	0	PREDICTED: phosphatidylinositol/phosphatidylcholine transfer protein SFH3-like isoform X1 [Glycine max]	gi|571448648|ref|XM_006577851.1|	1942	0	PREDICTED: Glycine max phosphatidylinositol/phosphatidylcholine transfer protein SFH3-like (LOC100802579), transcript variant X1, mRNA	Q93ZE9	687	0	Phosphatidylinositol/phosphatidylcholine transfer protein SFH3	.	.	.	.	pfam00650	CRAL_TRIO	CRAL/TRIO domain.	GO:0009908|flower development;GO:0015031|protein transport;	GO:0000139|Golgi membrane;GO:0005886|plasma membrane;	GO:0005215|transporter activity;	.	.
Glyma.04G014500.Wm82.a2.v1	76	111	120	147.436	134	210	244	0.533706	-0.905882	0.000965852	0.0327169	down	yes	Glyma.04G014500	protein_coding	chrChr04:1114037-1116405:-	gi|356508481|ref|XP_003522985.1|	1220	2e-166	PREDICTED: psbP domain-containing protein 3, chloroplastic-like [Glycine max]	gi|571448695|ref|XM_003522937.2|	1014	0	PREDICTED: Glycine max psbP domain-containing protein 3, chloroplastic-like (LOC100785276), mRNA	Q9S720	245	4e-77	PsbP domain-containing protein 3, chloroplastic	.	.	.	.	pfam01789	PsbP	PsbP. This family consists of the 23 kDa subunit of oxygen evolving system of photosystem II or PsbP from various plants (where it is encoded by the nuclear genome) and Cyanobacteria. The 23 KDa PsbP protein is required for PSII to be fully operational in vivo, it increases the affinity of the water oxidation site for Cl- and provides the conditions required for high affinity binding of Ca2+.	GO:0015979|photosynthesis;	GO:0009507|chloroplast;GO:0009543|chloroplast thylakoid lumen;GO:0009535|chloroplast thylakoid membrane;GO:0019898|extrinsic component of membrane;GO:0009654|photosystem II oxygen evolving complex;GO:0009579|thylakoid;GO:0031977|thylakoid lumen;	GO:0005509|calcium ion binding;	.	.
Glyma.04G020300.Wm82.a2.v1	955	806	901	1327.86	1049	2045	2267	0.512611	-0.964062	0.000150426	0.00902382	down	yes	Glyma.04G020300	protein_coding	chrChr04:1600552-1601824:+	gi|734406057|gb|KHN33826.1|	647	8e-80	Plastocyanin, chloroplastic [Glycine soja]	gi|402745511|ref|NM_001249724.2|	731	0	Glycine max uncharacterized LOC100306554 (LOC100306554), mRNA	P17340	214	7e-66	Plastocyanin, chloroplastic	sll0199	83.6	3e-18	COG3794	pfam00127	Copper-bind	Copper binding proteins, plastocyanin/azurin family.	GO:0055114|oxidation-reduction process;	GO:0009535|chloroplast thylakoid membrane;	GO:0005507|copper ion binding;GO:0009055|electron carrier activity;	K02638	petE; plastocyanin
Glyma.04G023800.Wm82.a2.v1	283	321	302	251.632	290	127	193	1.53659	0.619731	0.0184361	0.211129	up	yes	Glyma.04G023800	protein_coding	chrChr04:1905904-1911083:-	gi|734431728|gb|KHN45929.1|	3002	0	hypothetical protein glysoja_023152 [Glycine soja]	gi|571448821|ref|XM_006577903.1|	2522	0	PREDICTED: Glycine max uncharacterized LOC100780634 (LOC100780634), transcript variant X2, mRNA	.	.	.	.	.	.	.	.	pfam05003	DUF668	Protein of unknown function (DUF668). Uncharacterized plant protein.	.	.	.	.	.
Glyma.04G027800.Wm82.a2.v1	131	134	132	182.686	149	300	256	0.578215	-0.790322	0.00408466	0.0851997	down	yes	Glyma.04G027800	protein_coding	chrChr04:2286032-2289470:+	gi|356509972|ref|XP_003523716.1|	1680	0	PREDICTED: protein WALLS ARE THIN 1-like [Glycine max]	gi|571448874|ref|XM_003523668.2|	1616	0	PREDICTED: Glycine max protein WALLS ARE THIN 1-like (LOC100798686), mRNA	Q94AP3	476	2e-163	Protein WALLS ARE THIN 1	.	.	.	.	pfam00892	EamA	EamA-like transporter family. This family includes many hypothetical membrane proteins of unknown function. Many of the proteins contain two copies of the aligned region. The family used to be known as DUF6.	GO:0009851|auxin biosynthetic process;GO:0010315|auxin efflux;GO:0009734|auxin-activated signaling pathway;GO:0071555|cell wall organization;GO:0008652|cellular amino acid biosynthetic process;GO:0006952|defense response;GO:0009834|plant-type secondary cell wall biogenesis;GO:0090355|positive regulation of auxin metabolic process;GO:0090358|positive regulation of tryptophan metabolic process;GO:0…	GO:0016021|integral component of membrane;GO:0009705|plant-type vacuole membrane;GO:0005886|plasma membrane;GO:0005774|vacuolar membrane;	GO:0022857|transmembrane transporter activity;	.	.
Glyma.04G030300.Wm82.a2.v1	1622	1655	1848	1421.43	1476	1248	685	1.54235	0.625135	0.00988505	0.146543	up	yes	Glyma.04G030300	protein_coding	chrChr04:2461743-2467168:+	gi|356509672|ref|XP_003523570.1|	2834	0	PREDICTED: glucose-1-phosphate adenylyltransferase large subunit, chloroplastic/amyloplastic-like isoform X1 [Glycine max]	gi|571448913|ref|XM_003523522.2|	2254	0	PREDICTED: Glycine max glucose-1-phosphate adenylyltransferase large subunit, chloroplastic/amyloplastic-like (LOC100793757), transcript variant X1, mRNA	P55233	535	0	Glucose-1-phosphate adenylyltransferase large subunit, chloroplastic/amyloplastic	all4645	384	2e-125	COG0448	pfam00483	NTP_transferase	Nucleotidyl transferase. This family includes a wide range of enzymes which transfer nucleotides onto phosphosugars.	GO:0005978|glycogen biosynthetic process;GO:0019252|starch biosynthetic process;	GO:0009501|amyloplast;GO:0009507|chloroplast;	GO:0005524|ATP binding;GO:0008878|glucose-1-phosphate adenylyltransferase activity;	K00975	glgC; glucose-1-phosphate adenylyltransferase [EC:2.7.7.27]
Glyma.04G034700.Wm82.a2.v1	183	298	285	416.76	432	682	649	0.442876	-1.17502	2.85e-07	7.67e-05	down	yes	Glyma.04G034700	protein_coding	chrChr04:2770694-2784094:+	gi|356510294|ref|XP_003523874.1|	4751	0	PREDICTED: exocyst complex component SEC3A-like [Glycine max]	gi|571448960|ref|XM_003523826.2|	2907	0	PREDICTED: Glycine max exocyst complex component SEC3A-like (LOC100800803), mRNA	Q9SX85	1496	0	Exocyst complex component SEC3A	.	.	.	.	pfam09763	Sec3_C	Exocyst complex component Sec3. This entry is the conserved middle and C-terminus of the Sec3 protein. Sec3 binds to the C-terminal cytoplasmic domain of GLYT1 (glycine transporter protein 1). Sec3 is the exocyst component that is closest to the plasma membrane docking site and it serves as a spatial landmark in the plasma membrane for incoming secretory vesicles. Sec3 is recruited to the sites o…	GO:0051601|exocyst localization;GO:0006887|exocytosis;GO:0006893|Golgi to plasma membrane transport;	GO:0005856|cytoskeleton;GO:0005829|cytosol;GO:0000145|exocyst;GO:0009524|phragmoplast;GO:0005886|plasma membrane;	GO:0017049|GTP-Rho binding;GO:0005546|phosphatidylinositol-4,5-bisphosphate binding;	.	.
Glyma.04G035500.Wm82.a2.v1	380	446	398	525.663	478	750	723	0.644368	-0.634044	0.00146292	0.0434163	down	yes	Glyma.04G035500	protein_coding	chrChr04:2820155-2822333:-	gi|356510318|ref|XP_003523886.1|	2640	0	PREDICTED: cytochrome P450 82A1-like [Glycine max]	gi|571448968|ref|XM_003523838.2|	1946	0	PREDICTED: Glycine max cytochrome P450 82A1-like (LOC100810391), mRNA	Q43068	534	0	Cytochrome P450 82A1 (Fragment)	BH0579	108	3e-24	COG2124	pfam00067	p450	Cytochrome P450. Cytochrome P450s are haem-thiolate proteins involved in the oxidative degradation of various compounds. They are particularly well known for their role in the degradation of environmental toxins and mutagens. They can be divided into 4 classes, according to the method by which electrons from NAD(P)H are delivered to the catalytic site. Sequence conservation is relatively low with…	.	GO:0016020|membrane;	GO:0020037|heme binding;GO:0005506|iron ion binding;GO:0004497|monooxygenase activity;GO:0016705|oxidoreductase activity, acting on paired donors, with incorporation or reduction of molecular oxygen;	.	.
Glyma.04G036500.Wm82.a2.v1	22	29	17	33.3019	35	54	44	0.525692	-0.927711	0.0241956	0.249901	down	yes	Glyma.04G036500	protein_coding	chrChr04:2892559-2893734:+	gi|571448986|ref|XP_006578006.1|	497	5e-60	PREDICTED: uncharacterized protein LOC100807025 isoform X1 [Glycine max]	gi|571448988|ref|XR_413772.1|	722	0	PREDICTED: Glycine max uncharacterized LOC100807025 (LOC100807025), transcript variant X3, misc_RNA	.	.	.	.	.	.	.	.	pfam01504	PIP5K	Phosphatidylinositol-4-phosphate 5-Kinase. This family contains a region from the common kinase core found in the type I phosphatidylinositol-4-phosphate 5-kinase (PIP5K) family as described in. The family consists of various type I, II and III PIP5K enzymes. PIP5K catalyses the formation of phosphoinositol-4,5-bisphosphate via the phosphorylation of phosphatidylinositol-4-phosphate a precursor i…	.	.	.	.	.
Glyma.04G039600.Wm82.a2.v1	6	7	8	12.7907	12	15	30	0.379918	-1.39624	0.0324291	NA	down	yes	Glyma.04G039600	protein_coding	chrChr04:3150370-3153876:-	gi|356510438|ref|XP_003523945.1|	1901	0	PREDICTED: heat stress transcription factor B-4 [Glycine max]	gi|571449050|ref|XM_003523897.2|	1509	0	PREDICTED: Glycine max heat stress transcription factor B-4-like (LOC100780813), mRNA	Q9C635	338	7e-111	Heat stress transcription factor B-4	YGL073w	94.4	9e-20	COG5169	pfam00447	HSF_DNA-bind	HSF-type DNA-binding.	GO:0008356|asymmetric cell division;GO:0006351|transcription, DNA-templated;	GO:0005737|cytoplasm;GO:0005634|nucleus;	GO:0043565|sequence-specific DNA binding;GO:0003700|transcription factor activity, sequence-specific DNA binding;	K09419	HSFF; heat shock transcription factor, other eukaryote
Glyma.04G042200.Wm82.a2.v1	861	756	986	703.701	655	507	461	1.65264	0.724771	4.08e-05	0.00348753	up	yes	Glyma.04G042200	protein_coding	chrChr04:3396949-3399810:-	gi|356510499|ref|XP_003523975.1|	1621	0	PREDICTED: probable carbohydrate esterase At4g34215-like isoform X1 [Glycine max]	gi|571449090|ref|XM_003523927.2|	1112	0	PREDICTED: Glycine max probable carbohydrate esterase At4g34215-like (LOC100814340), transcript variant X1, mRNA	Q8L9J9	258	7e-82	Probable carbohydrate esterase At4g34215	.	.	.	.	pfam03629	DUF303	Domain of unknown function (DUF303). Distribution of this domain seems limited to prokaryotes and viruses.	.	.	GO:0016787|hydrolase activity;	.	.
Glyma.04G043800.Wm82.a2.v1	172	201	215	143.511	171	46	59	2.20027	1.13768	0.00514368	0.0979799	up	yes	Glyma.04G043800	protein_coding	chrChr04:3504133-3509442:-	gi|734322404|gb|KHN04459.1|	1753	0	MADS-box transcription factor 3 [Glycine soja]	gi|571449109|ref|XR_413780.1|	1554	0	PREDICTED: Glycine max agamous-like MADS-box protein AGL11-like (LOC100776548), misc_RNA	Q40704	102	6e-23	MADS-box transcription factor 3	YMR042w	63.9	9e-11	COG5068	pfam00319	SRF-TF	SRF-type transcription factor (DNA-binding and dimerization domain).	GO:0030154|cell differentiation;GO:0000165|MAPK cascade;GO:0045944|positive regulation of transcription from RNA polymerase II promoter;GO:0010097|specification of stamen identity;GO:0006351|transcription, DNA-templated;	GO:0005634|nucleus;	GO:0000977|RNA polymerase II regulatory region sequence-specific DNA binding;GO:0003700|transcription factor activity, sequence-specific DNA binding;	.	.
Glyma.04G044300.Wm82.a2.v1	623	799	621	1020.64	911	1704	1510	0.507897	-0.977391	2.36e-05	0.00241216	down	yes	Glyma.04G044300	protein_coding	chrChr04:3546778-3548292:+	gi|734322399|gb|KHN04454.1|	715	8e-93	Cytochrome b5 [Glycine soja]	gi|255646866|gb|BT098707.1|	677	0	Soybean clone JCVI-FLGm-16P15 unknown mRNA	Q9ZWT2	81.6	1e-17	Cytochrome B5 isoform D	SPCC16A11.10c	78.6	3e-17	COG5274	pfam00173	Cyt-b5	Cytochrome b5-like Heme/Steroid binding domain. This family includes heme binding domains from a diverse range of proteins. This family also includes proteins that bind to steroids. The family includes progesterone receptors. Many members of this subfamily are membrane anchored by an N-terminal transmembrane alpha helix. This family also includes a domain in some chitin synthases. There is no kno…	GO:0042742|defense response to bacterium;GO:0055114|oxidation-reduction process;	GO:0005783|endoplasmic reticulum;GO:0005789|endoplasmic reticulum membrane;GO:0016021|integral component of membrane;	GO:0020037|heme binding;GO:0046872|metal ion binding;	.	.
Glyma.04G051400.Wm82.a2.v1	209	223	200	273.561	190	419	409	0.638367	-0.647541	0.0242992	0.250515	down	yes	Glyma.04G051400	protein_coding	chrChr04:4168841-4169764:-	gi|734396425|gb|KHN29721.1|	659	9e-86	hypothetical protein glysoja_016343 [Glycine soja]	.	.	.	.	.	.	.	.	.	.	.	.	pfam11911	DUF3429	Protein of unknown function (DUF3429). This family of proteins are functionally uncharacterized. This protein is found in bacteria and eukaryotes. Proteins in this family are typically between 147 to 245 amino acids in length.	.	.	.	.	.
Glyma.04G054100.Wm82.a2.v1	572	567	630	755.544	583	977	1240	0.650836	-0.619635	0.00973018	0.145081	down	yes	Glyma.04G054100	protein_coding	chrChr04:4386403-4393293:-	gi|356507030|ref|XP_003522274.1|	1846	0	PREDICTED: (S)-coclaurine N-methyltransferase [Glycine max]	gi|571449265|ref|XM_003522226.2|	1467	0	PREDICTED: Glycine max (S)-coclaurine N-methyltransferase-like (LOC100818389), mRNA	Q5C9L6	365	3e-119	(S)-coclaurine N-methyltransferase	CC2601	301	4e-96	COG2230	pfam02353	CMAS	Mycolic acid cyclopropane synthetase. This family consist of Cyclopropane-fatty-acyl-phospholipid synthase or CFA synthase EC:2.1.1.79 this enzyme catalyse the reaction: S-adenosyl-L-methionine + phospholipid olefinic fatty acid <=> S-adenosyl-L-homocysteine + phospholipid cyclopropane fatty acid.	.	GO:0005737|cytoplasm;	GO:0030794|(S)-coclaurine-N-methyltransferase activity;	K13384	E2.1.1.140; (S)-coclaurine N-methyltransferase [EC:2.1.1.140]
Glyma.04G055300.Wm82.a2.v1	1414	1361	1295	2191.32	1685	3268	4246	0.457213	-1.12906	2.48e-05	0.00249633	down	yes	Glyma.04G055300	protein_coding	chrChr04:4462697-4463412:+	gi|351726415|ref|NP_001236102.1|	610	1e-77	uncharacterized protein LOC100305487 [Glycine max]	gi|402765866|ref|NM_001249173.2|	581	0	Glycine max uncharacterized LOC100305487 (LOC100305487), mRNA	.	.	.	.	.	.	.	.	pfam06596	PsbX	Photosystem II reaction centre X protein (PsbX). This family consists of several photosystem II reaction centre X protein (PsbX) sequences from both prokaryotes and eukaryotes.	.	.	.	.	.
Glyma.04G055400.Wm82.a2.v1	2	4	4	7.68754	6	11	20	0.277106	-1.85149	0.0321278	NA	down	yes	Glyma.04G055400	protein_coding	chrChr04:4465682-4471493:+	gi|356507072|ref|XP_003522295.1|	962	3e-127	PREDICTED: uncharacterized protein LOC100793741 [Glycine max]	gi|571449277|ref|XM_003522247.2|	822	0	PREDICTED: Glycine max uncharacterized LOC100793741 (LOC100793741), mRNA	.	.	.	.	.	.	.	.	pfam11318	DUF3120	Protein of unknown function (DUF3120). This family of proteins with unknown function appears to be restricted to Cyanobacteria.	.	.	.	.	.
Glyma.04G055600.Wm82.a2.v1	81	71	87	64.7998	58	62	29	1.6466	0.719486	0.0389254	0.329167	up	yes	Glyma.04G055600	protein_coding	chrChr04:4492866-4496940:+	gi|593269408|ref|XP_007136881.1|	1806	0	hypothetical protein PHAVU_009G081800g [Phaseolus vulgaris]	gi|571449280|ref|XR_413792.1|	1794	0	PREDICTED: Glycine max cytokinin dehydrogenase 7-like (LOC100795849), misc_RNA	Q9FUJ1	74.7	1e-12	Cytokinin dehydrogenase 7	all0324	84.3	2e-16	COG0277	pfam09265	Cytokin-bind	Cytokinin dehydrogenase 1, FAD and cytokinin binding. Members of this family adopt an alpha+beta sandwich structure with an antiparallel beta-sheet, in a ferredoxin-like fold. They are predominantly found in plant cytokinin dehydrogenase 1, where they are capable of binding both FAD and cytokinin substrates. The substrate displays a 'plug-into-socket' binding mode that seals the catalytic site an…	GO:0009823|cytokinin catabolic process;	.	GO:0019139|cytokinin dehydrogenase activity;GO:0050660|flavin adenine dinucleotide binding;GO:0016614|oxidoreductase activity, acting on CH-OH group of donors;	K00279	CKX; cytokinin dehydrogenase [EC:1.5.99.12]
Glyma.04G056200.Wm82.a2.v1	406	446	474	571.718	579	822	727	0.639129	-0.64582	0.00015532	0.00918496	down	yes	Glyma.04G056200	protein_coding	chrChr04:4548094-4559223:+	gi|356507090|ref|XP_003522304.1|	4593	0	PREDICTED: LRR receptor-like serine/threonine-protein kinase ERECTA-like isoform X1 [Glycine max]	gi|571449293|ref|XM_003522256.2|	3454	0	PREDICTED: Glycine max LRR receptor-like serine/threonine-protein kinase ERECTA-like (LOC100804875), transcript variant X1, mRNA	Q42371	1426	0	LRR receptor-like serine/threonine-protein kinase ERECTA	alr0124_1	107	2e-23	COG4886	pfam00069	Pkinase	Protein kinase domain.	GO:0070370|cellular heat acclimation;GO:0042742|defense response to bacterium;GO:0050832|defense response to fungus;GO:0048281|inflorescence morphogenesis;GO:0009965|leaf morphogenesis;GO:0009664|plant-type cell wall organization;GO:0009944|polarity specification of adaxial/abaxial axis;GO:0030155|regulation of cell adhesion;GO:0051302|regulation of cell division;GO:0001558|regulation of cell gro…	GO:0016021|integral component of membrane;GO:0005739|mitochondrion;GO:0005886|plasma membrane;	GO:0005524|ATP binding;GO:0042277|peptide binding;GO:0004674|protein serine/threonine kinase activity;GO:0019199|transmembrane receptor protein kinase activity;	.	.
Glyma.04G063800.Wm82.a2.v1	614	615	697	843.922	788	1520	846	0.62366	-0.681168	0.00638415	0.111811	down	yes	Glyma.04G063800	protein_coding	chrChr04:5293426-5299847:-	gi|571449402|ref|XP_006578126.1|	4736	0	PREDICTED: cellulose synthase A catalytic subunit 8 [UDP-forming]-like [Glycine max]	gi|571449401|ref|XM_006578063.1|	3280	0	PREDICTED: Glycine max cellulose synthase A catalytic subunit 8 [UDP-forming]-like (LOC100784207), mRNA	Q8LPK5	1571	0	Cellulose synthase A catalytic subunit 8 [UDP-forming]	alr3757	102	4e-21	COG1215	pfam03552	Cellulose_synt	Cellulose synthase. Cellulose, an aggregate of unbranched polymers of beta-1,4-linked glucose residues, is the major component of wood and thus paper, and is synthesized by plants, most algae, some bacteria and fungi, and even some animals. The genes that synthesize cellulose in higher plants differ greatly from the well-characterized genes found in Acetobacter and Agrobacterium sp. More correctl…	GO:0071555|cell wall organization;GO:0030244|cellulose biosynthetic process;GO:0042742|defense response to bacterium;GO:0050832|defense response to fungus;GO:0009834|plant-type secondary cell wall biogenesis;GO:0006970|response to osmotic stress;GO:0009414|response to water deprivation;	GO:0005618|cell wall;GO:0016021|integral component of membrane;GO:0005886|plasma membrane;	GO:0016760|cellulose synthase (UDP-forming) activity;GO:0046872|metal ion binding;	K10999	CESA; cellulose synthase A [EC:2.4.1.12]
Glyma.04G064800.Wm82.a2.v1	675	926	911	1131.24	1121	1474	1753	0.591972	-0.7564	3.16e-05	0.00298253	down	yes	Glyma.04G064800	protein_coding	chrChr04:5381838-5386695:+	gi|734336077|gb|KHN08156.1|	1753	0	Calcium uptake protein 1, mitochondrial [Glycine soja]	gi|571449415|ref|XM_006578068.1|	965	0	PREDICTED: Glycine max calcium uptake protein 1, mitochondrial-like (LOC100776910), mRNA	B1H2N3	161	7e-42	Calcium uptake protein 1, mitochondrial	.	.	.	.	pfam13833	EF-hand_8	EF-hand domain pair.	GO:0070509|calcium ion import;GO:0051560|mitochondrial calcium ion homeostasis;GO:0006851|mitochondrial calcium ion transport;GO:0051561|positive regulation of mitochondrial calcium ion concentration;	GO:0032592|integral component of mitochondrial membrane;GO:0005743|mitochondrial inner membrane;GO:0005758|mitochondrial intermembrane space;GO:1990246|uniplex complex;	GO:0005509|calcium ion binding;	.	.
Glyma.04G065400.Wm82.a2.v1	325	299	306	403.371	403	603	495	0.637821	-0.648777	0.00105418	0.0346416	down	yes	Glyma.04G065400	protein_coding	chrChr04:5431613-5433378:-	gi|734336071|gb|KHN08150.1|	1786	0	hypothetical protein glysoja_032334 [Glycine soja]	gi|593270789|ref|XM_007136936.1|	585	0	Phaseolus vulgaris hypothetical protein (PHAVU_009G091500g) mRNA, complete cds	.	.	.	.	.	.	.	.	pfam10317	7TM_GPCR_Srd	Serpentine type 7TM GPCR chemoreceptor Srd. Chemoreception is mediated in Caenorhabditis elegans by members of the seven-transmembrane G-protein-coupled receptor class (7TM GPCRs) of proteins which are of the serpentine type. Srd is part of the larger Str superfamily of chemoreceptors. Chemoperception is one of the central senses of soil nematodes like C. elegans which are otherwise 'blind' and '…	.	.	.	.	.
Glyma.04G072200.Wm82.a2.v1	106	94	112	81.731	55	77	45	1.80977	0.855804	0.00367274	0.0794629	up	yes	Glyma.04G072200	protein_coding	chrChr04:6015993-6018017:-	gi|571449548|ref|XP_006578176.1|	722	1e-93	PREDICTED: uncharacterized protein LOC102663546 isoform X1 [Glycine max]	gi|571449547|ref|XM_006578113.1|	816	0	PREDICTED: Glycine max uncharacterized LOC102663546 (LOC102663546), transcript variant X1, mRNA	.	.	.	.	.	.	.	.	pfam04190	DUF410	Protein of unknown function (DUF410). This family of proteins is from Caenorhabditis elegans and has no known function. The protein has some GO references indicating that the protein has a positive regulation of growth rate and is involved in nematode larval development.	.	.	.	.	.
Glyma.04G076500.Wm82.a2.v1	93	95	96	161.312	179	254	260	0.421728	-1.24562	3.91e-08	1.59e-05	down	yes	Glyma.04G076500	protein_coding	chrChr04:6419020-6424367:-	gi|356507837|ref|XP_003522670.1|	3530	0	PREDICTED: probable xyloglucan glycosyltransferase 5-like [Glycine max]	gi|571449633|ref|XM_003522622.2|	3043	0	PREDICTED: Glycine max probable xyloglucan glycosyltransferase 5-like (LOC100790397), mRNA	Q9SB75	1069	0	Probable xyloglucan glycosyltransferase 5	AGl3021	105	2e-22	COG1215	pfam13641	Glyco_tranf_2_3	Glycosyltransferase like family 2. Members of this family of prokaryotic proteins include putative glucosyltransferase, which are involved in bacterial capsule biosynthesis.	GO:0071555|cell wall organization;	GO:0000139|Golgi membrane;GO:0016021|integral component of membrane;GO:0005634|nucleus;	GO:0016757|transferase activity, transferring glycosyl groups;	.	.
Glyma.04G076900.Wm82.a2.v1	205	185	205	155.658	124	106	108	1.81711	0.861649	1.22e-05	0.00145915	up	yes	Glyma.04G076900	protein_coding	chrChr04:6467994-6471180:-	gi|356507842|ref|XP_003522672.1|	2070	0	PREDICTED: probable nucleoredoxin 3-like [Glycine max]	gi|571449640|ref|XM_003522624.2|	1688	0	PREDICTED: Glycine max probable nucleoredoxin 3-like (LOC100791971), mRNA	Q8VZQ0	480	4e-163	Probable nucleoredoxin 3	.	.	.	.	pfam13905	Thioredoxin_8	Thioredoxin-like. Thioredoxins are small enzymes that participate in redox reactions, via the reversible oxidation of an active centre disulfide bond.	GO:0045454|cell redox homeostasis;	GO:0005737|cytoplasm;	GO:0047134|protein-disulfide reductase activity;GO:0004791|thioredoxin-disulfide reductase activity;	K17609	NXN; nucleoredoxin [EC:1.8.1.8]
Glyma.04G077600.Wm82.a2.v1	146	41	99	356.102	21	1260	565	0.159848	-2.64523	0.045897	0.35858	down	yes	Glyma.04G077600	protein_coding	chrChr04:6509476-6510519:-	gi|571459448|ref|XP_003526464.2|	690	1e-87	PREDICTED: oleosin 1-like [Glycine max]	gi|402766009|ref|NM_001249169.2|	784	0	Glycine max 16.5 kDa oleosin (LOC100301903), mRNA	Q43804	104	3e-26	Oleosin 1	.	.	.	.	pfam01277	Oleosin	Oleosin.	.	GO:0016021|integral component of membrane;GO:0012511|monolayer-surrounded lipid storage body;	.	.	.
Glyma.04G079100.Wm82.a2.v1	1757	2124	1135	2356.11	2103	4106	2954	0.563633	-0.827173	0.00274143	0.0665032	down	yes	Glyma.04G079100	protein_coding	chrChr04:6624141-6625933:+	.	.	.	.	.	.	.	.	.	.	.	.	.	.	.	.	pfam03292	Pox_P4B	Poxvirus P4B major core protein.	.	.	.	.	.
Glyma.04G079700.Wm82.a2.v1	155	113	161	242.706	178	427	433	0.425716	-1.23204	0.000169611	0.00980699	down	yes	Glyma.04G079700	protein_coding	chrChr04:6688185-6692740:+	gi|356507869|ref|XP_003522685.1|	2285	0	PREDICTED: indole-3-pyruvate monooxygenase YUCCA6-like [Glycine max]	gi|571449666|ref|XM_003522637.2|	2976	0	PREDICTED: Glycine max indole-3-pyruvate monooxygenase YUCCA6-like (LOC100799546), mRNA	Q8VZ59	600	0	Indole-3-pyruvate monooxygenase YUCCA6	mll7934	246	2e-71	COG2072	pfam00743	FMO-like	Flavin-binding monooxygenase-like. This family includes FMO proteins, cyclohexanone mono-oxygenase and a number of different mono-oxygenases.	GO:0009851|auxin biosynthetic process;GO:0055114|oxidation-reduction process;	GO:0005737|cytoplasm;	GO:0050660|flavin adenine dinucleotide binding;GO:0004497|monooxygenase activity;GO:0004499|N,N-dimethylaniline monooxygenase activity;GO:0050661|NADP binding;	K11816	YUCCA; indole-3-pyruvate monooxygenase [EC:1.14.13.168]
Glyma.04G083100.Wm82.a2.v1	25	27	35	59.7401	61	117	97	0.323476	-1.62827	6.07e-06	0.000873515	down	yes	Glyma.04G083100	protein_coding	chrChr04:7006088-7009361:-	gi|356507913|ref|XP_003522707.1|	1702	0	PREDICTED: probable lactoylglutathione lyase, chloroplast-like [Glycine max]	gi|571449717|ref|XM_003522659.2|	1245	0	PREDICTED: Glycine max probable lactoylglutathione lyase, chloroplast-like (LOC100810908), mRNA	Q8W593	496	3e-173	Probable lactoylglutathione lyase, chloroplastic	RSc0520	161	1e-46	COG0346	pfam00903	Glyoxalase	Glyoxalase/Bleomycin resistance protein/Dioxygenase superfamily.	GO:0019243|methylglyoxal catabolic process to D-lactate via S-lactoyl-glutathione;GO:0009409|response to cold;	GO:0009507|chloroplast;GO:0009570|chloroplast stroma;GO:0010319|stromule;GO:0009579|thylakoid;GO:0031977|thylakoid lumen;	GO:0004462|lactoylglutathione lyase activity;GO:0046872|metal ion binding;	K01759	GLO1, gloA; lactoylglutathione lyase [EC:4.4.1.5]
Glyma.04G083200.Wm82.a2.v1	104	109	82	83.0048	77	56	70	1.505	0.589762	0.0287529	0.277357	up	yes	Glyma.04G083200	protein_coding	chrChr04:7019276-7020984:+	gi|356507915|ref|XP_003522708.1|	985	3e-130	PREDICTED: aquaporin TIP4-1 [Glycine max]	gi|571449724|ref|XM_003522660.2|	1057	0	PREDICTED: Glycine max aquaporin TIP4-1-like (LOC100811447), mRNA	O82316	309	3e-102	Aquaporin TIP4-1	mll6943	70.1	5e-13	COG0580	pfam00230	MIP	Major intrinsic protein. MIP (Major Intrinsic Protein) family proteins exhibit essentially two distinct types of channel properties: (1) specific water transport by the aquaporins, and (2) small neutral solutes transport, such as glycerol by the glycerol facilitators.	GO:0009992|cellular water homeostasis;GO:0034220|ion transmembrane transport;	GO:0042807|central vacuole;GO:0005887|integral component of plasma membrane;GO:0009705|plant-type vacuole membrane;	GO:0015254|glycerol channel activity;GO:0015250|water channel activity;	K09873	TIP; aquaporin TIP
Glyma.04G087400.Wm82.a2.v1	12	18	13	23.9122	16	39	47	0.432655	-1.20871	0.0243118	0.250515	down	yes	Glyma.04G087400	protein_coding	chrChr04:7475816-7480950:+	gi|571449801|ref|XP_003523759.2|	2041	0	PREDICTED: putative lipase ROG1-like [Glycine max]	gi|571449800|ref|XM_003523711.2|	1662	0	PREDICTED: Glycine max putative lipase ROG1-like (LOC100784218), mRNA	P53118	86.3	5e-16	Putative lipase ROG1	.	.	.	.	pfam05057	DUF676	Putative serine esterase (DUF676). This family of proteins are probably serine esterase type enzymes with an alpha/beta hydrolase fold.	GO:0044255|cellular lipid metabolic process;GO:0016042|lipid catabolic process;	GO:0005737|cytoplasm;GO:0005634|nucleus;	GO:0047372|acylglycerol lipase activity;	.	.
Glyma.04G094000.Wm82.a2.v1	54	75	81	92.3236	76	123	151	0.614237	-0.703133	0.0231634	0.243381	down	yes	Glyma.04G094000	protein_coding	chrChr04:8359193-8360588:+	gi|356510112|ref|XP_003523784.1|	1076	1e-142	PREDICTED: dnaJ homolog subfamily B member 14-like [Glycine max]	gi|571449899|ref|XM_003523736.2|	1177	0	PREDICTED: Glycine max dnaJ homolog subfamily B member 14-like (LOC100802055), mRNA	O13633	72.4	2e-12	Uncharacterized J domain-containing protein C17A3.05c	.	.	.	.	pfam00226	DnaJ	DnaJ domain. DnaJ domains (J-domains) are associated with hsp70 heat-shock system and it is thought that this domain mediates the interaction. DnaJ-domain is therefore part of a chaperone (protein folding) system. The T-antigens, although not in Prosite are confirmed as DnaJ containing domains from literature.	GO:0006457|protein folding;	GO:0005783|endoplasmic reticulum;GO:0005789|endoplasmic reticulum membrane;GO:0016021|integral component of membrane;	.	K09518	DNAJB12; DnaJ homolog subfamily B member 12
Glyma.04G102400.Wm82.a2.v1	734	978	1033	1439.19	1153	2547	2268	0.468952	-1.09249	2.39e-05	0.00241812	down	yes	Glyma.04G102400	protein_coding	chrChr04:9435139-9436538:-	gi|734372181|gb|KHN19757.1|	1014	4e-134	hypothetical protein glysoja_024858 [Glycine soja]	gi|402745889|ref|NM_001250020.2|	819	0	Glycine max uncharacterized LOC100306574 (LOC100306574), mRNA	.	.	.	.	.	.	.	.	pfam04441	Pox_VERT_large	Poxvirus early transcription factor (VETF), large subunit. The poxvirus early transcription factor (VETF), in addition to the viral RNA polymerase, is required for efficient transcription of early genes in vitro. VETF is a heterodimeric protein that binds specifically to early gene promoters. The heterodimer is comprised of an 82 kDa (this family) subunit and a 70 kDa subunit.	.	.	.	.	.
Glyma.04G102500.Wm82.a2.v1	21	25	28	55.4761	55	117	90	0.288539	-1.79316	3.15e-06	0.000538342	down	yes	Glyma.04G102500	protein_coding	chrChr04:9463356-9464836:+	gi|734372180|gb|KHN19756.1|	401	5e-44	hypothetical protein glysoja_024857 [Glycine soja]	.	.	.	.	.	.	.	.	.	.	.	.	pfam09847	DUF2074	Predicted permease (DUF2074). This domain, found in various archaeal hypothetical proteins, has no known function.	.	.	.	.	.
Glyma.04G103400.Wm82.a2.v1	254	314	275	208.826	218	111	82	2.11196	1.07858	0.000635005	0.0247868	up	yes	Glyma.04G103400	protein_coding	chrChr04:9611225-9615074:+	gi|356510189|ref|XP_003523822.1|	3336	0	PREDICTED: TPR repeat-containing thioredoxin TTL1-like [Glycine max]	gi|571450058|ref|XM_003523774.2|	2688	0	PREDICTED: Glycine max TPR repeat-containing thioredoxin TTL1-like (LOC100787041), mRNA	Q9MAH1	393	4e-122	TPR repeat-containing thioredoxin TTL1	.	.	.	.	pfam13414	TPR_11	TPR repeat.	GO:0009738|abscisic acid-activated signaling pathway;GO:0045454|cell redox homeostasis;GO:0009789|positive regulation of abscisic acid-activated signaling pathway;GO:0009737|response to abscisic acid;GO:0006970|response to osmotic stress;GO:0009651|response to salt stress;	GO:0005623|cell;	.	.	.
Glyma.04G104300.Wm82.a2.v1	30	25	43	60.4558	69	96	104	0.373969	-1.41901	2.25e-05	0.00231754	down	yes	Glyma.04G104300	protein_coding	chrChr04:9877151-9881050:+	gi|356508116|ref|XP_003522806.1|	1482	0	PREDICTED: random slug protein 5-like [Glycine max]	gi|571450071|ref|XM_003522758.2|	1266	0	PREDICTED: Glycine max random slug protein 5-like (LOC100775995), mRNA	Q10138	59.7	2e-08	CRAL-TRIO domain-containing protein C3H8.02	.	.	.	.	pfam00650	CRAL_TRIO	CRAL/TRIO domain.	.	GO:0005829|cytosol;GO:0043234|protein complex;	.	.	.
Glyma.04G104900.Wm82.a2.v1	3787	3928	4242	5234.51	5747	7683	6218	0.624437	-0.679373	3.31e-06	0.000556241	down	yes	Glyma.04G104900	protein_coding	chrChr04:10055393-10070863:+	gi|356508126|ref|XP_003522811.1|	11975	0	PREDICTED: acetyl-CoA carboxylase 1-like [Glycine max]	gi|571450079|ref|XM_003522763.2|	7726	0	PREDICTED: Glycine max acetyl-CoA carboxylase 1-like (LOC100778658), mRNA	Q38970	3782	0	Acetyl-CoA carboxylase 1	YMR207c_3	637	0	COG4799	pfam08326	ACC_central	Acetyl-CoA carboxylase, central region. The region featured in this family is found in various eukaryotic acetyl-CoA carboxylases, N-terminal to the catalytic domain (pfam01039). This enzyme (EC:6.4.1.2) is involved in the synthesis of long-chain fatty acids, as it catalyses the rate-limiting step in this process.	GO:0009793|embryo development ending in seed dormancy;GO:0030497|fatty acid elongation;GO:2001295|malonyl-CoA biosynthetic process;GO:0009933|meristem structural organization;GO:0010072|primary shoot apical meristem specification;GO:0009735|response to cytokinin;GO:0048364|root development;GO:0048367|shoot system development;	GO:0005829|cytosol;GO:0005886|plasma membrane;	GO:0003989|acetyl-CoA carboxylase activity;GO:0005524|ATP binding;GO:0004075|biotin carboxylase activity;GO:0046872|metal ion binding;	K11262	ACACA; acetyl-CoA carboxylase / biotin carboxylase 1 [EC:6.4.1.2 6.3.4.14]
Glyma.04G109700.Wm82.a2.v1	21	29	21	35.483	36	50	58	0.507132	-0.979567	0.0118253	0.16407	down	yes	Glyma.04G109700	protein_coding	chrChr04:11828545-11831081:-	gi|734361599|gb|KHN15669.1|	1236	5e-170	Methyltransferase-like protein 21D [Glycine soja]	gi|571527969|ref|XM_003547888.2|	1056	0	PREDICTED: Glycine max uncharacterized LOC100306471 (LOC100306471), mRNA	A4IGU3	90.5	1e-19	Protein N-lysine methyltransferase METTL21A	SPAC23C4.06c	65.5	5e-11	COG0500	pfam10294	Methyltransf_16	Putative methyltransferase.	GO:0006479|protein methylation;	GO:0005737|cytoplasm;	GO:0016279|protein-lysine N-methyltransferase activity;	.	.
Glyma.04G112800.Wm82.a2.v1	329	281	349	495.505	329	792	917	0.484723	-1.04477	0.000827925	0.0299038	down	yes	Glyma.04G112800	protein_coding	chrChr04:12649915-12651280:+	gi|351727473|ref|NP_001236650.1|	733	2e-92	uncharacterized protein LOC100305786 [Glycine max]	gi|402766541|ref|NM_001249721.2|	809	0	Glycine max uncharacterized LOC100305786 (LOC100305786), mRNA	Q9S7N7	202	3e-61	Photosystem I reaction center subunit V, chloroplastic	.	.	.	.	pfam01241	PSI_PSAK	Photosystem I psaG / psaK.	GO:0015979|photosynthesis;GO:0009773|photosynthetic electron transport in photosystem I;GO:0009780|photosynthetic NADP+ reduction;GO:0042550|photosystem I stabilization;GO:0050821|protein stabilization;	GO:0009507|chloroplast;GO:0009941|chloroplast envelope;GO:0031969|chloroplast membrane;GO:0030093|chloroplast photosystem I;GO:0009534|chloroplast thylakoid;GO:0009535|chloroplast thylakoid membrane;GO:0016021|integral component of membrane;GO:0009579|thylakoid;	GO:0016168|chlorophyll binding;	K08905	psaG; photosystem I subunit V
Glyma.04G113800.Wm82.a2.v1	27	24	22	34.9306	48	29	62	0.546023	-0.872966	0.0348817	0.309923	down	yes	Glyma.04G113800	protein_coding	chrChr04:12930625-12934119:+	.	.	.	.	gi|571450172|ref|XR_413885.1|	458	0	PREDICTED: Glycine max uncharacterized LOC102668545 (LOC102668545), transcript variant X2, ncRNA	.	.	.	.	.	.	.	.	pfam03294	Pox_Rap94	RNA polymerase-associated transcription specificity factor, Rap94.	.	.	.	.	.
Glyma.04G116900.Wm82.a2.v1	658	775	788	1012.61	897	1472	1537	0.583171	-0.77801	0.000141741	0.00863672	down	yes	Glyma.04G116900	protein_coding	chrChr04:13696275-13700803:+	gi|571450210|ref|XP_003523864.2|	1938	0	PREDICTED: vacuolar protein sorting-associated protein 9A-like [Glycine max]	gi|571450209|ref|XM_003523816.2|	1301	0	PREDICTED: Glycine max vacuolar protein sorting-associated protein 9A-like (LOC100791462), mRNA	Q9LT31	282	4e-86	Vacuolar protein sorting-associated protein 9A	.	.	.	.	pfam02204	VPS9	Vacuolar sorting protein 9 (VPS9) domain. This domain acts as a GDP-GTP exchange factor (GEF). It activates Rab GTPases by stimulating the release of GDP and allowing GTP to bind.	GO:0000919|cell plate assembly;GO:0042546|cell wall biogenesis;GO:0009793|embryo development ending in seed dormancy;GO:0048528|post-embryonic root development;	GO:0005829|cytosol;GO:0016020|membrane;GO:0005634|nucleus;	GO:0005525|GTP binding;GO:0005096|GTPase activator activity;GO:0005089|Rho guanyl-nucleotide exchange factor activity;	.	.
Glyma.04G121200.Wm82.a2.v1	81	137	142	88.9767	113	23	43	2.06623	1.047	0.0271683	0.267909	up	yes	Glyma.04G121200	protein_coding	chrChr04:15177943-15179868:+	.	.	.	.	gi|226342997|gb|AC235736.1|	244	6e-124	Glycine max strain Williams 82 clone GM_WBa0023O02, complete sequence	.	.	.	.	.	.	.	.	pfam05304	DUF728	Protein of unknown function (DUF728). This family consists of several uncharacterized tobravirus proteins of unknown function.	.	.	.	.	.
Glyma.04G124200.Wm82.a2.v1	266	266	303	226.95	282	100	150	1.62487	0.700323	0.0259544	0.260514	up	yes	Glyma.04G124200	protein_coding	chrChr04:16080175-16086202:-	gi|356510357|ref|XP_003523905.1|	1404	0	PREDICTED: ABSCISIC ACID-INSENSITIVE 5-like protein 2-like [Glycine max]	gi|571450298|ref|XM_003523857.2|	1669	0	PREDICTED: Glycine max ABSCISIC ACID-INSENSITIVE 5-like protein 2-like (LOC100784924), mRNA	Q9LES3	237	2e-71	ABSCISIC ACID-INSENSITIVE 5-like protein 2	.	.	.	.	pfam00170	bZIP_1	bZIP transcription factor. The Pfam entry includes the basic region and the leucine zipper region.	GO:0009738|abscisic acid-activated signaling pathway;GO:0009737|response to abscisic acid;GO:0006351|transcription, DNA-templated;	GO:0005634|nucleus;	GO:0043565|sequence-specific DNA binding;GO:0003700|transcription factor activity, sequence-specific DNA binding;	K14432	ABF; ABA responsive element binding factor
Glyma.04G126900.Wm82.a2.v1	9	14	35	31.108	30	44	58	0.445174	-1.16756	0.027225	0.268298	down	yes	Glyma.04G126900	protein_coding	chrChr04:17096980-17102005:-	gi|571450345|ref|XP_006578401.1|	491	6e-60	PREDICTED: uncharacterized protein LOC100798161 isoform X1 [Glycine max]	gi|571450346|ref|XM_006578339.1|	400	0	PREDICTED: Glycine max uncharacterized LOC100798161 (LOC100798161), transcript variant X2, mRNA	Q6ZJ05	74.7	1e-14	Probable uridine nucleosidase 1	SMc03175	43.5	2e-07	COG1957	pfam01156	IU_nuc_hydro	Inosine-uridine preferring nucleoside hydrolase.	GO:0006152|purine nucleoside catabolic process;	GO:0005829|cytosol;	GO:0008477|purine nucleosidase activity;GO:0045437|uridine nucleosidase activity;	K01240	URH1; uridine nucleosidase [EC:3.2.2.3]
Glyma.04G132400.Wm82.a2.v1	70	88	68	99.6904	105	162	108	0.617644	-0.695152	0.0140668	0.180666	down	yes	Glyma.04G132400	protein_coding	chrChr04:18718133-18721214:+	gi|356508288|ref|XP_003522890.1|	836	2e-107	PREDICTED: uncharacterized protein LOC100779195 [Glycine max]	gi|571450416|ref|XM_003522842.2|	1103	0	PREDICTED: Glycine max uncharacterized LOC100779195 (LOC100779195), mRNA	.	.	.	.	.	.	.	.	pfam06181	DUF989	Protein of unknown function (DUF989). This family consists of several hypothetical bacterial proteins of unknown function. The haem-binding domain towards the C-terminus has been merged into Cytochrome_C, pfam00034.	.	.	.	.	.
Glyma.04G137100.Wm82.a2.v1	0	3	0	5.06731	9	9	10	0.109373	-3.19268	0.0110642	NA	down	yes	Glyma.04G137100	protein_coding	chrChr04:20921108-20927115:-	gi|734343898|gb|KHN10369.1|	208	4e-17	hypothetical protein glysoja_045477 [Glycine soja]	gi|571450669|ref|XR_413973.1|	469	0	PREDICTED: Glycine max uncharacterized LOC100819835 (LOC100819835), ncRNA	.	.	.	.	.	.	.	.	pfam10325	7TM_GPCR_Srz	Serpentine type 7TM GPCR chemoreceptor Srz. Chemoreception is mediated in Caenorhabditis elegans by members of the seven-transmembrane G-protein-coupled receptor class (7TM GPCRs) of proteins which are of the serpentine type. Srz is a solo families amongst the superfamilies of chemoreceptors. Chemoperception is one of the central senses of soil nematodes like C. elegans which are otherwise 'blind…	.	.	.	.	.
Glyma.04G142400.Wm82.a2.v1	181	209	191	277.062	328	346	424	0.545203	-0.875135	2.53e-07	7e-05	down	yes	Glyma.04G142400	protein_coding	chrChr04:24911051-24912334:+	gi|571488793|ref|XP_003538058.2|	1184	2e-158	PREDICTED: uncharacterized protein LOC100799023 [Glycine max]	gi|571493379|ref|XR_417144.1|	1242	0	PREDICTED: Glycine max uncharacterized LOC102659402 (LOC102659402), misc_RNA	.	.	.	.	.	.	.	.	pfam05317	Thermopsin	Thermopsin. This family consists of several thermopsin proteins from archaebacteria. Thermopsin is a thermostable acid protease which is capable of hydrolysing the following bonds: Leu-Val, Leu-Tyr, Phe-Phe, Phe-Tyr, and Tyr-Thr. The specificity of thermopsin is therefore similar to that of pepsin, that is, it prefers large hydrophobic residues at both sides of the scissile bond.	.	.	.	.	.
Glyma.04G142800.Wm82.a2.v1	220	208	238	292.329	242	397	462	0.623005	-0.682685	0.00500287	0.0963651	down	yes	Glyma.04G142800	protein_coding	chrChr04:25295771-25298815:+	gi|571545886|ref|XP_003552047.2|	1050	3e-139	PREDICTED: thylakoid lumenal 16.5 kDa protein, chloroplastic-like isoform X1 [Glycine max]	gi|571545885|ref|XM_003551999.2|	1128	0	PREDICTED: Glycine max thylakoid lumenal 16.5 kDa protein, chloroplastic-like (LOC100794397), transcript variant X1, mRNA	O22773	107	5e-26	Thylakoid lumenal 16.5 kDa protein, chloroplastic	.	.	.	.	pfam05620	DUF788	Protein of unknown function (DUF788). This family consists of several eukaryotic proteins of unknown function.	GO:0009735|response to cytokinin;	GO:0009507|chloroplast;GO:0009941|chloroplast envelope;GO:0009570|chloroplast stroma;GO:0009534|chloroplast thylakoid;GO:0009543|chloroplast thylakoid lumen;GO:0009535|chloroplast thylakoid membrane;GO:0009579|thylakoid;GO:0031977|thylakoid lumen;	.	.	.
Glyma.04G144900.Wm82.a2.v1	767	835	867	1183.44	1296	1776	1616	0.540633	-0.887279	7.12e-09	3.39e-06	down	yes	Glyma.04G144900	protein_coding	chrChr04:26498605-26505403:-	gi|356567694|ref|XP_003552052.1|	6088	0	PREDICTED: putative phospholipid-transporting ATPase 9-like isoform X1 [Glycine max]	gi|571545938|ref|XM_003552004.2|	4222	0	PREDICTED: Glycine max putative phospholipid-transporting ATPase 9-like (LOC100797039), transcript variant X1, mRNA	Q9SX33	376	1e-107	Putative phospholipid-transporting ATPase 9	.	.	.	.	pfam13246	Hydrolase_like2	Putative hydrolase of sodium-potassium ATPase alpha subunit. This is a putative hydrolase of the sodium-potassium ATPase alpha subunit.	GO:0048194|Golgi vesicle budding;	GO:0000139|Golgi membrane;GO:0016021|integral component of membrane;GO:0005886|plasma membrane;GO:0005802|trans-Golgi network;	GO:0005524|ATP binding;GO:0000287|magnesium ion binding;GO:0004012|phospholipid-translocating ATPase activity;	K01530	E3.6.3.1; phospholipid-translocating ATPase [EC:3.6.3.1]
Glyma.04G146100.Wm82.a2.v1	260	414	406	451.322	470	562	626	0.665572	-0.587334	0.00206707	0.054316	down	yes	Glyma.04G146100	protein_coding	chrChr04:27371729-27374074:+	gi|734312164|gb|KHN00342.1|	604	5e-67	hypothetical protein glysoja_000010 [Glycine soja]	gi|571545981|ref|XR_419517.1|	1886	0	PREDICTED: Glycine max uncharacterized LOC100781468 (LOC100781468), transcript variant X1, ncRNA	Q9SNC6	66.6	4e-10	U-box domain-containing protein 13	.	.	.	.	pfam01436	NHL	NHL repeat. The NHL (NCL-1, HT2A and LIN-41) repeat is found in multiple tandem copies. It is about 40 residues long and resembles the WD repeat pfam00400. The repeats have a catalytic activity in bovine PAM (peptidyl-glycine alpha-amidating monooxygenase), proteolysis has shown that the Peptidyl-alpha-hydroxyglycine alpha-amidating lyase (PAL) activity is localized to the repeats. Human E3 ubiqu…	GO:0042742|defense response to bacterium;GO:0043066|negative regulation of apoptotic process;GO:0016567|protein ubiquitination;GO:2000028|regulation of photoperiodism, flowering;	GO:0005737|cytoplasm;GO:0005829|cytosol;GO:0005634|nucleus;	GO:0016874|ligase activity;GO:0070696|transmembrane receptor protein serine/threonine kinase binding;GO:0004842|ubiquitin-protein transferase activity;	.	.
Glyma.04G147500.Wm82.a2.v1	40	61	62	94.9113	97	195	119	0.402977	-1.31123	9.75e-05	0.00648942	down	yes	Glyma.04G147500	protein_coding	chrChr04:29675584-29678457:+	gi|356510515|ref|XP_003523983.1|	962	8e-126	PREDICTED: ethylene-responsive transcription factor WIN1-like [Glycine max]	gi|571450488|ref|XM_003523935.2|	1030	0	PREDICTED: Glycine max ethylene-responsive transcription factor WIN1-like (LOC100779921), mRNA	Q9XI33	190	8e-56	Ethylene-responsive transcription factor WIN1	.	.	.	.	pfam00847	AP2	AP2 domain. This 60 amino acid residue domain can bind to DNA and is found in transcription factor proteins.	GO:0010143|cutin biosynthetic process;GO:0009873|ethylene-activated signaling pathway;GO:0009414|response to water deprivation;GO:0006351|transcription, DNA-templated;GO:0010166|wax metabolic process;	GO:0005634|nucleus;	GO:0043565|sequence-specific DNA binding;GO:0003700|transcription factor activity, sequence-specific DNA binding;	.	.
Glyma.04G147600.Wm82.a2.v1	58	77	59	85.3787	136	96	91	0.61835	-0.693505	0.0124288	0.169027	down	yes	Glyma.04G147600	protein_coding	chrChr04:29849735-29853236:+	gi|356508327|ref|XP_003522909.1|	1297	2e-175	PREDICTED: SPX domain-containing protein 2-like isoform 1 [Glycine max]	gi|571450487|ref|XM_003522861.2|	1403	0	PREDICTED: Glycine max SPX domain-containing protein 2-like (LOC100790400), transcript variant 1, mRNA	O48781	301	2e-97	SPX domain-containing protein 2	YJL012c	50.4	8e-06	COG5036	pfam03105	SPX	SPX domain. We have named this region the SPX domain after (SYG1, Pho81 and XPR1). This 180 residue length domain is found at the amino terminus of a variety of proteins. In the yeast protein SYG1, the N-terminus directly binds to the G- protein beta subunit and inhibits transduction of the mating pheromone signal. This finding suggests that all the members of this family are involved in G-protei…	GO:0016036|cellular response to phosphate starvation;	GO:0005783|endoplasmic reticulum;GO:0005634|nucleus;	.	.	.
Glyma.04G156200.Wm82.a2.v1	941	898	1077	1233.68	1303	1614	1622	0.66078	-0.597758	3.32e-05	0.00307847	down	yes	Glyma.04G156200	protein_coding	chrChr04:36553440-36573730:-	gi|356508390|ref|XP_003522940.1|	9336	0	PREDICTED: clustered mitochondria protein-like [Glycine max]	gi|571450590|ref|XM_003522892.2|	6321	0	PREDICTED: Glycine max clustered mitochondria protein-like (LOC100806823), mRNA	F4J5S1	324	1e-88	Clustered mitochondria protein	.	.	.	.	pfam12807	eIF3_p135	Translation initiation factor eIF3 subunit 135. Translation initiation factor eIF3 is a multi-subunit protein complex required for initiation of protein biosynthesis in eukaryotic cells. The complex promotes ribosome dissociation, the binding of the initiator methionyl-tRNA to the 40 S ribosomal subunit, and mRNA recruitment to the ribosome. The protein product from TIF31 genes in yeast is p135 w…	GO:0048312|intracellular distribution of mitochondria;	GO:0005737|cytoplasm;	.	K03255	TIF31, CLU1; protein TIF31
Glyma.04G157800.Wm82.a2.v1	2	2	2	10.0836	12	11	33	0.111202	-3.16875	0.000458379	NA	down	yes	Glyma.04G157800	protein_coding	chrChr04:38302988-38320311:+	gi|571450700|ref|XP_006578507.1|	649	2e-80	PREDICTED: uncharacterized protein LOC100806110 isoform X2 [Glycine max]	gi|571450701|ref|XM_006578445.1|	547	0	PREDICTED: Glycine max uncharacterized LOC100806110 (LOC100806110), transcript variant X3, mRNA	Q9M8S6	64.7	1e-09	Potassium channel SKOR	.	.	.	.	pfam00027	cNMP_binding	Cyclic nucleotide-binding domain.	GO:0055075|potassium ion homeostasis;GO:0006813|potassium ion transport;GO:0042391|regulation of membrane potential;	GO:0005887|integral component of plasma membrane;	GO:0015271|outward rectifier potassium channel activity;	.	.
Glyma.04G159600.Wm82.a2.v1	248	301	309	369.429	411	482	485	0.638919	-0.646295	2.28e-05	0.00234048	down	yes	Glyma.04G159600	protein_coding	chrChr04:39578853-39583603:+	gi|571450739|ref|XP_006578521.1|	2764	0	PREDICTED: squamosa promoter-binding-like protein 18-like [Glycine max]	gi|571450738|ref|XM_006578458.1|	2720	0	PREDICTED: Glycine max squamosa promoter-binding-like protein 18-like (LOC100777766), mRNA	Q94JW8	177	4e-47	Squamosa promoter-binding-like protein 6	.	.	.	.	pfam03110	SBP	SBP domain. SBP domains (for SQUAMOSA-pROMOTER BINDING PROTEIN) are found in plant proteins. It is a sequence specific DNA-binding domain. Members of family probably function as transcription factors involved in the control of early flower development. The domain contains 10 conserved cysteine and histidine residues that probably are zinc ligands.	GO:0042742|defense response to bacterium;GO:0010468|regulation of gene expression;GO:0006355|regulation of transcription, DNA-templated;GO:0006351|transcription, DNA-templated;	GO:0005634|nucleus;	GO:0003677|DNA binding;GO:0046872|metal ion binding;GO:0003700|transcription factor activity, sequence-specific DNA binding;	.	.
Glyma.04G161600.Wm82.a2.v1	4	8	11	26.8336	24	65	51	0.166561	-2.58588	7.91e-06	0.0010513	down	yes	Glyma.04G161600	protein_coding	chrChr04:40088117-40090295:-	gi|734315369|gb|KHN01953.1|	742	6e-95	hypothetical protein glysoja_040785 [Glycine soja]	gi|571450784|ref|XR_136470.2|	816	0	PREDICTED: Glycine max uncharacterized LOC100787404 (LOC100787404), misc_RNA	.	.	.	.	.	.	.	.	pfam06549	DUF1118	Protein of unknown function (DUF1118). This family consists of several hypothetical plant proteins of unknown function.	.	.	.	.	.
Glyma.04G163200.Wm82.a2.v1	60	61	52	73.9555	94	82	98	0.652475	-0.616006	0.0178606	0.207373	down	yes	Glyma.04G163200	protein_coding	chrChr04:40464589-40467748:-	gi|734364677|gb|KHN17344.1|	498	0	Chaperone protein ClpB1 [Glycine soja]	gi|571450815|ref|XM_006578485.1|	1233	0	PREDICTED: Glycine max chaperone protein ClpB1-like (LOC102660733), mRNA	Q6F2Y7	114	4e-111	Chaperone protein ClpB1	lin2309	185	6e-88	COG0542	pfam07724	AAA_2	AAA domain (Cdc48 subfamily). This Pfam entry includes some of the AAA proteins not detected by the pfam00004 model.	GO:0034605|cellular response to heat;GO:0019538|protein metabolic process;	GO:0005829|cytosol;GO:0005634|nucleus;	GO:0005524|ATP binding;	K03695	clpB; ATP-dependent Clp protease ATP-binding subunit ClpB
Glyma.04G167900.Wm82.a2.v1	839	535	718	1215.97	764	1841	2665	0.412534	-1.27741	0.0180679	0.208528	down	yes	Glyma.04G167900	protein_coding	chrChr04:42124874-42127039:+	gi|571450890|ref|XP_003523016.2|	1515	0	PREDICTED: chlorophyll a-b binding protein P4, chloroplastic [Glycine max]	gi|571450889|ref|XM_003522968.2|	1043	0	PREDICTED: Glycine max chlorophyll a-b binding protein P4, chloroplastic-like (LOC100802922), mRNA	P27521	344	1e-115	Chlorophyll a-b binding protein 4, chloroplastic	.	.	.	.	pfam00504	Chloroa_b-bind	Chlorophyll A-B binding protein.	GO:0009768|photosynthesis, light harvesting in photosystem I;GO:0018298|protein-chromophore linkage;GO:0009409|response to cold;GO:0009644|response to high light intensity;GO:0080167|response to karrikin;GO:0009645|response to low light intensity stimulus;	GO:0009507|chloroplast;GO:0009941|chloroplast envelope;GO:0009534|chloroplast thylakoid;GO:0009535|chloroplast thylakoid membrane;GO:0016021|integral component of membrane;GO:0016020|membrane;GO:0009522|photosystem I;GO:0010287|plastoglobule;GO:0009579|thylakoid;	GO:0016168|chlorophyll binding;GO:0046872|metal ion binding;GO:0031409|pigment binding;	K08910	LHCA4; light-harvesting complex I chlorophyll a/b binding protein 4
Glyma.04G169600.Wm82.a2.v1	28	8	20	30.5819	27	51	50	0.455446	-1.13465	0.0326685	0.298913	down	yes	Glyma.04G169600	protein_coding	chrChr04:42389919-42391416:-	gi|356508555|ref|XP_003523021.1|	559	4e-69	PREDICTED: gibberellin-regulated protein 4 [Glycine max]	gi|571450909|ref|XM_003522973.2|	896	0	PREDICTED: Glycine max gibberellin-regulated protein 4-like (LOC100805590), mRNA	P46690	137	3e-38	Gibberellin-regulated protein 4	.	.	.	.	pfam02704	GASA	Gibberellin regulated protein. This is the GASA gibberellin regulated cysteine rich protein family. The expression of these proteins is up-regulated by the plant hormone gibberellin, most of these proteins have some role in plant development. There are 12 cysteine residues conserved within the alignment giving the potential for these proteins to posses 6 disulphide bonds.	GO:0045454|cell redox homeostasis;GO:0009740|gibberellic acid mediated signaling pathway;GO:0009739|response to gibberellin;	GO:0005623|cell;GO:0005576|extracellular region;	.	.	.
Glyma.04G170700.Wm82.a2.v1	2	3	4	7.03025	9	9	16	0.27188	-1.87896	0.0270787	NA	down	yes	Glyma.04G170700	protein_coding	chrChr04:42755518-42757694:+	gi|734378155|gb|KHN21856.1|	820	3e-108	hypothetical protein glysoja_032740, partial [Glycine soja]	gi|571450927|ref|XM_003522282.2|	477	0	PREDICTED: Glycine max uncharacterized LOC100789685 (LOC100789685), mRNA	.	.	.	.	.	.	.	.	pfam03253	UT	Urea transporter. Members of this family transport urea across membranes. The family includes a bacterial homologue, Actinobacillus pleuropneumoniae urea transport protein Utp.	.	.	.	.	.
Glyma.04G172900.Wm82.a2.v1	30	43	28	47.0155	49	57	78	0.565702	-0.821886	0.0202861	0.223306	down	yes	Glyma.04G172900	protein_coding	chrChr04:43255215-43261793:-	gi|734429571|gb|KHN45210.1|	2296	0	ABC transporter A family member 7 [Glycine soja]	gi|571450945|ref|XM_003522989.2|	1486	0	PREDICTED: Glycine max ABC transporter A family member 7-like (LOC100814329), mRNA	Q8LPK0	463	1e-146	ABC transporter A family member 8	.	.	.	.	pfam00005	ABC_tran	ABC transporter. ABC transporters for a large family of proteins responsible for translocation of a variety of compounds across biological membranes. ABC transporters are the largest family of proteins in many completely sequenced bacteria. ABC transporters are composed of two copies of this domain and two copies of a transmembrane domain pfam00664. These four domains may belong to a single polyp…	GO:0006869|lipid transport;	GO:0016021|integral component of membrane;GO:0043231|intracellular membrane-bounded organelle;	GO:0005524|ATP binding;GO:0042626|ATPase activity, coupled to transmembrane movement of substances;GO:0005215|transporter activity;	.	.
Glyma.04G174400.Wm82.a2.v1	212	206	230	305.791	216	459	526	0.55513	-0.849102	0.00368552	0.0795548	down	yes	Glyma.04G174400	protein_coding	chrChr04:43601717-43604198:+	gi|356508596|ref|XP_003523041.1|	490	2e-57	PREDICTED: uncharacterized protein LOC100816458 isoform X1 [Glycine max]	gi|571450961|ref|XM_006578524.1|	971	0	PREDICTED: Glycine max uncharacterized LOC100816458 (LOC100816458), transcript variant X2, mRNA	.	.	.	.	.	.	.	.	pfam06549	DUF1118	Protein of unknown function (DUF1118). This family consists of several hypothetical plant proteins of unknown function.	.	.	.	.	.
Glyma.04G175900.Wm82.a2.v1	79	92	106	75.5596	78	41	60	1.59359	0.672278	0.0227412	0.24037	up	yes	Glyma.04G175900	protein_coding	chrChr04:43900249-43904812:+	gi|356508612|ref|XP_003523049.1|	2677	0	PREDICTED: uncharacterized protein LOC100775628 isoform X1 [Glycine max]	gi|571450977|ref|XM_003523001.2|	2345	0	PREDICTED: Glycine max uncharacterized LOC100775628 (LOC100775628), transcript variant X1, mRNA	.	.	.	.	.	.	.	.	pfam06813	Nodulin-like	Nodulin-like. This family represents a conserved region within plant nodulin-like proteins.	.	.	.	.	.
Glyma.04G176400.Wm82.a2.v1	117	123	156	107.984	116	80	58	1.59995	0.678023	0.0193796	0.21664	up	yes	Glyma.04G176400	protein_coding	chrChr04:43927357-43931883:+	gi|734362756|gb|KHN16273.1|	3192	0	HIPL1 protein [Glycine soja]	gi|571450994|ref|XM_003523002.2|	2003	0	PREDICTED: Glycine max HIPL1 protein-like (LOC100776176), mRNA	Q9SSG3	890	0	HIPL1 protein	slr1608	60.1	1e-08	COG2133	pfam07995	GSDH	Glucose / Sorbosone dehydrogenase. Members of this family are glucose/sorbosone dehydrogenases that possess a beta-propeller fold.	GO:0005975|carbohydrate metabolic process;	GO:0031225|anchored component of membrane;GO:0046658|anchored component of plasma membrane;GO:0005886|plasma membrane;	GO:0016901|oxidoreductase activity, acting on the CH-OH group of donors, quinone or similar compound as acceptor;GO:0048038|quinone binding;	.	.
Glyma.04G177700.Wm82.a2.v1	79	117	73	127.302	108	225	166	0.551641	-0.858199	0.00798109	0.12867	down	yes	Glyma.04G177700	protein_coding	chrChr04:44189964-44193177:-	gi|734362768|gb|KHN16285.1|	3184	0	hypothetical protein glysoja_030260 [Glycine soja]	gi|363806757|ref|NM_001255348.1|	1827	0	Glycine max uncharacterized LOC100778851 (LOC100778851), mRNA	Q9S745	110	6e-24	Lipase-like PAD4	.	.	.	.	pfam01764	Lipase_3	Lipase (class 3).	GO:0010618|aerenchyma formation;GO:0071327|cellular response to trehalose stimulus;GO:0009816|defense response to bacterium, incompatible interaction;GO:0002213|defense response to insect;GO:0009873|ethylene-activated signaling pathway;GO:0010150|leaf senescence;GO:0016042|lipid catabolic process;GO:0031348|negative regulation of defense response;GO:0010105|negative regulation of ethylene-activat…	GO:0005737|cytoplasm;GO:0005634|nucleus;	GO:0016298|lipase activity;GO:0016740|transferase activity;	.	.
Glyma.04G181500.Wm82.a2.v1	85	95	101	76.2099	78	61	38	1.62943	0.704371	0.0236442	0.246342	up	yes	Glyma.04G181500	protein_coding	chrChr04:44752951-44758006:-	gi|356508663|ref|XP_003523074.1|	1857	0	PREDICTED: serine/threonine-protein kinase HT1-like [Glycine max]	gi|571451075|ref|XM_003523026.2|	1709	0	PREDICTED: Glycine max serine/threonine-protein kinase HT1-like (LOC100789341), mRNA	Q2MHE4	373	5e-122	Serine/threonine-protein kinase HT1	.	.	.	.	pfam07714	Pkinase_Tyr	Protein tyrosine kinase.	.	.	GO:0005524|ATP binding;GO:0004674|protein serine/threonine kinase activity;	.	.
Glyma.04G187400.Wm82.a2.v1	60	54	54	46.0303	42	31	35	1.60885	0.686031	0.0341208	0.30718	up	yes	Glyma.04G187400	protein_coding	chrChr04:45802880-45806402:-	gi|734399578|gb|KHN30944.1|	1465	0	Cation/H(+) antiporter 15 [Glycine soja]	gi|571463196|ref|XM_006582459.1|	401	0	PREDICTED: Glycine max cation/H(+) antiporter 15-like (LOC100818455), mRNA	Q9SKA9	197	1e-52	Cation/H(+) antiporter 21	SPAC105.01c	72.8	2e-12	COG0475	pfam00999	Na_H_Exchanger	Sodium/hydrogen exchanger family. Na/H antiporters are key transporters in maintaining the pH of actively metabolizing cells. The molecular mechanisms of antiport are unclear. These antiporters contain 10-12 transmembrane regions (M) at the amino-terminus and a large cytoplasmic region at the carboxyl terminus. The transmembrane regions M3-M12 share identity with other members of the family. The …	GO:0006813|potassium ion transport;GO:0006885|regulation of pH;GO:0006814|sodium ion transport;	GO:0012505|endomembrane system;GO:0016021|integral component of membrane;GO:0005886|plasma membrane;	GO:0005451|monovalent cation:proton antiporter activity;	.	.
Glyma.04G190700.Wm82.a2.v1	222	252	239	170.903	131	140	38	2.35713	1.23703	0.00133935	0.0409909	up	yes	Glyma.04G190700	protein_coding	chrChr04:46143583-46146881:+	gi|351726339|ref|NP_001237379.1|	1796	0	cysteine proteinase precursor [Glycine max]	gi|351726338|ref|NM_001250450.1|	1235	0	Glycine max cysteine proteinase (CYSP1), mRNA	P12412	649	0	Vignain	AF1946_2	86.3	2e-17	COG4870	pfam00112	Peptidase_C1	Papain family cysteine protease.	.	GO:0033095|aleurone grain;GO:0005788|endoplasmic reticulum lumen;GO:0005773|vacuole;	GO:0008234|cysteine-type peptidase activity;	.	.
Glyma.04G191100.Wm82.a2.v1	28	37	43	58.466	61	122	62	0.44784	-1.15895	0.00281214	0.0674782	down	yes	Glyma.04G191100	protein_coding	chrChr04:46174420-46176838:-	gi|356508758|ref|XP_003523121.1|	1902	0	PREDICTED: probable pectate lyase 18-like [Glycine max]	gi|571451234|ref|XM_003523073.2|	1454	0	PREDICTED: Glycine max probable pectate lyase 18-like (LOC100814679), mRNA	Q93Z25	620	0	Probable pectate lyase 22	TM0433	89.7	1e-18	COG3866	pfam00544	Pec_lyase_C	Pectate lyase. This enzyme forms a right handed beta helix structure. Pectate lyase is an enzyme involved in the maceration and soft rotting of plant tissue.	GO:0045490|pectin catabolic process;	.	GO:0046872|metal ion binding;GO:0030570|pectate lyase activity;	K01728	pel; pectate lyase [EC:4.2.2.2]
Glyma.04G191700.Wm82.a2.v1	140	134	153	188.629	190	274	248	0.616417	-0.698021	0.0010708	0.0347436	down	yes	Glyma.04G191700	protein_coding	chrChr04:46254652-46259833:+	gi|356508764|ref|XP_003523124.1|	1452	0	PREDICTED: protein CbbY-like isoform 1 [Glycine max]	gi|571451257|ref|XM_003523076.2|	1259	0	PREDICTED: Glycine max protein CbbY-like (LOC100816266), transcript variant 1, mRNA	Q94K71	425	3e-145	Haloacid dehalogenase-like hydrolase domain-containing protein At3g48420	RSc0271	78.6	1e-15	COG0637	pfam00702	Hydrolase	haloacid dehalogenase-like hydrolase. This family is structurally different from the alpha/beta hydrolase family (pfam00561). This family includes L-2-haloacid dehalogenase, epoxide hydrolases and phosphatases. The structure of the family consists of two domains. One is an inserted four helix bundle, which is the least well conserved region of the alignment, between residues 16 and 96 of Pseudomo…	GO:0008152|metabolic process;	GO:0009507|chloroplast;GO:0009941|chloroplast envelope;GO:0009570|chloroplast stroma;	GO:0016787|hydrolase activity;GO:0046872|metal ion binding;	.	.
Glyma.04G192500.Wm82.a2.v1	240	195	221	168.931	218	56	83	1.91391	0.93652	0.0207069	0.225839	up	yes	Glyma.04G192500	protein_coding	chrChr04:46422834-46425458:-	gi|356507331|ref|XP_003522421.1|	2591	0	PREDICTED: adenine/guanine permease AZG2-like [Glycine max]	gi|571451278|ref|XM_003522373.2|	2155	0	PREDICTED: Glycine max adenine/guanine permease AZG2-like (LOC100778491), mRNA	Q84MA8	657	0	Adenine/guanine permease AZG2	SPBC887.17	332	3e-102	COG2252	pfam00860	Xan_ur_permease	Permease family. This family includes permeases for diverse substrates such as xanthine, uracil, and vitamin C. However many members of this family are functionally uncharacterized and may transport other substrates. Members of this family have ten predicted transmembrane helices.	GO:0015853|adenine transport;GO:0015854|guanine transport;GO:0006863|purine nucleobase transport;	GO:0016021|integral component of membrane;	GO:0005345|purine nucleobase transmembrane transporter activity;GO:0005215|transporter activity;	.	.
Glyma.04G195700.Wm82.a2.v1	171	227	232	169.068	181	116	92	1.66027	0.731422	0.00592495	0.106877	up	yes	Glyma.04G195700	protein_coding	chrChr04:46749537-46751333:-	gi|356508806|ref|XP_003523145.1|	1716	0	PREDICTED: F-box protein At1g67340 [Glycine max]	gi|571451349|ref|XM_003523097.2|	1553	0	PREDICTED: Glycine max F-box protein At1g67340-like (LOC100781713), mRNA	Q9FYF9	396	7e-132	F-box protein At1g67340	.	.	.	.	pfam01753	zf-MYND	MYND finger.	GO:0016567|protein ubiquitination;	GO:0005634|nucleus;	.	.	.
Glyma.04G198400.Wm82.a2.v1	245	575	357	594.695	491	1179	749	0.492087	-1.02301	0.0430045	0.347012	down	yes	Glyma.04G198400	protein_coding	chrChr04:47063998-47066834:-	gi|356508839|ref|XP_003523161.1|	1327	0	PREDICTED: bidirectional sugar transporter SWEET14-like [Glycine max]	gi|571451380|ref|XM_003523113.2|	1215	0	PREDICTED: Glycine max bidirectional sugar transporter SWEET14-like (LOC100790580), mRNA	Q2R3P9	297	6e-96	Bidirectional sugar transporter SWEET14	.	.	.	.	pfam03083	MtN3_slv	Sugar efflux transporter for intercellular exchange. This family includes proteins such as drosophila saliva, MtN3 involved in root nodule development and a protein involved in activation and expression of recombination activation genes (RAGs). Although the molecular function of these proteins is unknown, they are almost certainly transmembrane proteins. This family contains a region of two trans…	GO:0015770|sucrose transport;	GO:0016021|integral component of membrane;GO:0005887|integral component of plasma membrane;	GO:0008515|sucrose transmembrane transporter activity;GO:0051119|sugar transmembrane transporter activity;	K15382	SLC50A, SWEET; solute carrier family 50 (sugar transporter)
Glyma.04G198700.Wm82.a2.v1	106	120	133	162.006	147	222	253	0.592549	-0.754994	0.00207975	0.0545102	down	yes	Glyma.04G198700	protein_coding	chrChr04:47105887-47111698:+	gi|356518860|ref|XP_003528095.1|	1253	0	PREDICTED: probable protein S-acyltransferase 5-like [Glycine max]	gi|571460944|ref|XM_003528047.2|	1223	0	PREDICTED: Glycine max probable protein S-acyltransferase 5-like (LOC100791866), mRNA	Q0WQK2	64.3	1e-98	Probable protein S-acyltransferase 7	SPBC3H7.09	96.3	8e-21	COG5273	pfam01529	zf-DHHC	DHHC palmitoyltransferase. This family includes the well known DHHC zinc binding domain as well as three of the four conserved transmembrane regions found in this family of palmitoyltransferase enzymes.	.	GO:0016021|integral component of membrane;GO:0005886|plasma membrane;	GO:0019706|protein-cysteine S-palmitoyltransferase activity;GO:0008270|zinc ion binding;	.	.
Glyma.04G202100.Wm82.a2.v1	142	146	161	224.427	220	376	311	0.5076	-0.978235	3.26e-05	0.00303828	down	yes	Glyma.04G202100	protein_coding	chrChr04:47491736-47494646:-	gi|356508874|ref|XP_003523178.1|	1403	0	PREDICTED: random slug protein 5-like [Glycine max]	gi|571451448|ref|XM_003523130.2|	1188	0	PREDICTED: Glycine max random slug protein 5-like (LOC100799549), mRNA	Q55CU8	103	3e-23	Random slug protein 5	.	.	.	.	pfam00650	CRAL_TRIO	CRAL/TRIO domain.	GO:0007275|multicellular organismal development;GO:0006355|regulation of transcription, DNA-templated;GO:0006351|transcription, DNA-templated;	GO:0005634|nucleus;	GO:0003677|DNA binding;	.	.
Glyma.04G205100.Wm82.a2.v1	323	417	382	477.72	456	711	597	0.65099	-0.619293	0.0017177	0.0483799	down	yes	Glyma.04G205100	protein_coding	chrChr04:47774700-47776473:-	gi|734400134|gb|KHN31220.1|	1353	0	Myb-related protein 308 [Glycine soja]	gi|363808125|ref|NM_001255548.1|	1207	0	Glycine max myb-related protein 308-like (LOC100808083), mRNA	Q9SZP1	224	6e-68	Transcription repressor MYB4	ECU11g1690	108	3e-26	COG5147	pfam00249	Myb_DNA-binding	Myb-like DNA-binding domain. This family contains the DNA binding domains from Myb proteins, as well as the SANT domain family.	GO:1903086|negative regulation of sinapate ester biosynthetic process;GO:0045892|negative regulation of transcription, DNA-templated;GO:2000762|regulation of phenylpropanoid metabolic process;GO:0009753|response to jasmonic acid;GO:0009751|response to salicylic acid;GO:0010224|response to UV-B;GO:0006351|transcription, DNA-templated;	GO:0005634|nucleus;	GO:0003677|DNA binding;GO:0003700|transcription factor activity, sequence-specific DNA binding;	K09422	MYBP; myb proto-oncogene protein, plant
Glyma.04G208300.Wm82.a2.v1	165	130	188	123.286	157	39	62	1.94354	0.95869	0.0233059	0.244132	up	yes	Glyma.04G208300	protein_coding	chrChr04:48062886-48064803:-	gi|356508929|ref|XP_003523205.1|	1565	0	PREDICTED: NAC domain-containing protein 2 [Glycine max]	gi|571451546|ref|XM_003523157.2|	1536	0	PREDICTED: Glycine max NAC domain-containing protein 2-like (LOC100814504), mRNA	Q39013	354	4e-117	NAC domain-containing protein 2	.	.	.	.	pfam02365	NAM	No apical meristem (NAM) protein. This is a family of no apical meristem (NAM) proteins these are plant development proteins. Mutations in NAM result in the failure to develop a shoot apical meristem in petunia embryos. NAM is indicated as having a role in determining positions of meristems and primordial. One member of this family NAP (NAC-like, activated by AP3/PI) is encoded by the target gene…	GO:0009788|negative regulation of abscisic acid-activated signaling pathway;GO:0009611|response to wounding;GO:0006351|transcription, DNA-templated;	GO:0005634|nucleus;	GO:0003677|DNA binding;GO:0003700|transcription factor activity, sequence-specific DNA binding;	.	.
Glyma.04G209900.Wm82.a2.v1	33	21	29	38.9127	34	51	67	0.565721	-0.821837	0.0445552	0.352998	down	yes	Glyma.04G209900	protein_coding	chrChr04:48198362-48201137:-	gi|356508949|ref|XP_003523215.1|	1217	9e-165	PREDICTED: psbP domain-containing protein 2, chloroplastic-like [Glycine max]	gi|571451577|ref|XM_003523167.2|	1154	0	PREDICTED: Glycine max psbP domain-containing protein 2, chloroplastic-like (LOC100819837), mRNA	Q8VY52	242	9e-76	PsbP domain-containing protein 2, chloroplastic	.	.	.	.	pfam01789	PsbP	PsbP. This family consists of the 23 kDa subunit of oxygen evolving system of photosystem II or PsbP from various plants (where it is encoded by the nuclear genome) and Cyanobacteria. The 23 KDa PsbP protein is required for PSII to be fully operational in vivo, it increases the affinity of the water oxidation site for Cl- and provides the conditions required for high affinity binding of Ca2+.	GO:0015979|photosynthesis;	GO:0009507|chloroplast;GO:0009543|chloroplast thylakoid lumen;GO:0019898|extrinsic component of membrane;GO:0009654|photosystem II oxygen evolving complex;GO:0009579|thylakoid;	GO:0005509|calcium ion binding;	.	.
Glyma.04G215800.Wm82.a2.v1	1085	907	1080	1309.37	940	1701	2195	0.656398	-0.607357	0.0193563	0.216561	down	yes	Glyma.04G215800	protein_coding	chrChr04:48709355-48711106:+	gi|351722715|ref|NP_001235206.1|	747	7e-96	uncharacterized protein LOC100499729 [Glycine max]	gi|210143009|dbj|AK285791.1|	752	0	Glycine max cDNA, clone: GMFL01-16-G11	P49107	67	1e-47	Photosystem I reaction center subunit N, chloroplastic	.	.	.	.	pfam05479	PsaN	Photosystem I reaction centre subunit N (PSAN or PSI-N). This family contains several Photosystem I reaction centre subunit N (PSI-N) proteins. The protein has no known function although it is localized in the thylakoid lumen. PSI-N is a small extrinsic subunit at the lumen side and is very likely involved in the docking of plastocyanin.	GO:0015979|photosynthesis;	GO:0009535|chloroplast thylakoid membrane;GO:0009522|photosystem I;	.	K02701	psaN; photosystem I subunit PsaN
Glyma.04G222000.Wm82.a2.v1	580	692	686	541.847	621	344	341	1.54368	0.626371	0.00617178	0.109668	up	yes	Glyma.04G222000	protein_coding	chrChr04:49271990-49276827:+	gi|356507512|ref|XP_003522508.1|	2814	0	PREDICTED: mini-chromosome maintenance complex-binding protein-like [Glycine max]	gi|571451766|ref|XM_003522460.2|	2100	0	PREDICTED: Glycine max mini-chromosome maintenance complex-binding protein-like (LOC100790573), mRNA	Q501D5	608	0	Mini-chromosome maintenance complex-binding protein	.	.	.	.	pfam13615	Racemase_4	Putative alanine racemase. This is a family of eukaryotic proteins which are putatively alanine racemase.	GO:0051301|cell division;GO:0006260|DNA replication;GO:0006261|DNA-dependent DNA replication;GO:0007067|mitotic nuclear division;GO:0006301|postreplication repair;GO:0007062|sister chromatid cohesion;	GO:0009941|chloroplast envelope;GO:0042555|MCM complex;GO:0000790|nuclear chromatin;GO:0005634|nucleus;	GO:0003682|chromatin binding;	.	.
Glyma.04G222400.Wm82.a2.v1	1945	2290	2209	2968.09	2377	4805	4304	0.574562	-0.799467	0.000529475	0.0218817	down	yes	Glyma.04G222400	protein_coding	chrChr04:49304081-49306117:-	gi|571448516|ref|XP_006577878.1|	985	3e-130	PREDICTED: chalcone isomerase 4B isoform X1 [Glycine max]	gi|571448515|ref|XM_006577815.1|	1139	0	PREDICTED: Glycine max chalcone isomerase 4B (LOC778027), transcript variant X1, mRNA	Q8VZW3	228	1e-70	Probable chalcone--flavonone isomerase 3	.	.	.	.	pfam02431	Chalcone	Chalcone-flavanone isomerase. Chalcone-flavanone isomerase is a plant enzyme responsible for the isomerization of chalcone to naringenin, a key step in the biosynthesis of flavonoids.	GO:0009813|flavonoid biosynthetic process;GO:0080167|response to karrikin;	GO:0005783|endoplasmic reticulum;	GO:0045430|chalcone isomerase activity;	.	.
Glyma.04G223000.Wm82.a2.v1	32	31	33	54.9101	42	66	130	0.417559	-1.25995	0.00356039	0.0778687	down	yes	Glyma.04G223000	protein_coding	chrChr04:49360887-49363239:+	gi|351724591|ref|NP_001236551.1|	765	2e-96	uncharacterized protein LOC100499827 [Glycine max]	gi|402743359|ref|NM_001249622.2|	753	0	Glycine max uncharacterized LOC100499827 (LOC100499827), mRNA	Q9FPR6	192	1e-56	Two-component response regulator ARR17	.	.	.	.	pfam00072	Response_reg	Response regulator receiver domain. This domain receives the signal from the sensor partner in bacterial two-component systems. It is usually found N-terminal to a DNA binding effector domain.	GO:0009736|cytokinin-activated signaling pathway;GO:0006355|regulation of transcription, DNA-templated;GO:0006351|transcription, DNA-templated;	GO:0005634|nucleus;	GO:0000156|phosphorelay response regulator activity;	K14492	ARR-A; two-component response regulator ARR-A family
Glyma.04G229000.Wm82.a2.v1	1014	1490	2198	1285.34	959	1039	1085	1.55003	0.632295	0.0034385	0.0763552	up	yes	Glyma.04G229000	protein_coding	chrChr04:49803419-49805019:+	gi|356516148|ref|XP_003526758.1|	330	5e-36	PREDICTED: 60S acidic ribosomal protein P1-like [Glycine max]	gi|571451872|ref|XM_003523272.2|	565	0	PREDICTED: Glycine max 60S acidic ribosomal protein P1-like (LOC100785976), mRNA	P52855	75.9	3e-16	60S acidic ribosomal protein P1	SPBC3B9.13c	54.3	5e-09	COG2058	pfam00428	Ribosomal_60s	60s Acidic ribosomal protein. This family includes archaebacterial L12, eukaryotic P0, P1 and P2.	GO:0006414|translational elongation;	GO:0022625|cytosolic large ribosomal subunit;	GO:0032403|protein complex binding;GO:0003735|structural constituent of ribosome;	K02942	RP-LP1, RPLP1; large subunit ribosomal protein LP1
Glyma.04G232200.Wm82.a2.v1	145	87	120	98.5706	87	60	91	1.5406	0.623488	0.03653	0.317003	up	yes	Glyma.04G232200	protein_coding	chrChr04:50062341-50064161:+	gi|356509208|ref|XP_003523343.1|	2366	0	PREDICTED: mitochondrial chaperone BCS1-like isoform 1 [Glycine max]	gi|571451915|ref|XM_003523295.2|	1821	0	PREDICTED: Glycine max mitochondrial chaperone BCS1-like (LOC100797983), transcript variant 1, mRNA	P32839	107	1e-23	Mitochondrial chaperone BCS1	YDR375c	107	4e-24	COG0465	pfam00004	AAA	ATPase family associated with various cellular activities (AAA). AAA family proteins often perform chaperone-like functions that assist in the assembly, operation, or disassembly of protein complexes.	GO:0051131|chaperone-mediated protein complex assembly;GO:0034551|mitochondrial respiratory chain complex III assembly;GO:0032979|protein insertion into mitochondrial membrane from inner side;GO:0006626|protein targeting to mitochondrion;	GO:0005829|cytosol;GO:0016021|integral component of membrane;GO:0005743|mitochondrial inner membrane;GO:0005758|mitochondrial intermembrane space;	GO:0005524|ATP binding;GO:0016887|ATPase activity;GO:0008320|protein transmembrane transporter activity;	K08900	BCS1; mitochondrial chaperone BCS1
Glyma.04G233900.Wm82.a2.v1	146	114	109	164.037	126	236	257	0.617644	-0.695153	0.0217648	0.233037	down	yes	Glyma.04G233900	protein_coding	chrChr04:50258694-50262696:-	gi|356509229|ref|XP_003523353.1|	1966	0	PREDICTED: protein phosphatase 2C 57-like isoform X1 [Glycine max]	gi|571451937|ref|XM_003523305.2|	1422	0	PREDICTED: Glycine max protein phosphatase 2C 57-like (LOC100803639), transcript variant X1, mRNA	P49599	473	6e-163	Protein phosphatase 2C 57	YBL056w_1	114	1e-27	COG0631	pfam00481	PP2C	Protein phosphatase 2C. Protein phosphatase 2C is a Mn++ or Mg++ dependent protein serine/threonine phosphatase.	GO:0016311|dephosphorylation;GO:0009767|photosynthetic electron transport chain;GO:0080005|photosystem stoichiometry adjustment;	GO:0009507|chloroplast;GO:0009570|chloroplast stroma;GO:0005737|cytoplasm;GO:0016021|integral component of membrane;GO:0005730|nucleolus;GO:0005634|nucleus;GO:0009579|thylakoid;	GO:0046872|metal ion binding;GO:0016791|phosphatase activity;GO:0004721|phosphoprotein phosphatase activity;	.	.
Glyma.04G235200.Wm82.a2.v1	377	380	460	338.932	385	217	222	1.52191	0.605879	0.00932499	0.141771	up	yes	Glyma.04G235200	protein_coding	chrChr04:50343056-50351263:-	gi|356509243|ref|XP_003523360.1|	3320	0	PREDICTED: soluble starch synthase 1, chloroplastic/amyloplastic-like [Glycine max]	gi|571451968|ref|XM_003523312.2|	2426	0	PREDICTED: Glycine max soluble starch synthase 1, chloroplastic/amyloplastic-like (LOC100807354), mRNA	Q9FNF2	853	0	Starch synthase 1, chloroplastic/amyloplastic	L98347	305	3e-93	COG0297	pfam08323	Glyco_transf_5	Starch synthase catalytic domain.	GO:0010021|amylopectin biosynthetic process;GO:0019252|starch biosynthetic process;	GO:0009501|amyloplast;GO:0009507|chloroplast;GO:0009570|chloroplast stroma;	GO:0033201|alpha-1,4-glucan synthase activity;GO:0004373|glycogen (starch) synthase activity;GO:0009011|starch synthase activity;	K00703	E2.4.1.21, glgA; starch synthase [EC:2.4.1.21]
Glyma.04G235900.Wm82.a2.v1	184	206	210	262.418	221	364	402	0.62455	-0.679112	0.00417416	0.0861379	down	yes	Glyma.04G235900	protein_coding	chrChr04:50399335-50405613:+	gi|571451984|ref|XP_006578906.1|	1097	9e-145	PREDICTED: calcineurin B-like protein 4-like isoform X2 [Glycine max]	gi|571451983|ref|XM_006578843.1|	1541	0	PREDICTED: Glycine max calcineurin B-like protein 4-like (LOC100811649), transcript variant X2, mRNA	O81223	91.3	4e-19	Calcineurin B-like protein 4	YKL190w	68.2	3e-12	COG5126	pfam13499	EF-hand_7	EF-hand domain pair.	GO:0030007|cellular potassium ion homeostasis;GO:0005513|detection of calcium ion;GO:0042539|hypotonic salinity response;	GO:0005955|calcineurin complex;GO:0005737|cytoplasm;GO:0005634|nucleus;GO:0005886|plasma membrane;	GO:0005509|calcium ion binding;GO:0004723|calcium-dependent protein serine/threonine phosphatase activity;	K06268	PPP3R, CNB; serine/threonine-protein phosphatase 2B regulatory subunit
Glyma.04G240700.Wm82.a2.v1	86	106	103	80.2217	62	75	50	1.61586	0.692301	0.0104821	0.151689	up	yes	Glyma.04G240700	protein_coding	chrChr04:50902394-50905765:+	gi|356509326|ref|XP_003523401.1|	2448	0	PREDICTED: protein YLS7-like [Glycine max]	gi|571452091|ref|XM_003523353.2|	1822	0	PREDICTED: Glycine max protein YLS7-like (LOC100784384), mRNA	F4I037	477	1e-161	Protein trichome berefringence-like 7	.	.	.	.	pfam13839	PC-Esterase	GDSL/SGNH-like Acyl-Esterase family found in Pmr5 and Cas1p. The PC-Esterase family is comprised of Cas1p, the Homo sapiens C7orf58, Arabidopsis thaliana PMR5 and a group of plant freezing resistance/coldacclimatization proteins typified by Arabidopsis thaliana ESKIMO1. animal FAM55D proteins, and animal FAM113 proteins. The PC-Esterase family has features that are both similar and different from…	GO:0071554|cell wall organization or biogenesis;	GO:0005794|Golgi apparatus;GO:0016021|integral component of membrane;	GO:0016413|O-acetyltransferase activity;	.	.
Glyma.04G242100.Wm82.a2.v1	363	304	389	280.957	267	162	202	1.73135	0.7919	0.000216215	0.0116395	up	yes	Glyma.04G242100	protein_coding	chrChr04:51001083-51004930:-	gi|356509340|ref|XP_003523408.1|	2829	0	PREDICTED: scarecrow-like protein 1-like isoform X1 [Glycine max]	gi|571452107|ref|XM_006578883.1|	2257	0	PREDICTED: Glycine max scarecrow-like protein 1-like (LOC100788103), transcript variant X2, mRNA	Q9SDQ3	652	0	Scarecrow-like protein 1	.	.	.	.	pfam03514	GRAS	GRAS domain family. Proteins in the GRAS (GAI, RGA, SCR) family are known as major players in gibberellin (GA) signaling, which regulates various aspects of plant growth and development. Mutation of the SCARECROW (SCR) gene results in a radial pattern defect, loss of a ground tissue layer, in the root. The PAT1 protein is involved in phytochrome A signal transduction. A sequence, structure and ev…	GO:0006355|regulation of transcription, DNA-templated;GO:0006351|transcription, DNA-templated;	GO:0005634|nucleus;	GO:0043565|sequence-specific DNA binding;GO:0003700|transcription factor activity, sequence-specific DNA binding;	.	.
Glyma.04G247600.Wm82.a2.v1	56	42	53	40.1156	39	29	21	1.75293	0.80977	0.0338448	0.305774	up	yes	Glyma.04G247600	protein_coding	chrChr04:51480159-51488320:+	gi|356509389|ref|XP_003523432.1|	2280	0	PREDICTED: IAA-amino acid hydrolase ILR1-like 6-like [Glycine max]	gi|571452175|ref|XM_003523384.2|	1854	0	PREDICTED: Glycine max IAA-amino acid hydrolase ILR1-like 6-like (LOC100800794), mRNA	Q8VYX0	587	0	IAA-amino acid hydrolase ILR1-like 6	PH0722	317	8e-101	COG1473	pfam01546	Peptidase_M20	Peptidase family M20/M25/M40. This family includes a range of zinc metallopeptidases belonging to several families in the peptidase classification. Family M20 are Glutamate carboxypeptidases. Peptidase family M25 contains X-His dipeptidases.	GO:0009694|jasmonic acid metabolic process;GO:0043171|peptide catabolic process;GO:0010112|regulation of systemic acquired resistance;GO:0009753|response to jasmonic acid;	.	GO:1990206|jasmonyl-Ile conjugate hydrolase activity;GO:0070573|metallodipeptidase activity;GO:0008270|zinc ion binding;	K14664	ILR1; IAA-amino acid hydrolase [EC:3.5.1.-]
Glyma.04G248100.Wm82.a2.v1	364	408	428	504.876	545	670	637	0.665255	-0.588021	5.93e-05	0.00456867	down	yes	Glyma.04G248100	protein_coding	chrChr04:51523227-51529392:-	gi|356507646|ref|XP_003522575.1|	3395	0	PREDICTED: uncharacterized protein LOC100782069 isoform X1 [Glycine max]	gi|571452179|ref|XM_003522527.2|	3389	0	PREDICTED: Glycine max uncharacterized LOC100782069 (LOC100782069), transcript variant X1, mRNA	.	.	.	.	.	.	.	.	pfam04782	DUF632	Protein of unknown function (DUF632). This plant protein may be a leucine zipper, but there is no experimental evidence for this.	.	.	.	.	.
Glyma.04G249700.Wm82.a2.v1	1089	1100	1129	1488.21	1310	2389	1959	0.601904	-0.732394	0.000527999	0.0218499	down	yes	Glyma.04G249700	protein_coding	chrChr04:51627709-51629519:+	gi|356509413|ref|XP_003523444.1|	790	1e-99	PREDICTED: photosystem II 22 kDa protein, chloroplastic-like [Glycine max]	gi|571452202|ref|XM_003523396.2|	1105	0	PREDICTED: Glycine max photosystem II 22 kDa protein, chloroplastic-like (LOC100807355), mRNA	Q02060	71.2	1e-12	Photosystem II 22 kDa protein, chloroplastic	.	.	.	.	pfam00504	Chloroa_b-bind	Chlorophyll A-B binding protein.	GO:0015979|photosynthesis;	GO:0009535|chloroplast thylakoid membrane;GO:0016021|integral component of membrane;GO:0009523|photosystem II;	.	.	.
Glyma.04G250900.Wm82.a2.v1	197	209	238	163.298	96	129	111	1.96675	0.975814	1.9e-06	0.00035833	up	yes	Glyma.04G250900	protein_coding	chrChr04:51737263-51741322:-	gi|363808080|ref|NP_001242727.1|	1808	0	uncharacterized protein LOC100811984 [Glycine max]	gi|403044059|ref|NM_001255798.2|	1429	0	Glycine max auxin-induced protein 5NG4-like (LOC100811984), mRNA	Q9SUF1	332	7e-107	WAT1-related protein At4g08290	.	.	.	.	pfam00892	EamA	EamA-like transporter family. This family includes many hypothetical membrane proteins of unknown function. Many of the proteins contain two copies of the aligned region. The family used to be known as DUF6.	GO:0032973|amino acid export;GO:0080144|amino acid homeostasis;GO:0043090|amino acid import;	GO:0016021|integral component of membrane;GO:0005886|plasma membrane;	GO:0015171|amino acid transmembrane transporter activity;	.	.
Glyma.04G252100.Wm82.a2.v1	269	169	216	314.212	239	341	668	0.547126	-0.870055	0.0106807	0.153415	down	yes	Glyma.04G252100	protein_coding	chrChr04:51892841-51893763:+	gi|356509444|ref|XP_003523459.1|	546	4e-66	PREDICTED: glycine-rich protein 2-like [Glycine max]	gi|571452235|ref|XM_003523411.2|	804	0	PREDICTED: Glycine max glycine-rich protein 2-like (LOC100815731), mRNA	O65639	107	1e-25	Cold shock protein 1	BU489	84.7	7e-20	COG1278	pfam00313	CSD	'Cold-shock' DNA-binding domain.	GO:0009631|cold acclimation;GO:0032508|DNA duplex unwinding;GO:0006355|regulation of transcription, DNA-templated;GO:0009409|response to cold;GO:0009651|response to salt stress;GO:0009414|response to water deprivation;GO:0010501|RNA secondary structure unwinding;	GO:0005737|cytoplasm;GO:0005634|nucleus;	GO:0003690|double-stranded DNA binding;GO:0003723|RNA binding;GO:0003697|single-stranded DNA binding;GO:0008270|zinc ion binding;	K09250	CNBP; cellular nucleic acid-binding protein
Glyma.04G255800.Wm82.a2.v1	40	39	43	29.3856	24	17	13	2.32717	1.21857	0.00345532	0.0764649	up	yes	Glyma.04G255800	protein_coding	chrChr04:52215400-52216972:-	gi|356509479|ref|XP_003523475.1|	1554	0	PREDICTED: glucuronoxylan 4-O-methyltransferase 3-like [Glycine max]	gi|571452296|ref|XM_003523427.2|	1385	0	PREDICTED: Glycine max glucuronoxylan 4-O-methyltransferase 3-like (LOC100780444), mRNA	Q9T0F7	345	1e-113	Glucuronoxylan 4-O-methyltransferase 2	.	.	.	.	pfam04669	Polysacc_synt_4	Polysaccharide biosynthesis. This family of proteins plays a role in xylan biosynthesis in plant cell walls. Its precise role in xylan biosynthesis is unknown. Its function in other organisms is unknown.	GO:0045492|xylan biosynthetic process;GO:0045491|xylan metabolic process;	GO:0005794|Golgi apparatus;GO:0000139|Golgi membrane;GO:0016021|integral component of membrane;	GO:0030775|glucuronoxylan 4-O-methyltransferase activity;	K18801	GXM; glucuronoxylan 4-O-methyltransferase [EC:2.1.1.112]
Glyma.05G002200.Wm82.a2.v1	4086	3517	3395	2602.91	2570	808	1178	2.51724	1.33185	0.0102777	0.150136	up	yes	Glyma.05G002200	protein_coding	chrChr05:170548-171363:+	gi|356511710|ref|XP_003524566.1|	514	7e-63	PREDICTED: probable non-specific lipid-transfer protein AKCS9-like [Glycine max]	gi|571454439|ref|XM_003524518.2|	570	0	PREDICTED: Glycine max probable non-specific lipid-transfer protein AKCS9-like (LOC100794984), mRNA	P82353	100	3e-25	Non-specific lipid-transfer protein 2	.	.	.	.	pfam14368	LTP_2	Probable lipid transfer. The members of this family are probably involved in lipid transfer. The family has several highly conserved cysteines, paired in various ways.	GO:0006869|lipid transport;	.	GO:0008289|lipid binding;	.	.
Glyma.05G002500.Wm82.a2.v1	863	754	802	1095.98	848	1428	1930	0.595108	-0.748778	0.00312734	0.0721877	down	yes	Glyma.05G002500	protein_coding	chrChr05:182081-185308:-	gi|734391968|gb|KHN27475.1|	1886	0	Glucuronokinase 1 [Glycine soja]	gi|363807601|ref|NM_001255225.1|	1386	0	Glycine max glucuronokinase 1-like (LOC100793412), mRNA	Q93ZC9	541	0	Glucuronokinase 1	.	.	.	.	pfam00288	GHMP_kinases_N	GHMP kinases N terminal domain. This family includes homoserine kinases, galactokinases and mevalonate kinases.	GO:0042546|cell wall biogenesis;GO:0006020|inositol metabolic process;GO:0048868|pollen tube development;	GO:0005829|cytosol;	GO:0005524|ATP binding;GO:0047940|glucuronokinase activity;GO:0046872|metal ion binding;GO:0008266|poly(U) RNA binding;	K16190	GLCAK; glucuronokinase [EC:2.7.1.43]
Glyma.05G003900.Wm82.a2.v1	247	227	224	178.629	204	73	96	1.94412	0.959121	0.00409109	0.0852191	up	yes	Glyma.05G003900	protein_coding	chrChr05:307461-312091:+	gi|356511694|ref|XP_003524558.1|	3927	0	PREDICTED: galactinol--sucrose galactosyltransferase-like [Glycine max]	gi|571454415|ref|XM_003524510.2|	2501	0	PREDICTED: Glycine max galactinol--sucrose galactosyltransferase-like (LOC100790775), mRNA	Q9FND9	1038	0	Probable galactinol--sucrose galactosyltransferase 5	.	.	.	.	pfam05691	Raffinose_syn	Raffinose synthase or seed imbibition protein Sip1. This family consists of several raffinose synthase proteins, also known as seed imbibition (Sip1) proteins. Raffinose (O-alpha- D-galactopyranosyl- (1-->6)- O-alpha- D-glucopyranosyl-(1<-->2)- O-beta- D-fructofuranoside) is a widespread oligosaccharide in plant seeds and other tissues. Raffinose synthase (EC:2.4.1.82) is the key enzyme that chan…	GO:0005975|carbohydrate metabolic process;GO:0009737|response to abscisic acid;GO:0006979|response to oxidative stress;GO:0009414|response to water deprivation;	GO:0009507|chloroplast;	GO:0047274|galactinol-sucrose galactosyltransferase activity;	K06617	E2.4.1.82; raffinose synthase [EC:2.4.1.82]
Glyma.05G007800.Wm82.a2.v1	199	204	206	293.517	226	525	410	0.537655	-0.895248	0.0016661	0.0474011	down	yes	Glyma.05G007800	protein_coding	chrChr05:732051-736110:-	gi|356511660|ref|XP_003524541.1|	3536	0	PREDICTED: kinesin light chain-like isoform X1 [Glycine max]	gi|571454334|ref|XM_003524493.2|	2521	0	PREDICTED: Glycine max kinesin light chain-like (LOC100781737), transcript variant X1, mRNA	P46822	64.7	3e-09	Kinesin light chain	MA0188	103	1e-21	COG0457	pfam13424	TPR_12	Tetratricopeptide repeat.	GO:0048675|axon extension;GO:0051295|establishment of meiotic spindle localization;GO:0040011|locomotion;GO:0002119|nematode larval development;GO:0040038|polar body extrusion after meiotic divisions;GO:0048489|synaptic vesicle transport;	GO:0005737|cytoplasm;GO:0016938|kinesin I complex;GO:0005874|microtubule;GO:0005635|nuclear envelope;	GO:0019894|kinesin binding;GO:0003777|microtubule motor activity;	K10407	KLC; kinesin light chain
Glyma.05G010800.Wm82.a2.v1	130	130	103	83.52	41	30	65	2.7749	1.47243	4.56e-06	0.000708665	up	yes	Glyma.05G010800	protein_coding	chrChr05:945866-947222:-	gi|351723313|ref|NP_001235227.1|	765	8e-99	uncharacterized protein LOC100306194 precursor [Glycine max]	gi|402767182|ref|NM_001248298.2|	679	0	Glycine max uncharacterized LOC100306194 (LOC100306194), mRNA	Q9ZP41	70.9	2e-13	EG45-like domain containing protein	.	.	.	.	pfam03330	DPBB_1	Rare lipoprotein A (RlpA)-like double-psi beta-barrel. Rare lipoprotein A (RlpA) contains a conserved region that has the double-psi beta-barrel (DPBB) fold. The function of RlpA is not well understood, but it has been shown to act as a prc mutant suppressor in Escherichia coli. The DPBB fold is often an enzymatic domain. The members of this family are quite diverse, and if catalytic this family …	.	GO:0005576|extracellular region;	.	.	.
Glyma.05G011200.Wm82.a2.v1	39	39	41	100.594	89	104	304	0.24878	-2.00706	4.59e-06	0.00070968	down	yes	Glyma.05G011200	protein_coding	chrChr05:981446-982115:+	gi|255630230|gb|ACU15470.1|	292	1e-30	unknown [Glycine max]	gi|255630229|gb|BT091326.1|	547	0	Soybean clone JCVI-FLGm-7P15 unknown mRNA	.	.	.	.	.	.	.	.	pfam14752	RBP_receptor	Retinol binding protein receptor. Proteins in this family function as retinol binding protein receptors.	.	.	.	.	.
Glyma.05G019200.Wm82.a2.v1	32	21	23	18.0116	14	10	7	2.54541	1.3479	0.013804	0.178768	up	yes	Glyma.05G019200	protein_coding	chrChr05:1712988-1714992:-	gi|571453357|ref|XP_006579491.1|	2627	0	PREDICTED: cytochrome P450 78A5-like [Glycine max]	gi|571453356|ref|XM_006579428.1|	1775	0	PREDICTED: Glycine max cytochrome P450 78A5-like (LOC100803303), mRNA	Q9LMX7	603	0	Cytochrome P450 78A5	AGc2890	116	6e-27	COG2124	pfam00067	p450	Cytochrome P450. Cytochrome P450s are haem-thiolate proteins involved in the oxidative degradation of various compounds. They are particularly well known for their role in the degradation of environmental toxins and mutagens. They can be divided into 4 classes, according to the method by which electrons from NAD(P)H are delivered to the catalytic site. Sequence conservation is relatively low with…	GO:0048437|floral organ development;GO:0035265|organ growth;GO:0008284|positive regulation of cell proliferation;GO:0046622|positive regulation of organ growth;GO:0040009|regulation of growth rate;GO:0044550|secondary metabolite biosynthetic process;	GO:0005783|endoplasmic reticulum;GO:0016021|integral component of membrane;GO:0016020|membrane;	GO:0020037|heme binding;GO:0005506|iron ion binding;GO:0016709|oxidoreductase activity, acting on paired donors, with incorporation or reduction of molecular oxygen, NAD(P)H as one donor, and incorporation of one atom of oxygen;	K00517	E1.14.-.-
Glyma.05G021800.Wm82.a2.v1	54	40	44	60.9544	83	68	79	0.621799	-0.68548	0.0206034	0.225038	down	yes	Glyma.05G021800	protein_coding	chrChr05:1911409-1915117:-	gi|356513491|ref|XP_003525447.1|	2473	0	PREDICTED: flavonoid 3'-monooxygenase-like [Glycine max]	gi|571453413|ref|XM_003525399.2|	1673	0	PREDICTED: Glycine max flavonoid 3'-monooxygenase-like (LOC100777999), mRNA	Q9SBQ9	598	0	Flavonoid 3'-monooxygenase	BH0579	123	2e-29	COG2124	pfam00067	p450	Cytochrome P450. Cytochrome P450s are haem-thiolate proteins involved in the oxidative degradation of various compounds. They are particularly well known for their role in the degradation of environmental toxins and mutagens. They can be divided into 4 classes, according to the method by which electrons from NAD(P)H are delivered to the catalytic site. Sequence conservation is relatively low with…	GO:0009813|flavonoid biosynthetic process;	GO:0005789|endoplasmic reticulum membrane;GO:0016021|integral component of membrane;	GO:0016711|flavonoid 3'-monooxygenase activity;GO:0020037|heme binding;GO:0005506|iron ion binding;	.	.
Glyma.05G022800.Wm82.a2.v1	98	115	110	138.839	137	212	166	0.642755	-0.63766	0.00799277	0.128791	down	yes	Glyma.05G022800	protein_coding	chrChr05:2003400-2008050:+	gi|571453444|ref|XP_006579520.1|	1755	0	PREDICTED: intracellular protein transport protein USO1-like isoform X1 [Glycine max]	gi|571453443|ref|XM_006579457.1|	2115	0	PREDICTED: Glycine max intracellular protein transport protein USO1-like (LOC100781747), transcript variant X1, mRNA	.	.	.	.	.	.	.	.	pfam02463	SMC_N	RecF/RecN/SMC N terminal domain. This domain is found at the N terminus of SMC proteins. The SMC (structural maintenance of chromosomes) superfamily proteins have ATP-binding domains at the N- and C-termini, and two extended coiled-coil domains separated by a hinge in the middle. The eukaryotic SMC proteins form two kind of heterodimers: the SMC1/SMC3 and the SMC2/SMC4 types. These heterodimers c…	.	.	.	.	.
Glyma.05G022900.Wm82.a2.v1	1487	1233	1550	2226.7	1752	3686	3749	0.478563	-1.06322	3.95e-05	0.00345269	down	yes	Glyma.05G022900	protein_coding	chrChr05:2008572-2009867:-	gi|356511909|ref|XP_003524664.1|	982	1e-129	PREDICTED: photosystem I reaction center subunit III, chloroplastic [Glycine max]	gi|571453452|ref|XM_003524616.2|	972	0	PREDICTED: Glycine max photosystem I reaction center subunit III, chloroplastic-like (LOC100807732), mRNA	P46486	290	1e-94	Photosystem I reaction center subunit III, chloroplastic	.	.	.	.	pfam02507	PSI_PsaF	Photosystem I reaction centre subunit III. Photosystem I (PSI) is an integral membrane protein complex that uses light energy to mediate electron transfer from plastocyanin to ferredoxin. Subunit III (or PSI-F) is one of at least 14 different subunits that compose the PSI complex.	GO:0015979|photosynthesis;	GO:0009543|chloroplast thylakoid lumen;GO:0009538|photosystem I reaction center;	.	.	.
Glyma.05G023800.Wm82.a2.v1	21	18	29	44.9187	70	66	69	0.34101	-1.55211	5.76e-06	0.000849288	down	yes	Glyma.05G023800	protein_coding	chrChr05:2066114-2068799:+	gi|356511945|ref|XP_003524682.1|	2440	0	PREDICTED: flavin-containing monooxygenase FMO GS-OX-like 8-like [Glycine max]	gi|571453464|ref|XM_003524634.2|	1577	0	PREDICTED: Glycine max flavin-containing monooxygenase FMO GS-OX-like 8-like (LOC100818066), mRNA	Q9FLK4	615	0	Flavin-containing monooxygenase FMO GS-OX-like 8	SMc04149	151	4e-39	COG2072	pfam00743	FMO-like	Flavin-binding monooxygenase-like. This family includes FMO proteins, cyclohexanone mono-oxygenase and a number of different mono-oxygenases.	GO:0055114|oxidation-reduction process;	.	GO:0050660|flavin adenine dinucleotide binding;GO:0004497|monooxygenase activity;GO:0004499|N,N-dimethylaniline monooxygenase activity;GO:0050661|NADP binding;	.	.
Glyma.05G026200.Wm82.a2.v1	3759	3432	4156	4797.24	3996	5653	8031	0.662567	-0.593863	0.00657919	0.113833	down	yes	Glyma.05G026200	protein_coding	chrChr05:2281768-2284008:+	gi|356512135|ref|XP_003524776.1|	2378	0	PREDICTED: geranylgeranyl diphosphate reductase, chloroplastic [Glycine max]	gi|571453477|ref|XM_003524728.2|	1799	0	PREDICTED: Glycine max geranylgeranyl diphosphate reductase, chloroplastic-like (LOC100779933), mRNA	Q9ZS34	803	0	Geranylgeranyl diphosphate reductase, chloroplastic	alr0128	548	0	COG0644	pfam05669	Med31	SOH1. The family consists of Saccharomyces cerevisiae SOH1 homologues. SOH1 is responsible for the repression of temperature sensitive growth of the HPR1 mutant and has been found to be a component of the RNA polymerase II transcription complex. SOH1 not only interacts with factors involved in DNA repair, but transcription as well. Thus, the SOH1 protein may serve to couple these two processes.	GO:0015995|chlorophyll biosynthetic process;GO:0033385|geranylgeranyl diphosphate metabolic process;GO:0015979|photosynthesis;GO:0033521|phytyl diphosphate biosynthetic process;GO:0010189|vitamin E biosynthetic process;	GO:0009507|chloroplast;	GO:0071949|FAD binding;GO:0045550|geranylgeranyl reductase activity;GO:0016628|oxidoreductase activity, acting on the CH-CH group of donors, NAD or NADP as acceptor;	K10960	chlP, bchP; geranylgeranyl reductase [EC:1.3.1.83]
Glyma.05G034100.Wm82.a2.v1	2	0	3	6.2735	8	15	10	0.15527	-2.68715	0.00983026	NA	down	yes	Glyma.05G034100	protein_coding	chrChr05:2989078-2990227:+	gi|734437619|gb|KHN48623.1|	446	4e-51	hypothetical protein glysoja_015771 [Glycine soja]	gi|351723022|ref|NM_001251103.1|	651	0	Glycine max uncharacterized LOC100500434 (LOC100500434), mRNA	.	.	.	.	.	.	.	.	pfam04109	APG9	Autophagy protein Apg9. In yeast, 15 Apg proteins coordinate the formation of autophagosomes. Autophagy is a bulk degradation process induced by starvation in eukaryotic cells. Apg9 plays a direct role in the formation of the cytoplasm to vacuole targeting and autophagic vesicles, possibly serving as a marker for a specialized compartment essential for these vesicle-mediated alternative targeting…	.	.	.	.	.
Glyma.05G034500.Wm82.a2.v1	246	164	211	382.23	269	304	1139	0.380558	-1.39381	0.0412736	0.340446	down	yes	Glyma.05G034500	protein_coding	chrChr05:3021697-3023335:+	gi|734437616|gb|KHN48620.1|	503	6e-61	Snakin-2 [Glycine soja]	gi|402794915|ref|NM_001250246.2|	647	0	Glycine max uncharacterized LOC100306333 (LOC100306333), mRNA	Q93X17	92.8	5e-22	Snakin-2	.	.	.	.	pfam02704	GASA	Gibberellin regulated protein. This is the GASA gibberellin regulated cysteine rich protein family. The expression of these proteins is up-regulated by the plant hormone gibberellin, most of these proteins have some role in plant development. There are 12 cysteine residues conserved within the alignment giving the potential for these proteins to posses 6 disulphide bonds.	GO:0006952|defense response;	GO:0005618|cell wall;GO:0005576|extracellular region;	.	.	.
Glyma.05G037700.Wm82.a2.v1	448	515	470	397.13	412	295	247	1.54656	0.629059	0.00191935	0.0516623	up	yes	Glyma.05G037700	protein_coding	chrChr05:3334270-3337647:-	gi|356513605|ref|XP_003525502.1|	1734	0	PREDICTED: probable inactive poly [ADP-ribose] polymerase SRO5-like [Glycine max]	gi|571453634|ref|XM_003525454.2|	1458	0	PREDICTED: Glycine max probable inactive poly [ADP-ribose] polymerase SRO5-like (LOC100813999), mRNA	Q9FJJ3	211	1e-61	Probable inactive poly [ADP-ribose] polymerase SRO5	.	.	.	.	pfam12174	RST	RCD1-SRO-TAF4 (RST) plant domain. This domain is found in plant RCD1, SRO and TAF4 proteins, hence its name of RST. It is required for interaction with multiple plant transcription factors. Radical-Induced Cell Death1 (RCD1) is an important regulator of stress and hormonal and developmental responses in Arabidopsis thaliana, as is its closest homologue, SRO1 - Similar To RCD-One1. TBP-Associated …	GO:0007275|multicellular organismal development;GO:0072593|reactive oxygen species metabolic process;GO:0009651|response to salt stress;	GO:0005739|mitochondrion;GO:0016363|nuclear matrix;	GO:0003950|NAD+ ADP-ribosyltransferase activity;	.	.
Glyma.05G044100.Wm82.a2.v1	292	298	330	393.111	418	569	466	0.649838	-0.621848	0.000414996	0.0186171	down	yes	Glyma.05G044100	protein_coding	chrChr05:3947658-3953623:+	gi|734407573|gb|KHN34379.1|	5027	0	DNA polymerase III subunit gamma/tau [Glycine soja]	gi|571453720|ref|XR_414190.1|	3347	0	PREDICTED: Glycine max protein STICHEL-like 2-like (LOC100786687), misc_RNA	F4JRP8	612	0	Protein STICHEL-like 2	lin2852	182	3e-47	COG2812	pfam13177	DNA_pol3_delta2	DNA polymerase III, delta subunit. DNA polymerase III, delta subunit (EC 2.7.7.7) is required for, along with delta' subunit, the assembly of the processivity factor beta(2) onto primed DNA in the DNA polymerase III holoenzyme-catalysed reaction. The delta subunit is also known as HolA.	GO:0006261|DNA-dependent DNA replication;	GO:0009360|DNA polymerase III complex;GO:0005663|DNA replication factor C complex;	GO:0005524|ATP binding;GO:0003677|DNA binding;GO:0003887|DNA-directed DNA polymerase activity;	.	.
Glyma.05G050100.Wm82.a2.v1	5979	6398	6066	7887.86	8070	10525	10609	0.65011	-0.621243	1.04e-05	0.00127248	down	yes	Glyma.05G050100	protein_coding	chrChr05:4478723-4487359:+	gi|356514078|ref|XP_003525734.1|	3120	0	PREDICTED: protein HOTHEAD-like [Glycine max]	gi|571453800|ref|XM_003525686.2|	2349	0	PREDICTED: Glycine max protein HOTHEAD-like (LOC100796752), mRNA	Q9S746	604	0	Protein HOTHEAD	.	.	.	.	pfam05199	GMC_oxred_C	GMC oxidoreductase. This domain found associated with pfam00732.	GO:0007267|cell-cell signaling;GO:0009553|embryo sac development;GO:0010430|fatty acid omega-oxidation;	GO:0005576|extracellular region;	GO:0050660|flavin adenine dinucleotide binding;GO:0046593|mandelonitrile lyase activity;GO:0016614|oxidoreductase activity, acting on CH-OH group of donors;	K15403	ACE, HTH; fatty acid omega-hydroxy dehydrogenase [EC:1.1.-.-]
Glyma.05G050400.Wm82.a2.v1	63	41	50	76.922	59	84	169	0.514721	-0.958138	0.0191674	0.215464	down	yes	Glyma.05G050400	protein_coding	chrChr05:4505731-4507432:+	gi|356513691|ref|XP_003525544.1|	1561	0	PREDICTED: transcription factor TCP9-like [Glycine max]	gi|571453803|ref|XM_003525496.2|	1369	0	PREDICTED: Glycine max transcription factor TCP9-like (LOC100797827), mRNA	O64647	194	9e-55	Transcription factor TCP9	.	.	.	.	pfam03634	TCP	TCP family transcription factor. This is a family of TCP plant transcription factors. TCP proteins were named after the first characterized members (TB1, CYC and PCFs) and they are involved in multiple developmental control pathways. This region contains a DNA binding basic-Helix-Loop-Helix (bHLP) structure.	GO:1900056|negative regulation of leaf senescence;GO:0008361|regulation of cell size;GO:0006355|regulation of transcription, DNA-templated;GO:0048364|root development;GO:0006351|transcription, DNA-templated;	GO:0005634|nucleus;	GO:0003677|DNA binding;GO:0003700|transcription factor activity, sequence-specific DNA binding;	.	.
Glyma.05G051300.Wm82.a2.v1	158	123	137	189.849	167	255	306	0.594373	-0.75056	0.00437509	0.0888096	down	yes	Glyma.05G051300	protein_coding	chrChr05:4587268-4591854:-	gi|356514103|ref|XP_003525746.1|	1613	0	PREDICTED: PGR5-like protein 1A, chloroplastic-like [Glycine max]	gi|571453813|ref|XM_003525698.2|	1477	0	PREDICTED: Glycine max PGR5-like protein 1A, chloroplastic-like (LOC100810598), mRNA	Q8H112	440	2e-150	PGR5-like protein 1A, chloroplastic	.	.	.	.	pfam08996	zf-DNA_Pol	DNA Polymerase alpha zinc finger. The DNA Polymerase alpha zinc finger domain adopts an alpha-helix-like structure, followed by three turns, all of which involve proline. The resulting motif is a helix-turn-helix motif, in contrast to other zinc finger domains, which show anti-parallel sheet and helix conformation. Zinc binding occurs due to the presence of four cysteine residues positioned to bi…	GO:0015979|photosynthesis;GO:0009773|photosynthetic electron transport in photosystem I;	GO:0009507|chloroplast;GO:0009534|chloroplast thylakoid;GO:0009535|chloroplast thylakoid membrane;GO:0016021|integral component of membrane;GO:0009579|thylakoid;	GO:0042802|identical protein binding;GO:0016730|oxidoreductase activity, acting on iron-sulfur proteins as donors;	.	.
Glyma.05G053900.Wm82.a2.v1	190	230	198	155.473	102	154	56	2.0214	1.01536	0.00223328	0.0575116	up	yes	Glyma.05G053900	protein_coding	chrChr05:4887391-4890668:-	gi|356514172|ref|XP_003525780.1|	2265	0	PREDICTED: uncharacterized protein LOC100802262 [Glycine max]	gi|571453850|ref|XM_003525732.2|	2067	0	PREDICTED: Glycine max uncharacterized LOC100802262 (LOC100802262), mRNA	Q5FPT6	55.5	2e-06	Bifunctional uridylyltransferase/uridylyl-removing enzyme	SMc01124	56.2	3e-07	COG2844	pfam01842	ACT	ACT domain. This family of domains generally have a regulatory role. ACT domains are linked to a wide range of metabolic enzymes that are regulated by amino acid concentration. Pairs of ACT domains bind specifically to a particular amino acid leading to regulation of the linked enzyme. The ACT domain is found in: D-3-phosphoglycerate dehydrogenase EC:1.1.1.95, which is inhibited by serine. Aspart…	GO:0006807|nitrogen compound metabolic process;GO:0006808|regulation of nitrogen utilization;	.	GO:0008773|[protein-PII] uridylyltransferase activity;GO:0016597|amino acid binding;GO:0008081|phosphoric diester hydrolase activity;	K00990	glnD; [protein-PII] uridylyltransferase [EC:2.7.7.59]
Glyma.05G055200.Wm82.a2.v1	73	67	57	49.5753	59	29	11	2.05992	1.04259	0.0400584	0.33456	up	yes	Glyma.05G055200	protein_coding	chrChr05:5019839-5020688:+	gi|571453868|ref|XP_006579621.1|	825	5e-108	PREDICTED: 21 kDa protein-like [Glycine max]	gi|410651535|gb|AC235865.2|	850	0	Glycine max clone GM_WBb0117N07, complete sequence	P17407	157	2e-45	21 kDa protein	.	.	.	.	pfam04043	PMEI	Plant invertase/pectin methylesterase inhibitor. This domain inhibits pectin methylesterases (PMEs) and invertases through formation of a non-covalent 1:1 complex. It has been implicated in the regulation of fruit development, carbohydrate metabolizm and cell wall extension. It may also be involved in inhibiting microbial pathogen PMEs. It has been observed that it is often expressed as a large i…	.	.	GO:0004857|enzyme inhibitor activity;	.	.
Glyma.05G059900.Wm82.a2.v1	1087	1420	1304	1841.34	1572	2877	2885	0.532073	-0.910305	4.54e-05	0.00375135	down	yes	Glyma.05G059900	protein_coding	chrChr05:5592450-5598972:-	gi|356514322|ref|XP_003525855.1|	1765	0	PREDICTED: WAT1-related protein At5g47470-like [Glycine max]	gi|571453921|ref|XM_003525807.2|	1481	0	PREDICTED: Glycine max WAT1-related protein At5g47470-like (LOC100809182), mRNA	Q9FGL0	311	1e-100	WAT1-related protein At5g47470	.	.	.	.	pfam00892	EamA	EamA-like transporter family. This family includes many hypothetical membrane proteins of unknown function. Many of the proteins contain two copies of the aligned region. The family used to be known as DUF6.	GO:0006810|transport;	GO:0016021|integral component of membrane;GO:0005886|plasma membrane;	GO:0022857|transmembrane transporter activity;	.	.
Glyma.05G060200.Wm82.a2.v1	652	758	705	939.914	981	1283	1305	0.60909	-0.715273	2.97e-06	0.000514241	down	yes	Glyma.05G060200	protein_coding	chrChr05:5613715-5620107:+	gi|356513741|ref|XP_003525569.1|	2698	0	PREDICTED: uncharacterized protein At1g04910-like [Glycine max]	gi|571453933|ref|XM_003525521.2|	2028	0	PREDICTED: Glycine max uncharacterized LOC100817548 (LOC100817548), mRNA	Q8W486	270	7e-80	Uncharacterized protein At1g04910	.	.	.	.	pfam10250	O-FucT	GDP-fucose protein O-fucosyltransferase. This is a family of conserved proteins representing the enzyme responsible for adding O-fucose to EGF (epidermal growth factor-like) repeats. Six highly conserved cysteines are present in O-FucT-1 as well as a DXD-like motif (ERD), conserved in mammals, Drosophila, and C. elegans. Both features are characteristic of several glycosyltransferase families. Th…	.	GO:0005737|cytoplasm;GO:0005768|endosome;GO:0005794|Golgi apparatus;GO:0000139|Golgi membrane;GO:0016021|integral component of membrane;GO:0005802|trans-Golgi network;	GO:0016757|transferase activity, transferring glycosyl groups;	.	.
Glyma.05G061900.Wm82.a2.v1	285	325	286	395.38	366	539	589	0.617287	-0.695987	0.000674071	0.0258553	down	yes	Glyma.05G061900	protein_coding	chrChr05:5790866-5793452:-	gi|356514386|ref|XP_003525887.1|	991	4e-133	PREDICTED: anthocyanin regulatory C1 protein-like [Glycine max]	gi|571453959|ref|XM_003525839.2|	792	0	PREDICTED: Glycine max anthocyanin regulatory C1 protein-like (LOC100799575), mRNA	P10290	165	5e-47	Anthocyanin regulatory C1 protein	ECU11g1690	103	5e-25	COG5147	pfam00249	Myb_DNA-binding	Myb-like DNA-binding domain. This family contains the DNA binding domains from Myb proteins, as well as the SANT domain family.	GO:0006355|regulation of transcription, DNA-templated;GO:0006351|transcription, DNA-templated;	GO:0005634|nucleus;	GO:0003677|DNA binding;	K09422	MYBP; myb proto-oncogene protein, plant
Glyma.05G063500.Wm82.a2.v1	195	180	257	159.678	164	72	93	1.98182	0.986823	0.00101074	0.0336053	up	yes	Glyma.05G063500	protein_coding	chrChr05:6132703-6134032:-	gi|356510689|ref|XP_003524068.1|	1025	8e-135	PREDICTED: ethylene-responsive transcription factor 5 [Glycine max]	gi|571453977|ref|XM_003524020.2|	1050	0	PREDICTED: Glycine max ethylene-responsive transcription factor 5-like (LOC100800453), mRNA	O80341	173	2e-48	Ethylene-responsive transcription factor 5	.	.	.	.	pfam00847	AP2	AP2 domain. This 60 amino acid residue domain can bind to DNA and is found in transcription factor proteins.	GO:0006952|defense response;GO:0009873|ethylene-activated signaling pathway;GO:0010200|response to chitin;GO:0009409|response to cold;GO:0006351|transcription, DNA-templated;	GO:0005634|nucleus;	GO:0003677|DNA binding;GO:0003700|transcription factor activity, sequence-specific DNA binding;	K09286	EREBP; EREBP-like factor
Glyma.05G075100.Wm82.a2.v1	29	6	33	44.9152	14	113	75	0.345475	-1.53335	0.0312186	0.290979	down	yes	Glyma.05G075100	protein_coding	chrChr05:9240383-9258342:-	gi|571454702|ref|XP_006579870.1|	2752	0	PREDICTED: 4-coumarate--CoA ligase-like 9-like [Glycine max]	gi|571454701|ref|XM_006579807.1|	1866	0	PREDICTED: Glycine max 4-coumarate--CoA ligase-like 9-like (LOC100784234), mRNA	Q84P23	384	6e-125	4-coumarate--CoA ligase-like 9	BH3104	229	2e-65	COG0318	pfam00501	AMP-binding	AMP-binding enzyme.	GO:0006633|fatty acid biosynthetic process;GO:0009695|jasmonic acid biosynthetic process;GO:0031408|oxylipin biosynthetic process;	GO:0005777|peroxisome;	GO:0005524|ATP binding;GO:0004321|fatty-acyl-CoA synthase activity;GO:0016874|ligase activity;	.	.
Glyma.05G075600.Wm82.a2.v1	149	118	136	174.507	185	207	259	0.640713	-0.64225	0.00349219	0.0769923	down	yes	Glyma.05G075600	protein_coding	chrChr05:9432180-9435704:-	gi|356511822|ref|XP_003524621.1|	2374	0	PREDICTED: uncharacterized protein LOC100781900 isoform 1 [Glycine max]	gi|571454696|ref|XM_003524573.2|	2014	0	PREDICTED: Glycine max uncharacterized LOC100781900 (LOC100781900), transcript variant 1, mRNA	.	.	.	.	.	.	.	.	pfam02536	mTERF	mTERF. This family contains one sequence of known function Human mitochondrial transcription termination factor (mTERF) the rest of the family consists of hypothetical proteins none of which have any functional information. mTERF is a multizipper protein possessing three putative leucine zippers one of which is bipartite. The protein binds DNA as a monomer. The leucine zippers are not implicated …	.	.	.	.	.
Glyma.05G076800.Wm82.a2.v1	1314	1366	1607	1837.33	1803	2143	2898	0.644919	-0.632811	0.000300133	0.0146074	down	yes	Glyma.05G076800	protein_coding	chrChr05:9920972-9930189:-	gi|571454675|ref|XP_006579867.1|	690	7e-84	PREDICTED: protein OSB2, chloroplastic-like isoform X1 [Glycine max]	gi|571454671|ref|XR_414291.1|	1003	0	PREDICTED: Glycine max protein OSB2, chloroplastic-like (LOC100779746), transcript variant X3, misc_RNA	Q8GXH3	117	4e-27	Protein OSB2, chloroplastic	.	.	.	.	pfam00071	Ras	Ras family. Includes sub-families Ras, Rab, Rac, Ral, Ran, Rap Ypt1 and more. Shares P-loop motif with GTP_EFTU, arf and myosin_head. See pfam00009 pfam00025, pfam00063. As regards Rab GTPases, these are important regulators of vesicle formation, motility and fusion. They share a fold in common with all Ras GTPases: this is a six-stranded beta-sheet surrounded by five alpha-helices.	GO:0006260|DNA replication;	GO:0009507|chloroplast;GO:0009295|nucleoid;GO:0009508|plastid chromosome;	GO:0003697|single-stranded DNA binding;	.	.
Glyma.05G082200.Wm82.a2.v1	1279	1238	1548	1088.15	1157	439	898	1.68901	0.756177	0.00502697	0.0964693	up	yes	Glyma.05G082200	protein_coding	chrChr05:12795781-12801741:-	gi|356511730|ref|XP_003524576.1|	4276	0	PREDICTED: probable disease resistance protein At5g66900-like isoform X1 [Glycine max]	gi|571454479|ref|XM_003524528.2|	3303	0	PREDICTED: Glycine max probable disease resistance protein At5g66900-like (LOC100800632), transcript variant X1, mRNA	Q9FKZ1	421	1e-129	Probable disease resistance protein At5g66900	RSp0842	68.6	6e-11	COG4886	pfam00931	NB-ARC	NB-ARC domain.	GO:0006952|defense response;	.	GO:0043531|ADP binding;GO:0005524|ATP binding;	.	.
Glyma.05G082400.Wm82.a2.v1	47	159	106	69.2425	68	8	33	2.93093	1.55136	0.00894559	0.138177	up	yes	Glyma.05G082400	protein_coding	chrChr05:13067783-13072922:+	gi|571454747|ref|XP_006579883.1|	3552	0	PREDICTED: probable disease resistance protein At5g66900-like isoform X1 [Glycine max]	gi|571454748|ref|XM_006579821.1|	2976	0	PREDICTED: Glycine max probable disease resistance protein At5g66900-like (LOC100793054), transcript variant X2, mRNA	Q9FKZ1	466	7e-148	Probable disease resistance protein At5g66900	RSp0842	64.3	1e-09	COG4886	pfam00931	NB-ARC	NB-ARC domain.	GO:0006952|defense response;	.	GO:0043531|ADP binding;GO:0005524|ATP binding;	.	.
Glyma.05G088100.Wm82.a2.v1	4570	5024	4893	7021.6	6872	11531	9520	0.532056	-0.91035	1.19e-06	0.000244448	down	yes	Glyma.05G088100	protein_coding	chrChr05:18139058-18142145:+	gi|359806456|ref|NP_001241248.1|	1695	0	uncharacterized protein LOC100810937 [Glycine max]	gi|403044044|ref|NM_001254319.2|	1262	0	Glycine max flavonol synthase/flavanone 3-hydroxylase-like (LOC100810937), mRNA	Q9ZWQ9	353	2e-117	Flavonol synthase/flavanone 3-hydroxylase	PA0147	98.2	4e-22	COG3491	pfam14226	DIOX_N	non-haem dioxygenase in morphine synthesis N-terminal. This is the highly conserved N-terminal region of proteins with 2-oxoglutarate/Fe(II)-dependent dioxygenase activity.	.	GO:0005737|cytoplasm;	GO:0045431|flavonol synthase activity;GO:0031418|L-ascorbic acid binding;GO:0046872|metal ion binding;GO:0045486|naringenin 3-dioxygenase activity;	K05278	FLS; flavonol synthase [EC:1.14.11.23]
Glyma.05G090600.Wm82.a2.v1	14	6	7	24.7456	7	79	35	0.230167	-2.11925	0.00690137	0.117414	down	yes	Glyma.05G090600	protein_coding	chrChr05:20572058-20575742:+	gi|356511746|ref|XP_003524584.1|	1241	2e-165	PREDICTED: 3-ketodihydrosphingosine reductase-like [Glycine max]	gi|571454511|ref|XM_003524536.2|	1766	0	PREDICTED: Glycine max 3-ketodihydrosphingosine reductase-like (LOC100804900), mRNA	Q1WNP0	61.2	1e-08	Estradiol 17-beta-dehydrogenase 1	PA0117	125	2e-31	COG1028	pfam00106	adh_short	short chain dehydrogenase. This family contains a wide variety of dehydrogenases.	GO:0006703|estrogen biosynthetic process;GO:0006694|steroid biosynthetic process;	GO:0005737|cytoplasm;	GO:0004303|estradiol 17-beta-dehydrogenase activity;	.	.
Glyma.05G095500.Wm82.a2.v1	0	1	1	5.151	1	20	8	0.0689692	-3.8579	0.0114079	NA	down	yes	Glyma.05G095500	protein_coding	chrChr05:24741229-24746545:-	gi|356511885|ref|XP_003524652.1|	2026	0	PREDICTED: uncharacterized protein LOC100801357 isoform X1 [Glycine max]	gi|571454793|ref|XM_003524604.2|	1894	0	PREDICTED: Glycine max uncharacterized LOC100801357 (LOC100801357), transcript variant X1, mRNA	.	.	.	.	.	.	.	.	pfam03763	Remorin_C	Remorin, C-terminal region. Remorins are plant-specific plasma membrane-associated proteins. In tobacco remorin co-purifies with lipid rafts. Most remorins have a variable, proline-rich C-half and a more conserved N-half that is predicted to form coiled coils. Consistent with this, circular dichroism studies have demonstrated that much of the protein is alpha-helical. Remorins exist in plasma mem…	.	.	.	.	.
Glyma.05G102900.Wm82.a2.v1	21	20	21	51.66	50	106	95	0.253731	-1.97863	7.46e-07	0.000171021	down	yes	Glyma.05G102900	protein_coding	chrChr05:27228686-27230590:-	gi|734422269|gb|KHN41545.1|	735	1e-95	hypothetical protein glysoja_039229 [Glycine soja]	gi|571537037|ref|XM_003549976.2|	444	0	PREDICTED: Glycine max probable esterase KAI2-like (LOC100777707), mRNA	Q9SZU7	65.5	1e-39	Probable esterase KAI2	slr0440	64.3	2e-23	COG0596	pfam12697	Abhydrolase_6	Alpha/beta hydrolase family. This family contains alpha/beta hydrolase enzymes of diverse specificity.	GO:0009704|de-etiolation;GO:0009640|photomorphogenesis;GO:0080167|response to karrikin;	GO:0005829|cytosol;GO:0005634|nucleus;	GO:0016787|hydrolase activity;	.	.
Glyma.05G109900.Wm82.a2.v1	9	27	25	31.1669	33	61	34	0.480638	-1.05698	0.0344118	0.308485	down	yes	Glyma.05G109900	protein_coding	chrChr05:29171199-29172502:+	gi|356511992|ref|XP_003524705.1|	538	9e-65	PREDICTED: EPIDERMAL PATTERNING FACTOR-like protein 2-like [Glycine max]	gi|571455019|ref|XM_003524657.2|	1124	0	PREDICTED: Glycine max EPIDERMAL PATTERNING FACTOR-like protein 2-like (LOC100785999), mRNA	Q9T068	70.5	3e-13	EPIDERMAL PATTERNING FACTOR-like protein 2	.	.	.	.	pfam01065	Adeno_hexon	Hexon, adenovirus major coat protein, N-terminal domain. Hexon is the major coat protein from adenovirus type 2. Hexon forms a homo-trimer. The 240 copies of the hexon trimer are organized so that 12 lie on each of the 20 facets. The central 9 hexons in a facet are cemented together by 12 copies of polypeptide IX. The penton complex, formed by the peripentonal hexons and base hexon (holding in pl…	GO:0010052|guard cell differentiation;GO:0010374|stomatal complex development;	GO:0005576|extracellular region;	.	.	.
Glyma.05G112200.Wm82.a2.v1	396	450	465	359.723	265	316	270	1.58088	0.660724	1.87e-05	0.0020306	up	yes	Glyma.05G112200	protein_coding	chrChr05:29799553-29802571:-	gi|641832089|gb|KDO51131.1|	300	6e-31	hypothetical protein CISIN_1g032227mg [Citrus sinensis]	gi|403043656|ref|NM_001250604.2|	327	5e-170	Glycine max uncharacterized LOC100306356 (LOC100306356), mRNA	Q0J7V9	84.3	3e-18	Protein LSD1	.	.	.	.	pfam06943	zf-LSD1	LSD1 zinc finger. This family consists of several plant specific LSD1 zinc finger domains. Arabidopsis lsd1 mutants are hyper-responsive to cell death initiators and fail to limit the extent of cell death. Superoxide is a necessary and sufficient signal for cell death propagation. LSD1 monitors a superoxide-dependent signal and negatively regulates a plant cell death pathway. LSD1 protein contain…	GO:0006915|apoptotic process;GO:0030154|cell differentiation;GO:0031348|negative regulation of defense response;GO:0034051|negative regulation of plant-type hypersensitive response;GO:0009626|plant-type hypersensitive response;GO:0045595|regulation of cell differentiation;	GO:0005634|nucleus;	.	.	.
Glyma.05G122100.Wm82.a2.v1	750	656	763	968.67	902	1171	1619	0.607441	-0.719183	0.000536525	0.0220846	down	yes	Glyma.05G122100	protein_coding	chrChr05:31562540-31564653:+	gi|356512103|ref|XP_003524760.1|	1814	0	PREDICTED: uncharacterized protein LOC100816808 isoform X1 [Glycine max]	gi|571455184|ref|XM_003524712.2|	1709	0	PREDICTED: Glycine max uncharacterized LOC100816808 (LOC100816808), transcript variant X1, mRNA	.	.	.	.	.	.	.	.	pfam05633	DUF793	Protein of unknown function (DUF793). This family consists of several plant proteins of unknown function.	.	.	.	.	.
Glyma.05G128000.Wm82.a2.v1	5498	3958	5146	7509.47	5152	10515	15179	0.490796	-1.02681	0.0180379	0.20845	down	yes	Glyma.05G128000	protein_coding	chrChr05:32149719-32150849:+	gi|255646685|gb|ACU23816.1|	1300	9e-178	unknown [Glycine max]	gi|210142559|dbj|AK285437.1|	992	0	Glycine max cDNA, clone: GMFL01-09-L06	P09756	499	1e-176	Chlorophyll a-b binding protein 3, chloroplastic	.	.	.	.	pfam00504	Chloroa_b-bind	Chlorophyll A-B binding protein.	GO:0009768|photosynthesis, light harvesting in photosystem I;GO:0018298|protein-chromophore linkage;GO:0009416|response to light stimulus;	GO:0009941|chloroplast envelope;GO:0009535|chloroplast thylakoid membrane;GO:0016021|integral component of membrane;GO:0009522|photosystem I;GO:0009523|photosystem II;GO:0010287|plastoglobule;	GO:0016168|chlorophyll binding;GO:0046872|metal ion binding;GO:0031409|pigment binding;	.	.
Glyma.05G133600.Wm82.a2.v1	7	4	6	10.233	18	13	14	0.391263	-1.35379	0.0449437	NA	down	yes	Glyma.05G133600	protein_coding	chrChr05:32654277-32655112:-	gi|571455349|ref|XP_006580064.1|	490	4e-59	PREDICTED: RING-H2 finger protein ATL44-like [Glycine max]	gi|571455348|ref|XM_006580001.1|	663	0	PREDICTED: Glycine max RING-H2 finger protein ATL44-like (LOC100799215), mRNA	O22755	51.6	8e-07	Probable E3 ubiquitin-protein ligase ATL44	.	.	.	.	pfam05277	DUF726	Protein of unknown function (DUF726). This family consists of several uncharacterized eukaryotic proteins.	GO:0016567|protein ubiquitination;	GO:0016021|integral component of membrane;	GO:0016874|ligase activity;GO:0008270|zinc ion binding;	.	.
Glyma.05G133800.Wm82.a2.v1	144	217	207	258.832	241	371	389	0.579942	-0.786019	0.000778783	0.028801	down	yes	Glyma.05G133800	protein_coding	chrChr05:32665713-32670694:-	gi|571455352|ref|XP_003524129.2|	2610	0	PREDICTED: polygalacturonase QRT3-like isoform X1 [Glycine max]	gi|571455351|ref|XM_003524081.2|	1787	0	PREDICTED: Glycine max polygalacturonase QRT3-like (LOC100800278), transcript variant X1, mRNA	O49432	403	2e-132	Polygalacturonase QRT3	.	.	.	.	pfam13229	Beta_helix	Right handed beta helix region. This region contains a parallel beta helix region that shares some similarity with Pectate lyases.	GO:0071555|cell wall organization;GO:0008152|metabolic process;GO:0009556|microsporogenesis;GO:0010584|pollen exine formation;	GO:0005618|cell wall;GO:0005576|extracellular region;	GO:0004650|polygalacturonase activity;	.	.
Glyma.05G139300.Wm82.a2.v1	885	916	940	1177.61	1188	1531	1658	0.644783	-0.633114	3.33e-05	0.0030797	down	yes	Glyma.05G139300	protein_coding	chrChr05:33182337-33186879:-	gi|571455439|ref|XP_006580092.1|	2283	0	PREDICTED: protein PHYLLO, chloroplastic-like isoform X2 [Glycine max]	gi|571455440|ref|XM_003524805.2|	1694	0	PREDICTED: Glycine max protein PHYLLO, chloroplastic-like (LOC100776391), transcript variant X1, mRNA	B9I2J6	580	0	L-Ala-D/L-amino acid epimerase	BS_ykfB	181	6e-50	COG4948	pfam01188	MR_MLE	Mandelate racemase / muconate lactonizing enzyme, C-terminal domain. C-terminal domain is TIM barrel fold, dehydratase-like domain. Manganese is associated with this domain.	GO:0006518|peptide metabolic process;	.	GO:0000287|magnesium ion binding;GO:0016854|racemase and epimerase activity;	.	.
Glyma.05G139800.Wm82.a2.v1	3	1	3	7.85901	3	12	26	0.177375	-2.49513	0.015252	NA	down	yes	Glyma.05G139800	protein_coding	chrChr05:33240793-33242745:+	gi|351722379|ref|NP_001236474.1|	1029	6e-139	uncharacterized protein LOC100526956 [Glycine max]	gi|210143120|dbj|AK285902.1|	787	0	Glycine max cDNA, clone: GMFL01-18-E10	Q3AKY6	54.3	4e-08	NAD(P)H-quinone oxidoreductase subunit L	.	.	.	.	pfam10716	NdhL	NADH dehydrogenase transmembrane subunit. The NdhL family is a component of the NDH-1L complex that is one of the proton-pumping NADH:ubiquinone oxidoreductases that catalyse the electron transfer from NADH to ubiquinone linked with proton translocation across the membrane. NDH-1L is essential for photoheterotrophic cell growth. NdhL appears to contain two transmembrane helices and it is necessar…	GO:0006810|transport;	GO:0016021|integral component of membrane;GO:0042651|thylakoid membrane;	GO:0016655|oxidoreductase activity, acting on NAD(P)H, quinone or similar compound as acceptor;GO:0048038|quinone binding;	K05583	ndhL; NAD(P)H-quinone oxidoreductase subunit L [EC:1.6.5.3]
Glyma.05G141300.Wm82.a2.v1	303	221	303	353.651	309	452	547	0.65369	-0.613322	0.0113423	0.160071	down	yes	Glyma.05G141300	protein_coding	chrChr05:33467153-33473778:-	gi|734431994|gb|KHN46073.1|	1393	0	Peroxisomal (S)-2-hydroxy-acid oxidase GLO1 [Glycine soja]	gi|571455454|ref|XR_414401.1|	1546	0	PREDICTED: Glycine max peroxisomal (S)-2-hydroxy-acid oxidase GLO1-like (LOC100781903), misc_RNA	Q9LRR9	458	2e-163	Peroxisomal (S)-2-hydroxy-acid oxidase GLO1	all0170	243	2e-79	COG1304	pfam01070	FMN_dh	FMN-dependent dehydrogenase.	GO:0042742|defense response to bacterium;GO:0050665|hydrogen peroxide biosynthetic process;GO:0009854|oxidative photosynthetic carbon pathway;GO:0009735|response to cytokinin;	GO:0048046|apoplast;GO:0009507|chloroplast;GO:0009570|chloroplast stroma;GO:0022626|cytosolic ribosome;GO:0016020|membrane;GO:0005634|nucleus;GO:0005777|peroxisome;GO:0009506|plasmodesma;	GO:0010181|FMN binding;GO:0008891|glycolate oxidase activity;GO:0052853|long-chain-(S)-2-hydroxy-long-chain-acid oxidase activity;GO:0052854|medium-chain-(S)-2-hydroxy-acid oxidase activity;GO:0052852|very-long-chain-(S)-2-hydroxy-acid oxidase activity;	K11517	HAO; (S)-2-hydroxy-acid oxidase [EC:1.1.3.15]
Glyma.05G142400.Wm82.a2.v1	1074	1069	1133	863.188	1064	455	390	1.77381	0.826854	0.00690359	0.117414	up	yes	Glyma.05G142400	protein_coding	chrChr05:33575915-33581420:-	gi|356512323|ref|XP_003524869.1|	2819	0	PREDICTED: probable inositol transporter 2-like [Glycine max]	gi|571455473|ref|XM_003524821.2|	1998	0	PREDICTED: Glycine max probable inositol transporter 2-like (LOC100785111), mRNA	Q9C757	790	0	Probable inositol transporter 2	.	.	.	.	pfam00083	Sugar_tr	Sugar (and other) transporter.	GO:0046323|glucose import;GO:0035428|hexose transmembrane transport;GO:0015798|myo-inositol transport;GO:0023052|signaling;	GO:0005887|integral component of plasma membrane;GO:0005886|plasma membrane;GO:0090406|pollen tube;	GO:0005355|glucose transmembrane transporter activity;GO:0005366|myo-inositol:proton symporter activity;GO:0005351|sugar:proton symporter activity;	K08150	SLC2A13, ITR; MFS transporter, SP family, solute carrier family 2 (myo-inositol transporter), member 13
Glyma.05G142500.Wm82.a2.v1	36	27	25	21.3196	19	9	11	2.34879	1.23192	0.0159892	0.192655	up	yes	Glyma.05G142500	protein_coding	chrChr05:33602251-33608872:-	gi|356510859|ref|XP_003524151.1|	2831	0	PREDICTED: probable inositol transporter 2 [Glycine max]	gi|571455474|ref|XM_003524103.2|	2126	0	PREDICTED: Glycine max probable inositol transporter 2-like (LOC100818416), mRNA	Q9C757	808	0	Probable inositol transporter 2	.	.	.	.	pfam00083	Sugar_tr	Sugar (and other) transporter.	GO:0046323|glucose import;GO:0035428|hexose transmembrane transport;GO:0015798|myo-inositol transport;GO:0023052|signaling;	GO:0005887|integral component of plasma membrane;GO:0005886|plasma membrane;GO:0090406|pollen tube;	GO:0005355|glucose transmembrane transporter activity;GO:0005366|myo-inositol:proton symporter activity;GO:0005351|sugar:proton symporter activity;	K08150	SLC2A13, ITR; MFS transporter, SP family, solute carrier family 2 (myo-inositol transporter), member 13
Glyma.05G145700.Wm82.a2.v1	70	37	70	87.2209	56	160	132	0.523904	-0.932626	0.0270829	0.267323	down	yes	Glyma.05G145700	protein_coding	chrChr05:33946467-33950853:+	gi|571453097|ref|XP_006579363.1|	1527	0	PREDICTED: uncharacterized protein LOC100500158 isoform X1 [Glycine max]	gi|571453098|ref|XM_006579301.1|	1610	0	PREDICTED: Glycine max uncharacterized LOC100500158 (LOC100500158), transcript variant X2, mRNA	.	.	.	.	.	.	.	.	pfam03763	Remorin_C	Remorin, C-terminal region. Remorins are plant-specific plasma membrane-associated proteins. In tobacco remorin co-purifies with lipid rafts. Most remorins have a variable, proline-rich C-half and a more conserved N-half that is predicted to form coiled coils. Consistent with this, circular dichroism studies have demonstrated that much of the protein is alpha-helical. Remorins exist in plasma mem…	.	.	.	.	.
Glyma.05G149800.Wm82.a2.v1	1938	2039	1682	1574.22	1604	1111	1071	1.54606	0.628601	0.000586315	0.0235765	up	yes	Glyma.05G149800	protein_coding	chrChr05:34385547-34386483:-	gi|356512413|ref|XP_003524913.1|	566	6e-71	PREDICTED: cysteine proteinase inhibitor 4-like isoform 1 [Glycine max]	gi|571455615|ref|XM_003524865.2|	665	0	PREDICTED: Glycine max cysteine proteinase inhibitor 4-like (LOC100809340), transcript variant 1, mRNA	P0C579	85.1	4e-19	Cysteine proteinase inhibitor 10	.	.	.	.	pfam10609	ParA	ParA/MinD ATPase like. This family contains ATPases involved in plasmid partitioning. It also contains the cytosolic Fe-S cluster assembling factor NBP35 which is required for biogenesis and export of both ribosomal subunits.	GO:0006952|defense response;GO:2000117|negative regulation of cysteine-type endopeptidase activity;	GO:0005576|extracellular region;	GO:0004869|cysteine-type endopeptidase inhibitor activity;GO:0002020|protease binding;	.	.
Glyma.05G150400.Wm82.a2.v1	704	622	762	914.279	1112	761	1589	0.62593	-0.675927	0.00311763	0.0721249	down	yes	Glyma.05G150400	protein_coding	chrChr05:34429993-34432911:+	gi|356512423|ref|XP_003524918.1|	1528	0	PREDICTED: brassinosteroid-regulated protein BRU1 isoform X1 [Glycine max]	gi|571455622|ref|XM_003524870.2|	1401	0	PREDICTED: Glycine max brassinosteroid-regulated protein BRU1-like (LOC100811671), transcript variant X1, mRNA	P35694	564	0	Xyloglucan endotransglucosylase/hydrolase 2	YLR213c	78.2	9e-15	COG2273	pfam00722	Glyco_hydro_16	Glycosyl hydrolases family 16.	GO:0042546|cell wall biogenesis;GO:0010411|xyloglucan metabolic process;	GO:0048046|apoplast;GO:0005618|cell wall;	GO:0004553|hydrolase activity, hydrolyzing O-glycosyl compounds;GO:0016762|xyloglucan:xyloglucosyl transferase activity;	K08235	E2.4.1.207; xyloglucan:xyloglucosyl transferase [EC:2.4.1.207]
Glyma.05G151300.Wm82.a2.v1	80	72	78	135.629	120	243	227	0.401094	-1.31799	1.31e-05	0.00153253	down	yes	Glyma.05G151300	protein_coding	chrChr05:34504794-34509769:+	gi|356512429|ref|XP_003524921.1|	2605	0	PREDICTED: selenium-binding protein 1-like [Glycine max]	gi|571455646|ref|XM_003524873.2|	1841	0	PREDICTED: Glycine max selenium-binding protein 1-like (LOC100813286), mRNA	Q93WN0	801	0	Selenium-binding protein 2	.	.	.	.	pfam05694	SBP56	56kDa selenium binding protein (SBP56). This family consists of several eukaryotic selenium binding proteins as well as three sequences from archaea. The exact function of this protein is unknown although it is thought that SBP56 participates in late stages of intra-Golgi protein transport. The Lotus japonicus homologue of SBP56, LjSBP is thought to have more than one physiological role and can b…	GO:0010197|polar nucleus fusion;	.	GO:0008430|selenium binding;	K17285	SELENBP1; selenium-binding protein 1
Glyma.05G152200.Wm82.a2.v1	901	802	924	668.806	580	507	288	1.96571	0.975049	5.44e-05	0.00426139	up	yes	Glyma.05G152200	protein_coding	chrChr05:34567026-34574255:-	gi|356510927|ref|XP_003524185.1|	3878	0	PREDICTED: subtilisin-like protease-like [Glycine max]	gi|571455658|ref|XM_003524137.2|	2657	0	PREDICTED: Glycine max subtilisin-like protease-like (LOC100794807), mRNA	Q9ZSP5	956	0	Subtilisin-like protease SBT5.3	BS_vpr	120	7e-27	COG1404	pfam00082	Peptidase_S8	Subtilase family. Subtilases are a family of serine proteases. They appear to have independently and convergently evolved an Asp/Ser/His catalytic triad, like that found in the trypsin serine proteases (see pfam00089). Structure is an alpha/beta fold containing a 7-stranded parallel beta sheet, order 2314567.	GO:0010102|lateral root morphogenesis;GO:0009733|response to auxin;	GO:0005618|cell wall;GO:0005576|extracellular region;	GO:0004252|serine-type endopeptidase activity;	.	.
Glyma.05G156300.Wm82.a2.v1	326	193	346	382.377	328	520	595	0.619569	-0.690663	0.0132873	0.175168	down	yes	Glyma.05G156300	protein_coding	chrChr05:34881112-34887058:-	gi|571455708|ref|XP_006580157.1|	2788	0	PREDICTED: protochlorophyllide-dependent translocon component 52, chloroplastic-like [Glycine max]	gi|571455707|ref|XM_006580094.1|	1917	0	PREDICTED: Glycine max protochlorophyllide-dependent translocon component 52, chloroplastic-like (LOC100784940), mRNA	Q8W496	660	0	Protochlorophyllide-dependent translocon component 52, chloroplastic	alr4354	261	5e-78	COG4638	pfam08417	PaO	Pheophorbide a oxygenase. This domain is found in bacterial and plant proteins to the C-terminus of a Rieske 2Fe-2S domain (pfam00355). One of the proteins the domain is found in is Pheophorbide a oxygenase (PaO) which seems to be a key regulator of chlorophyll catabolism. Arabidopsis PaO (AtPaO) is a Rieske-type 2Fe-2S enzyme that is identical to Arabidopsis accelerated cell death 1 and homologo…	GO:0015031|protein transport;	GO:0009507|chloroplast;GO:0009941|chloroplast envelope;GO:0009706|chloroplast inner membrane;GO:0016021|integral component of membrane;GO:0009536|plastid;	GO:0051537|2 iron, 2 sulfur cluster binding;GO:0010277|chlorophyllide a oxygenase [overall] activity;GO:0046872|metal ion binding;	.	.
Glyma.05G157600.Wm82.a2.v1	1419	1541	1683	2013.35	1843	2760	2930	0.632871	-0.660016	0.000250252	0.0128174	down	yes	Glyma.05G157600	protein_coding	chrChr05:34984998-34992607:+	gi|356510959|ref|XP_003524200.1|	3885	0	PREDICTED: probable acyl-activating enzyme 18, peroxisomal-like isoform X1 [Glycine max]	gi|571455729|ref|XM_003524152.2|	2523	0	PREDICTED: Glycine max probable acyl-activating enzyme 18, peroxisomal-like (LOC100804895), transcript variant X1, mRNA	Q84P17	1019	0	Probable acyl-activating enzyme 18, peroxisomal	.	.	.	.	pfam00501	AMP-binding	AMP-binding enzyme.	GO:0009850|auxin metabolic process;GO:0006631|fatty acid metabolic process;	GO:0005777|peroxisome;	GO:0016874|ligase activity;	.	.
Glyma.05G164300.Wm82.a2.v1	58	58	45	42.4882	39	32	22	1.78828	0.838575	0.0235422	0.245528	up	yes	Glyma.05G164300	protein_coding	chrChr05:35518874-35520215:-	gi|351724323|ref|NP_001235518.1|	753	6e-97	uncharacterized protein LOC100527398 [Glycine max]	gi|571471044|ref|XM_003531240.2|	830	0	PREDICTED: Glycine max uncharacterized LOC100781792 (LOC100781792), transcript variant X1, mRNA	.	.	.	.	.	.	.	.	pfam05512	AWPM-19	AWPM-19-like family. Members of this family are 19 kDa membrane proteins. The levels of the plant protein AWPM-19 increase dramatically when there is an increase level of abscisic acid. The increase presence of this protein leads to greater tolerance of freezing.	.	.	.	.	.
Glyma.05G171600.Wm82.a2.v1	135	214	172	136.876	126	109	68	1.75764	0.813637	0.00372537	0.0801355	up	yes	Glyma.05G171600	protein_coding	chrChr05:36188624-36190714:+	gi|356528424|ref|XP_003532803.1|	2215	0	PREDICTED: protein kinase PINOID-like [Glycine max]	gi|571471206|ref|XM_003532755.2|	1909	0	PREDICTED: Glycine max protein kinase PINOID-like (LOC100815648), mRNA	O64682	528	1e-180	Protein kinase PINOID	.	.	.	.	pfam00069	Pkinase	Protein kinase domain.	GO:0009926|auxin polar transport;GO:0009734|auxin-activated signaling pathway;GO:0048825|cotyledon development;GO:0035556|intracellular signal transduction;GO:0048827|phyllome development;GO:0009958|positive gravitropism;GO:0009733|response to auxin;GO:0080167|response to karrikin;GO:0048767|root hair elongation;GO:0048766|root hair initiation;	GO:0009986|cell surface;GO:0005737|cytoplasm;GO:0005829|cytosol;GO:0005634|nucleus;GO:0005886|plasma membrane;	GO:0005524|ATP binding;GO:0016301|kinase activity;GO:0004672|protein kinase activity;GO:0004674|protein serine/threonine kinase activity;	.	.
Glyma.05G171700.Wm82.a2.v1	6	3	3	8.41	13	10	16	0.321085	-1.63897	0.0337135	NA	down	yes	Glyma.05G171700	protein_coding	chrChr05:36197575-36199801:-	gi|147836147|emb|CAN74767.1|	281	5e-24	hypothetical protein VITISV_041860 [Vitis vinifera]	gi|571455951|ref|XM_006580175.1|	348	0	PREDICTED: Glycine max uncharacterized LOC102669658 (LOC102669658), transcript variant X2, mRNA	.	.	.	.	.	.	.	.	pfam07727	RVT_2	Reverse transcriptase (RNA-dependent DNA polymerase). A reverse transcriptase gene is usually indicative of a mobile element such as a retrotransposon or retrovirus. Reverse transcriptases occur in a variety of mobile elements, including retrotransposons, retroviruses, group II introns, bacterial msDNAs, hepadnaviruses, and caulimoviruses. This Pfam entry includes reverse transcriptases not recog…	.	.	.	.	.
Glyma.05G172300.Wm82.a2.v1	479	403	574	640.813	520	890	1008	0.619429	-0.690989	0.00471189	0.0929529	down	yes	Glyma.05G172300	protein_coding	chrChr05:36235762-36237208:-	gi|359806150|ref|NP_001240940.1|	722	6e-90	uncharacterized protein LOC100779397 [Glycine max]	gi|359806149|ref|NM_001254011.1|	842	0	Glycine max photosystem II core complex proteins psbY, chloroplastic-like (LOC100779397), mRNA	P80470	140	4e-37	Photosystem II core complex proteins psbY, chloroplastic	.	.	.	.	pfam06298	PsbY	Photosystem II protein Y (PsbY). This family consists of several bacterial and plant photosystem II protein Y (PsbY) sequences. PsbY is a manganese-binding protein that has an L-arginine metabolizing enzyme activity.	GO:0015979|photosynthesis;	GO:0009535|chloroplast thylakoid membrane;GO:0016021|integral component of membrane;GO:0009523|photosystem II;	GO:0030145|manganese ion binding;	.	.
[truncated: 1,769 more rows]
