# Supplementary material for: Novel Seed Size: A Novel Seed-Developing Gene in Glycine max
Source: Int J Mol Sci. 2023 Feb 20;24(4):4189. doi: 10.3390/ijms24044189 (PMC9967547; doi:10.3390/ijms24044189)
Supplement: Supplementary file 1 [file ijms-24-04189-s001.zip › Table S4.xlsx]

## Sheet: Sheet1
Primer Name	Sequence (5'-3')	Assay
CHS 1-F	CGTTTGGCCAAAGACCTCGC	Expression analysis
CHS 1-R	GTCTGGGCAGTCCAGACAAGCTG	Expression analysis
CHS 2-F	GGCCTTCGTCCCTCCGTC	Expression analysis
CHS 2-R	GACAGCAGCTGCACCATCTCC	Expression analysis
CHS 3-F	GGTGCTCGCGTGCTTGTCG	Expression analysis
CHS 3-R	CTGTCTGGAAGGATTGTCTGGGC	Expression analysis
CHS 4-F	CATCACCAACAGCGAGCACATG	Expression analysis
CHS 4-R	GCCTTAGTTGCAGCCTCTTTTCCC	Expression analysis
CHS 5-F	GGGAAAAGAGGCTGCAACTAAGGC	Expression analysis
CHS 5-R	CGCTTGACGGAGGGACGAAGG	Expression analysis
CHS 6-F	GCAAGGCAAGACATGGTGGTTG	Expression analysis
CHS 6-R	CGCTTGACGGAGGGACGAAG	Expression analysis
CHS 7/8-F	GCTAGGCAAGACATGGTGGTGG	Expression analysis
CHS 7/8-R	CAGCACCAGGCATGTCCACACC	Expression analysis
CHS 9-F	GCACTGCCACTCCTCCAAACTG	Expression analysis
CHS 9-R	CATCGACTTATCACACATGCGCTTG	Expression analysis
GmUKN2-F	AGACTAAGGAGCTTGAATTC	Expression analysis
GmUKN2-R	GCTGACTTGACCTCTTC	Expression analysis
Chr08-F	CATTCCCTCGCTTCTACTCATATTTGCT	Identification of T-DNA insertion sites
Bar-R	GCACCATCGTCAACCACTACAT	Identification of T-DNA insertion sites
Gus-F	GGAATCCATCGCAGCGTAATG	Identification of T-DNA insertion sites
Chr08-R	GGAATGAGGATATATAGTGAGTGGTGAC	Identification of T-DNA insertion sites
Gm89-BsaI-F	GATTGCAGACTTCTCACGATCAAC	CRISPR/CAS9
Gm89-BsaI-R	AAACGTTGATCGTGAGAAGTCTGC	CRISPR/CAS9
Gm89-BspQI-F	ATTCTACTCACGTCCTTCTAACG	CRISPR/CAS9
Gm89-BspQI-R	AACCGTTAGAAGGACGTGAGTAG	CRISPR/CAS9
Gm90-BsaI-F	GATTACATGCAGAAACTCCTCCCG	CRISPR/CAS9
Gm90-BsaI-R	AAACCGGGAGGAGTTTCTGCATGT	CRISPR/CAS9
Gm90-BspQI-F	ATTTAGCCGCTGGAAAATTGAAG	CRISPR/CAS9
Gm90-BspQI-R	AACCTTCAATTTTCCAGCGGCTA	CRISPR/CAS9
